# Supplementary material for: Alpha-2-Macroglobulin as a New Promising Biomarker Improving the Diagnostic Sensitivity of Bovine Paratuberculosis
Source: Front Vet Sci. 2021 Mar 5;8:637716. doi: 10.3389/fvets.2021.637716 (PMC7973028; doi:10.3389/fvets.2021.637716)
Supplement: Supplementary Data 1 — Mascot search results and raw data files for LC-MS/MS analysis for the identification of specific blood proteins in cattle with Johne's disease. [file Data_Sheet_1.zip]

Archive with 34 entries (34 files):
- mzidentML/1 m17.mzid
- mzidentML/10 n20.mzid
- mzidentML/12 n12.mzid
- mzidentML/2 n3. mzid.mzid
- mzidentML/3 m20.mzid
- mzidentML/4 n2.mzid
- mzidentML/6 n16.mzid
- mzidentML/7 new n19 mzid.mzid
- mzidentML/8 n22.mzid
- mzidentML/9 new n24. mzid.mzid
- mascot/1 Complement C3_1.pdf
- mascot/1 Complement C3_2.pdf
- mascot/10 Uncharacterized protein_1.pdf
- mascot/10 Uncharacterized protein_2.pdf
- mascot/11 hIgG1 heavy chain constant region_1.pdf
- mascot/11 hIgG1 heavy chain constant region_2.pdf
- mascot/12 Inter-alpha-trypsin inhibitor heavy chain_1.pdf
- mascot/12 Inter-alpha-trypsin inhibitor heavy chain_2.pdf
- mascot/2 Transthyretin_1.pdf
- mascot/2 Transthyretin_2.pdf
- mascot/3 Apolipoprotein A-IV_1.pdf
- mascot/3 Apolipoprotein A-IV_2.pdf
- mascot/4 Alpha-2-macroglobulin_1.pdf
- mascot/4 Alpha-2-macroglobulin_2.pdf
- mascot/5 IgM heavy chain constant region_1.pdf
- mascot/5 IgM heavy chain constant region_2.pdf
- mascot/6 Complement component 3d_1.pdf
- mascot/6 Complement component 3d_2.pdf
- mascot/7 alpha-1B-glycoprotein precursor_1.pdf
- mascot/7 alpha-1B-glycoprotein precursor_2.pdf
- mascot/8 Kallikrein G_1.pdf
- mascot/8 Kallikrein G_2.pdf
- mascot/9 complement component C9 precursor_1.pdf
- mascot/9 complement component C9 precursor_2.pdf
