# Supplementary material for: Alpha-2-Macroglobulin as a New Promising Biomarker Improving the Diagnostic Sensitivity of Bovine Paratuberculosis
Source: Front Vet Sci. 2021 Mar 5;8:637716. doi: 10.3389/fvets.2021.637716 (PMC7973028; doi:10.3389/fvets.2021.637716)
Supplement: Supplementary Data 1 — Mascot search results and raw data files for LC-MS/MS analysis for the identification of specific blood proteins in cattle with Johne's disease. [file Data_Sheet_1.zip › mzidentML/1 m17.mzid]

<?xml version="1.0" encoding="UTF-8"?>
<MzIdentML id="report" version="1.1.0"
             xsi:schemaLocation="http://psidev.info/psi/pi/mzIdentML/1.1 http://203.255.41.217/mascot/xmlns/schema/mzIdentML/mzIdentML1.1.0.xsd"
             xmlns="http://psidev.info/psi/pi/mzIdentML/1.1"
             xmlns:xsi="http://www.w3.org/2001/XMLSchema-instance"
             creationDate="2021-01-19T14:51:19">
  <cvList>
    <cv id="PSI-MS" fullName="Proteomics Standards Initiative Mass Spectrometry Vocabularies"   uri="http://psidev.cvs.sourceforge.net/viewvc/*checkout*/psidev/psi/psi-ms/mzML/controlledVocabulary/psi-ms.obo" version="3.64.0"></cv>
    <cv id="UNIMOD" fullName="UNIMOD"        uri="http://www.unimod.org/obo/unimod.obo"></cv>
    <cv id="UO"     fullName="UNIT-ONTOLOGY" uri="http://obo.cvs.sourceforge.net/*checkout*/obo/obo/ontology/phenotype/unit.obo"></cv>
  </cvList>
  <AnalysisSoftwareList>
    <AnalysisSoftware id="AS_mascot_server" name="Mascot Server" version="2.5.1" uri="http://www.matrixscience.com/search_form_select.html">
      <ContactRole contact_ref="ORG_MSL">
        <Role>
          <cvParam accession="MS:1001267" name="software vendor" cvRef="PSI-MS" />
        </Role>
      </ContactRole>
      <SoftwareName>
        <cvParam accession="MS:1001207" name="Mascot" cvRef="PSI-MS" />
      </SoftwareName>
      <Customizations>
        No customisations
      </Customizations>
    </AnalysisSoftware>
    <AnalysisSoftware id="AS_mascot_parser" name="Mascot Parser" version="2.5.2.0" uri="http://www.matrixscience.com/msparser.html">
      <ContactRole contact_ref="ORG_MSL">
        <Role>
          <cvParam accession="MS:1001267" name="software vendor" cvRef="PSI-MS" />
        </Role>
      </ContactRole>
      <SoftwareName>
        <cvParam accession="MS:1001478" name="Mascot Parser" cvRef="PSI-MS" />
      </SoftwareName>
      <Customizations>
        No customisations
      </Customizations>
    </AnalysisSoftware>
  </AnalysisSoftwareList>
  <Provider id="PROVIDER">
    <ContactRole contact_ref="PERSON_DOC_OWNER">
      <Role>
        <cvParam accession="MS:1001271" name="researcher" cvRef="PSI-MS" />
      </Role>
    </ContactRole>
  </Provider>
  <AuditCollection>
    <Person id="PERSON_MSL">
      <Affiliation organization_ref="ORG_MSL" />
    </Person>
    <Person id="PERSON_DOC_OWNER" name="">
      <Affiliation organization_ref="ORG_DOC_OWNER" />
    </Person>
    <Organization id="ORG_MSL" name="Matrix Science Limited">
      <cvParam accession="MS:1000589" name="contact email" value="support@matrixscience.com" cvRef="PSI-MS" />
      <cvParam accession="MS:1000587" name="contact address" value="64 Baker Street, London W1U 7GB, UK" cvRef="PSI-MS" />
      <cvParam accession="MS:1001755" name="contact phone number" value="+44 (0)20 7486 1050" cvRef="PSI-MS" />
      <cvParam accession="MS:1001756" name="contact fax number" value="+44 (0)20 7224 1344" cvRef="PSI-MS" />
    </Organization>
    <Organization id="ORG_DOC_OWNER" />
  </AuditCollection>
  <SequenceCollection>
    <DBSequence id="DBSeq_1_A0A0F6QNP7" searchDatabase_ref="SDB_Uniprot_bovine" accession="A0A0F6QNP7" >
      <cvParam accession="MS:1001088" name="protein description" cvRef="PSI-MS" value="Complement component 3 OS=Bos taurus OX=9913 GN=C3 PE=2 SV=1" />
    </DBSequence>
    <DBSequence id="DBSeq_1_A0A4W2BMU5" searchDatabase_ref="SDB_Uniprot_bovine" accession="A0A4W2BMU5" >
      <cvParam accession="MS:1001088" name="protein description" cvRef="PSI-MS" value="Uncharacterized protein OS=Bos indicus x Bos taurus OX=30522 GN=LOC113883746 PE=3 SV=1" />
    </DBSequence>
    <DBSequence id="DBSeq_1_A0A3Q1N1K5" searchDatabase_ref="SDB_Uniprot_bovine" accession="A0A3Q1N1K5" >
      <cvParam accession="MS:1001088" name="protein description" cvRef="PSI-MS" value="Uncharacterized protein OS=Bos taurus OX=9913 PE=4 SV=1" />
    </DBSequence>
    <DBSequence id="DBSeq_1_A0A4W2CNK4" searchDatabase_ref="SDB_Uniprot_bovine" accession="A0A4W2CNK4" >
      <cvParam accession="MS:1001088" name="protein description" cvRef="PSI-MS" value="DDB1 and CUL4 associated factor 10 OS=Bos indicus x Bos taurus OX=30522 GN=DCAF10 PE=4 SV=1" />
    </DBSequence>
    <DBSequence id="DBSeq_1_A0A3Q1LS87" searchDatabase_ref="SDB_Uniprot_bovine" accession="A0A3Q1LS87" >
      <cvParam accession="MS:1001088" name="protein description" cvRef="PSI-MS" value="Dedicator of cytokinesis 3 OS=Bos taurus OX=9913 GN=DOCK3 PE=3 SV=1" />
    </DBSequence>
    <DBSequence id="DBSeq_1_A0A3Q1LXM2" searchDatabase_ref="SDB_Uniprot_bovine" accession="A0A3Q1LXM2" >
      <cvParam accession="MS:1001088" name="protein description" cvRef="PSI-MS" value="Collagen type XV alpha 1 chain OS=Bos taurus OX=9913 GN=COL15A1 PE=4 SV=1" />
    </DBSequence>
    <DBSequence id="DBSeq_1_A0A4W2DV50" searchDatabase_ref="SDB_Uniprot_bovine" accession="A0A4W2DV50" >
      <cvParam accession="MS:1001088" name="protein description" cvRef="PSI-MS" value="Leucine rich repeat containing 14 OS=Bos indicus x Bos taurus OX=30522 GN=LRRC14 PE=4 SV=1" />
    </DBSequence>
    <DBSequence id="DBSeq_1_A0A4W2E291" searchDatabase_ref="SDB_Uniprot_bovine" accession="A0A4W2E291" >
      <cvParam accession="MS:1001088" name="protein description" cvRef="PSI-MS" value="Uncharacterized protein OS=Bos indicus x Bos taurus OX=30522 PE=4 SV=1" />
    </DBSequence>
    <DBSequence id="DBSeq_1_A0A4W2D7W6" searchDatabase_ref="SDB_Uniprot_bovine" accession="A0A4W2D7W6" >
      <cvParam accession="MS:1001088" name="protein description" cvRef="PSI-MS" value="Coiled-coil and C2 domain containing 2A OS=Bos indicus x Bos taurus OX=30522 GN=CC2D2A PE=4 SV=1" />
    </DBSequence>
    <DBSequence id="DBSeq_1_A0A4W2BL45" searchDatabase_ref="SDB_Uniprot_bovine" accession="A0A4W2BL45" >
      <cvParam accession="MS:1001088" name="protein description" cvRef="PSI-MS" value="Zonadhesin (gene/pseudogene) OS=Bos indicus x Bos taurus OX=30522 GN=ZAN PE=4 SV=1" />
    </DBSequence>
    <DBSequence id="DBSeq_1_K7QMC3" searchDatabase_ref="SDB_Uniprot_bovine" accession="K7QMC3" >
      <cvParam accession="MS:1001088" name="protein description" cvRef="PSI-MS" value="NADH-ubiquinone oxidoreductase chain 1 OS=Dictyocaulus viviparus OX=29172 GN=ND1 PE=3 SV=1" />
    </DBSequence>
    <DBSequence id="DBSeq_1_A0A3Q1LKE3" searchDatabase_ref="SDB_Uniprot_bovine" accession="A0A3Q1LKE3" >
      <cvParam accession="MS:1001088" name="protein description" cvRef="PSI-MS" value="Thyroid hormone receptor interactor 4 OS=Bos taurus OX=9913 GN=TRIP4 PE=4 SV=1" />
    </DBSequence>
    <DBSequence id="DBSeq_1_A0A088Q0A9" searchDatabase_ref="SDB_Uniprot_bovine" accession="A0A088Q0A9" >
      <cvParam accession="MS:1001088" name="protein description" cvRef="PSI-MS" value="Heat shock 60kDa protein OS=Bos taurus x Bos grunniens OX=1167295 PE=2 SV=1" />
    </DBSequence>
    <DBSequence id="DBSeq_1_A0A4W2DM77" searchDatabase_ref="SDB_Uniprot_bovine" accession="A0A4W2DM77" >
      <cvParam accession="MS:1001088" name="protein description" cvRef="PSI-MS" value="GP-PDE domain-containing protein OS=Bos indicus x Bos taurus OX=30522 GN=LOC113886063 PE=4 SV=1" />
    </DBSequence>
    <DBSequence id="DBSeq_1_A0A3Q1NL49" searchDatabase_ref="SDB_Uniprot_bovine" accession="A0A3Q1NL49" >
      <cvParam accession="MS:1001088" name="protein description" cvRef="PSI-MS" value="Cholinephosphotransferase 1 OS=Bos taurus OX=9913 GN=CHPT1 PE=3 SV=1" />
    </DBSequence>
    <DBSequence id="DBSeq_1_A0A4W2HX28" searchDatabase_ref="SDB_Uniprot_bovine" accession="A0A4W2HX28" >
      <cvParam accession="MS:1001088" name="protein description" cvRef="PSI-MS" value="Cdc42 effector protein 2 OS=Bos indicus x Bos taurus OX=30522 GN=CDC42EP2 PE=3 SV=1" />
    </DBSequence>
    <DBSequence id="DBSeq_1_A0A4W2F2N2" searchDatabase_ref="SDB_Uniprot_bovine" accession="A0A4W2F2N2" >
      <cvParam accession="MS:1001088" name="protein description" cvRef="PSI-MS" value="F-box and WD repeat domain containing 9 OS=Bos indicus x Bos taurus OX=30522 GN=FBXW9 PE=4 SV=1" />
    </DBSequence>
    <DBSequence id="DBSeq_1_A0A3Q1M124" searchDatabase_ref="SDB_Uniprot_bovine" accession="A0A3Q1M124" >
      <cvParam accession="MS:1001088" name="protein description" cvRef="PSI-MS" value="Calpain-1 catalytic subunit OS=Bos taurus OX=9913 GN=CAPN1 PE=3 SV=1" />
    </DBSequence>
    <DBSequence id="DBSeq_1_A0A4W2FW31" searchDatabase_ref="SDB_Uniprot_bovine" accession="A0A4W2FW31" >
      <cvParam accession="MS:1001088" name="protein description" cvRef="PSI-MS" value="Signal transducing adaptor family member 2 OS=Bos indicus x Bos taurus OX=30522 GN=STAP2 PE=4 SV=1" />
    </DBSequence>
    <DBSequence id="DBSeq_1_A0A4W2G566" searchDatabase_ref="SDB_Uniprot_bovine" accession="A0A4W2G566" >
      <cvParam accession="MS:1001088" name="protein description" cvRef="PSI-MS" value="BCL6 corepressor OS=Bos indicus x Bos taurus OX=30522 GN=BCOR PE=4 SV=1" />
    </DBSequence>
    <DBSequence id="DBSeq_1_A0A4W2E4D6" searchDatabase_ref="SDB_Uniprot_bovine" accession="A0A4W2E4D6" >
      <cvParam accession="MS:1001088" name="protein description" cvRef="PSI-MS" value="Adhesion G protein-coupled receptor B1 OS=Bos indicus x Bos taurus OX=30522 GN=ADGRB1 PE=3 SV=1" />
    </DBSequence>
    <DBSequence id="DBSeq_1_A0A4W2DSU0" searchDatabase_ref="SDB_Uniprot_bovine" accession="A0A4W2DSU0" >
      <cvParam accession="MS:1001088" name="protein description" cvRef="PSI-MS" value="VPS37C subunit of ESCRT-I OS=Bos indicus x Bos taurus OX=30522 GN=VPS37C PE=4 SV=1" />
    </DBSequence>
    <DBSequence id="DBSeq_1_A0A3Q1LY98" searchDatabase_ref="SDB_Uniprot_bovine" accession="A0A3Q1LY98" >
      <cvParam accession="MS:1001088" name="protein description" cvRef="PSI-MS" value="Proline rich coiled-coil 2B OS=Bos taurus OX=9913 GN=PRRC2B PE=4 SV=1" />
    </DBSequence>
    <DBSequence id="DBSeq_1_A0A4W2EKB3" searchDatabase_ref="SDB_Uniprot_bovine" accession="A0A4W2EKB3" >
      <cvParam accession="MS:1001088" name="protein description" cvRef="PSI-MS" value="Reverse transcriptase domain-containing protein OS=Bos indicus x Bos taurus OX=30522 PE=4 SV=1" />
    </DBSequence>
    <DBSequence id="DBSeq_1_A0A3Q1MAB3" searchDatabase_ref="SDB_Uniprot_bovine" accession="A0A3Q1MAB3" >
      <cvParam accession="MS:1001088" name="protein description" cvRef="PSI-MS" value="Cell division cycle 14B OS=Bos taurus OX=9913 GN=CDC14B PE=4 SV=1" />
    </DBSequence>
    <DBSequence id="DBSeq_1_A0A4W2D5K4" searchDatabase_ref="SDB_Uniprot_bovine" accession="A0A4W2D5K4" >
      <cvParam accession="MS:1001088" name="protein description" cvRef="PSI-MS" value="Uncharacterized protein OS=Bos indicus x Bos taurus OX=30522 GN=LOC113890296 PE=4 SV=1" />
    </DBSequence>
    <DBSequence id="DBSeq_1_A0A4W2C415" searchDatabase_ref="SDB_Uniprot_bovine" accession="A0A4W2C415" >
      <cvParam accession="MS:1001088" name="protein description" cvRef="PSI-MS" value="Olfactory receptor OS=Bos indicus x Bos taurus OX=30522 GN=LOC113886233 PE=3 SV=1" />
    </DBSequence>
    <DBSequence id="DBSeq_1_A0A3Q1LI03" searchDatabase_ref="SDB_Uniprot_bovine" accession="A0A3Q1LI03" >
      <cvParam accession="MS:1001088" name="protein description" cvRef="PSI-MS" value="Peptidylprolyl isomerase OS=Bos taurus OX=9913 GN=FKBP11 PE=4 SV=1" />
    </DBSequence>
    <DBSequence id="DBSeq_1_A0A4W2BNA3" searchDatabase_ref="SDB_Uniprot_bovine" accession="A0A4W2BNA3" >
      <cvParam accession="MS:1001088" name="protein description" cvRef="PSI-MS" value="Leucine rich repeat neuronal 1 OS=Bos indicus x Bos taurus OX=30522 GN=LRRN1 PE=4 SV=1" />
    </DBSequence>
    <DBSequence id="DBSeq_1_A0A4W2EKP5" searchDatabase_ref="SDB_Uniprot_bovine" accession="A0A4W2EKP5" >
      <cvParam accession="MS:1001088" name="protein description" cvRef="PSI-MS" value="Leucine rich repeat neuronal 3 OS=Bos indicus x Bos taurus OX=30522 GN=LRRN3 PE=4 SV=1" />
    </DBSequence>
    <Peptide id="peptide_2_1">
      <PeptideSequence>LPYSVVR</PeptideSequence>
    </Peptide>
    <Peptide id="peptide_2_2">
      <PeptideSequence>MFPIAVR</PeptideSequence>
    </Peptide>
    <Peptide id="peptide_2_3">
      <PeptideSequence>MFPLGLR</PeptideSequence>
    </Peptide>
    <Peptide id="peptide_2_4">
      <PeptideSequence>VTMLPTR</PeptideSequence>
      <Modification location="3" residues="M" monoisotopicMassDelta="15.994915">
        <cvParam accession="UNIMOD:35" name="Oxidation" cvRef="UNIMOD" />
        <cvParam accession="MS:1001524" name="fragment neutral loss" cvRef="PSI-MS" value="0" unitAccession="UO:0000221" unitName="dalton" unitCvRef="UO" />
      </Modification>
    </Peptide>
    <Peptide id="peptide_2_5">
      <PeptideSequence>FNNLGLR</PeptideSequence>
    </Peptide>
    <Peptide id="peptide_2_6">
      <PeptideSequence>IMDILGR</PeptideSequence>
      <Modification location="2" residues="M" monoisotopicMassDelta="15.994915">
        <cvParam accession="UNIMOD:35" name="Oxidation" cvRef="UNIMOD" />
        <cvParam accession="MS:1001524" name="fragment neutral loss" cvRef="PSI-MS" value="0" unitAccession="UO:0000221" unitName="dalton" unitCvRef="UO" />
      </Modification>
    </Peptide>
    <Peptide id="peptide_2_7">
      <PeptideSequence>VIYLGLR</PeptideSequence>
    </Peptide>
    <Peptide id="peptide_2_8">
      <PeptideSequence>AYDIPVR</PeptideSequence>
    </Peptide>
    <Peptide id="peptide_2_9">
      <PeptideSequence>MAVAGAASR</PeptideSequence>
    </Peptide>
    <Peptide id="peptide_2_10">
      <PeptideSequence>APGFGDNR</PeptideSequence>
    </Peptide>
    <Peptide id="peptide_11_1">
      <PeptideSequence>VPSTYSSK</PeptideSequence>
    </Peptide>
    <Peptide id="peptide_15_1">
      <PeptideSequence>TLSHLRR</PeptideSequence>
    </Peptide>
    <Peptide id="peptide_15_2">
      <PeptideSequence>SITMMRK</PeptideSequence>
      <Modification location="4" residues="M" monoisotopicMassDelta="15.994915">
        <cvParam accession="UNIMOD:35" name="Oxidation" cvRef="UNIMOD" />
        <cvParam accession="MS:1001524" name="fragment neutral loss" cvRef="PSI-MS" value="63.998285" unitAccession="UO:0000221" unitName="dalton" unitCvRef="UO" />
      </Modification>
    </Peptide>
    <Peptide id="peptide_15_3">
      <PeptideSequence>SRDLHVR</PeptideSequence>
    </Peptide>
    <Peptide id="peptide_15_4">
      <PeptideSequence>TLSMRQF</PeptideSequence>
    </Peptide>
    <Peptide id="peptide_19_1">
      <PeptideSequence>AILYNYR</PeptideSequence>
    </Peptide>
    <Peptide id="peptide_19_2">
      <PeptideSequence>YGEKPYR</PeptideSequence>
    </Peptide>
    <Peptide id="peptide_19_3">
      <PeptideSequence>SSYPRFR</PeptideSequence>
    </Peptide>
    <Peptide id="peptide_19_4">
      <PeptideSequence>RHPSLFR</PeptideSequence>
    </Peptide>
    <Peptide id="peptide_19_5">
      <PeptideSequence>LVIAHMTK</PeptideSequence>
    </Peptide>
    <Peptide id="peptide_19_6">
      <PeptideSequence>MELPPGPR</PeptideSequence>
      <Modification location="1" residues="M" monoisotopicMassDelta="15.994915">
        <cvParam accession="UNIMOD:35" name="Oxidation" cvRef="UNIMOD" />
        <cvParam accession="MS:1001524" name="fragment neutral loss" cvRef="PSI-MS" value="63.998285" unitAccession="UO:0000221" unitName="dalton" unitCvRef="UO" />
      </Modification>
    </Peptide>
    <Peptide id="peptide_19_7">
      <PeptideSequence>FSKDFIR</PeptideSequence>
    </Peptide>
    <Peptide id="peptide_19_8">
      <PeptideSequence>MSSRIFR</PeptideSequence>
      <Modification location="1" residues="M" monoisotopicMassDelta="15.994915">
        <cvParam accession="UNIMOD:35" name="Oxidation" cvRef="UNIMOD" />
        <cvParam accession="MS:1001524" name="fragment neutral loss" cvRef="PSI-MS" value="0" unitAccession="UO:0000221" unitName="dalton" unitCvRef="UO" />
      </Modification>
    </Peptide>
    <Peptide id="peptide_19_9">
      <PeptideSequence>NYLSIFR</PeptideSequence>
    </Peptide>
    <Peptide id="peptide_19_10">
      <PeptideSequence>CVSIDYR</PeptideSequence>
      <Modification location="1" residues="C" monoisotopicMassDelta="57.021464">
        <cvParam accession="UNIMOD:4" name="Carbamidomethyl" cvRef="UNIMOD" />
      </Modification>
    </Peptide>
    <Peptide id="peptide_38_1">
      <PeptideSequence>ELPDGPSPLLK</PeptideSequence>
    </Peptide>
    <Peptide id="peptide_38_2">
      <PeptideSequence>GNDPNIVIVPK</PeptideSequence>
    </Peptide>
    <Peptide id="peptide_38_3">
      <PeptideSequence>MALPNLYDTK</PeptideSequence>
    </Peptide>
    <Peptide id="peptide_38_4">
      <PeptideSequence>TLRPSLLPLR</PeptideSequence>
    </Peptide>
    <Peptide id="peptide_38_5">
      <PeptideSequence>EISIHSNPIR</PeptideSequence>
    </Peptide>
    <Peptide id="peptide_38_6">
      <PeptideSequence>EISIHSNPLR</PeptideSequence>
    </Peptide>
    <PeptideEvidence id="PE_2_1_A0A0F6QNP7_0_834_840" start="834" end="840" pre="R" post="N" peptide_ref="peptide_2_1" isDecoy="false" dBSequence_ref="DBSeq_1_A0A0F6QNP7" />
    <PeptideEvidence id="PE_2_2_A0A4W2BMU5_0_366_372" start="366" end="372" pre="R" post="L" peptide_ref="peptide_2_2" isDecoy="false" dBSequence_ref="DBSeq_1_A0A4W2BMU5" />
    <PeptideEvidence id="PE_2_3_A0A4W2CNK4_0_1_7" start="1" end="7" pre="-" post="C" peptide_ref="peptide_2_3" isDecoy="false" dBSequence_ref="DBSeq_1_A0A4W2CNK4" />
    <PeptideEvidence id="PE_2_4_A0A3Q1N1K5_0_70_76" start="70" end="76" pre="R" post="T" peptide_ref="peptide_2_4" isDecoy="false" dBSequence_ref="DBSeq_1_A0A3Q1N1K5" />
    <PeptideEvidence id="PE_2_5_A0A4W2DV50_0_229_235" start="229" end="235" pre="R" post="G" peptide_ref="peptide_2_5" isDecoy="false" dBSequence_ref="DBSeq_1_A0A4W2DV50" />
    <PeptideEvidence id="PE_2_6_A0A3Q1LS87_0_465_471" start="465" end="471" pre="R" post="L" peptide_ref="peptide_2_6" isDecoy="false" dBSequence_ref="DBSeq_1_A0A3Q1LS87" />
    <PeptideEvidence id="PE_2_7_A0A3Q1LXM2_0_142_148" start="142" end="148" pre="K" post="L" peptide_ref="peptide_2_7" isDecoy="false" dBSequence_ref="DBSeq_1_A0A3Q1LXM2" />
    <PeptideEvidence id="PE_2_8_A0A4W2D7W6_0_998_1004" start="998" end="1004" pre="R" post="K" peptide_ref="peptide_2_8" isDecoy="false" dBSequence_ref="DBSeq_1_A0A4W2D7W6" />
    <PeptideEvidence id="PE_2_9_A0A3Q1LKE3_0_1_9" start="1" end="9" pre="-" post="E" peptide_ref="peptide_2_9" isDecoy="false" dBSequence_ref="DBSeq_1_A0A3Q1LKE3" />
    <PeptideEvidence id="PE_2_10_A0A088Q0A9_0_263_270" start="263" end="270" pre="K" post="K" peptide_ref="peptide_2_10" isDecoy="false" dBSequence_ref="DBSeq_1_A0A088Q0A9" />
    <PeptideEvidence id="PE_11_1_A0A4W2BL45_0_924_931" start="924" end="931" pre="R" post="L" peptide_ref="peptide_11_1" isDecoy="false" dBSequence_ref="DBSeq_1_A0A4W2BL45" />
    <PeptideEvidence id="PE_15_1_A0A4W2DSU0_0_161_167" start="161" end="167" pre="R" post="V" peptide_ref="peptide_15_1" isDecoy="false" dBSequence_ref="DBSeq_1_A0A4W2DSU0" />
    <PeptideEvidence id="PE_15_2_A0A3Q1MAB3_0_73_79" start="73" end="79" pre="K" post="K" peptide_ref="peptide_15_2" isDecoy="false" dBSequence_ref="DBSeq_1_A0A3Q1MAB3" />
    <PeptideEvidence id="PE_15_3_A0A4W2D5K4_0_284_290" start="284" end="290" pre="R" post="I" peptide_ref="peptide_15_3" isDecoy="false" dBSequence_ref="DBSeq_1_A0A4W2D5K4" />
    <PeptideEvidence id="PE_15_4_A0A4W2C415_0_304_310" start="304" end="310" pre="K" post="-" peptide_ref="peptide_15_4" isDecoy="false" dBSequence_ref="DBSeq_1_A0A4W2C415" />
    <PeptideEvidence id="PE_19_1_A0A0F6QNP7_0_848_854" start="848" end="854" pre="R" post="E" peptide_ref="peptide_19_1" isDecoy="false" dBSequence_ref="DBSeq_1_A0A0F6QNP7" />
    <PeptideEvidence id="PE_19_2_A0A4W2E291_0_101_107" start="101" end="107" pre="K" post="C" peptide_ref="peptide_19_2" isDecoy="false" dBSequence_ref="DBSeq_1_A0A4W2E291" />
    <PeptideEvidence id="PE_19_3_K7QMC3_0_259_265" start="259" end="265" pre="R" post="Y" peptide_ref="peptide_19_3" isDecoy="false" dBSequence_ref="DBSeq_1_K7QMC3" />
    <PeptideEvidence id="PE_19_4_A0A4W2DM77_0_344_350" start="344" end="350" pre="R" post="W" peptide_ref="peptide_19_4" isDecoy="false" dBSequence_ref="DBSeq_1_A0A4W2DM77" />
    <PeptideEvidence id="PE_19_5_A0A3Q1NL49_0_312_319" start="312" end="319" pre="K" post="S" peptide_ref="peptide_19_5" isDecoy="false" dBSequence_ref="DBSeq_1_A0A3Q1NL49" />
    <PeptideEvidence id="PE_19_6_A0A4W2F2N2_0_1_8" start="1" end="8" pre="-" post="D" peptide_ref="peptide_19_6" isDecoy="false" dBSequence_ref="DBSeq_1_A0A4W2F2N2" />
    <PeptideEvidence id="PE_19_7_A0A4W2FW31_0_388_394" start="388" end="394" pre="K" post="K" peptide_ref="peptide_19_7" isDecoy="false" dBSequence_ref="DBSeq_1_A0A4W2FW31" />
    <PeptideEvidence id="PE_19_8_A0A4W2G566_0_1678_1684" start="1678" end="1684" pre="K" post="C" peptide_ref="peptide_19_8" isDecoy="false" dBSequence_ref="DBSeq_1_A0A4W2G566" />
    <PeptideEvidence id="PE_19_9_A0A3Q1M124_0_621_627" start="621" end="627" pre="R" post="K" peptide_ref="peptide_19_9" isDecoy="false" dBSequence_ref="DBSeq_1_A0A3Q1M124" />
    <PeptideEvidence id="PE_19_10_A0A4W2E4D6_0_626_632" start="626" end="632" pre="R" post="N" peptide_ref="peptide_19_10" isDecoy="false" dBSequence_ref="DBSeq_1_A0A4W2E4D6" />
    <PeptideEvidence id="PE_38_1_A0A4W2HX28_0_95_105" start="95" end="105" pre="R" post="N" peptide_ref="peptide_38_1" isDecoy="false" dBSequence_ref="DBSeq_1_A0A4W2HX28" />
    <PeptideEvidence id="PE_38_2_A0A3Q1LY98_0_72_82" start="72" end="82" pre="K" post="D" peptide_ref="peptide_38_2" isDecoy="false" dBSequence_ref="DBSeq_1_A0A3Q1LY98" />
    <PeptideEvidence id="PE_38_3_A0A4W2EKB3_0_1_10" start="1" end="10" pre="-" post="G" peptide_ref="peptide_38_3" isDecoy="false" dBSequence_ref="DBSeq_1_A0A4W2EKB3" />
    <PeptideEvidence id="PE_38_4_A0A3Q1LI03_0_2_11" start="2" end="11" pre="M" post="L" peptide_ref="peptide_38_4" isDecoy="false" dBSequence_ref="DBSeq_1_A0A3Q1LI03" />
    <PeptideEvidence id="PE_38_5_A0A4W2EKP5_0_362_371" start="362" end="371" pre="K" post="C" peptide_ref="peptide_38_5" isDecoy="false" dBSequence_ref="DBSeq_1_A0A4W2EKP5" />
    <PeptideEvidence id="PE_38_6_A0A4W2BNA3_0_365_374" start="365" end="374" pre="R" post="C" peptide_ref="peptide_38_6" isDecoy="false" dBSequence_ref="DBSeq_1_A0A4W2BNA3" />
  </SequenceCollection>
  <AnalysisCollection>
    <SpectrumIdentification id="SI" spectrumIdentificationProtocol_ref="SIP"  spectrumIdentificationList_ref="SIL_1" activityDate="2020-03-30T18:07:59">
      <InputSpectra spectraData_ref="SD_1" />
      <SearchDatabaseRef searchDatabase_ref="SDB_Uniprot_bovine" />
    </SpectrumIdentification>
    <ProteinDetection id="PD_1" proteinDetectionProtocol_ref="PDP_MascotParser_1" proteinDetectionList_ref="PDL_1" activityDate="2021-01-19T14:51:19">
      <InputSpectrumIdentifications spectrumIdentificationList_ref="SIL_1" />
    </ProteinDetection>
  </AnalysisCollection>
  <AnalysisProtocolCollection>
    <SpectrumIdentificationProtocol id="SIP" analysisSoftware_ref="AS_mascot_server">
      <SearchType>
        <cvParam accession="MS:1001083" name="ms-ms search" cvRef="PSI-MS" value="" />
      </SearchType>
      <AdditionalSearchParams>
        <userParam name="Mascot User Comment" value="BAEDW\2020_3_5\2020_3_5\MSMS 14\M17" />
        <userParam name="Mascot Instrument Name" value="MALDI-TOF-TOF" />
        <cvParam accession="MS:1001211" name="parent mass type mono"    cvRef="PSI-MS" />
        <cvParam accession="MS:1001259" name="param: immonium ion" cvRef="PSI-MS" />
        <cvParam accession="MS:1001108" name="param: a ion" cvRef="PSI-MS" />
        <cvParam accession="MS:1001146" name="param: a ion-NH3" cvRef="PSI-MS" />
        <cvParam accession="MS:1001148" name="param: a ion-H2O" cvRef="PSI-MS" />
        <cvParam accession="MS:1001118" name="param: b ion" cvRef="PSI-MS" />
        <cvParam accession="MS:1001149" name="param: b ion-NH3" cvRef="PSI-MS" />
        <cvParam accession="MS:1001150" name="param: b ion-H2O" cvRef="PSI-MS" />
        <cvParam accession="MS:1001262" name="param: y ion" cvRef="PSI-MS" />
        <cvParam accession="MS:1001151" name="param: y ion-NH3" cvRef="PSI-MS" />
        <cvParam accession="MS:1001152" name="param: y ion-H2O" cvRef="PSI-MS" />
        <cvParam accession="MS:1001406" name="param: internal yb ion" cvRef="PSI-MS" />
        <cvParam accession="MS:1001407" name="param: internal ya ion" cvRef="PSI-MS" />
        <cvParam accession="MS:1001258" name="param: d ion" cvRef="PSI-MS" />
        <cvParam accession="MS:1001257" name="param: v ion" cvRef="PSI-MS" />
        <cvParam accession="MS:1001260" name="param: w ion" cvRef="PSI-MS" />
      </AdditionalSearchParams>
      <ModificationParams>
        <SearchModification fixedMod="true" massDelta="57.021464" residues="C">
          <cvParam accession="UNIMOD:4" name="Carbamidomethyl" cvRef="UNIMOD" />
        </SearchModification>
        <SearchModification fixedMod="false" massDelta="15.994915" residues="M">
          <cvParam accession="UNIMOD:35" name="Oxidation" cvRef="UNIMOD" />
        </SearchModification>
      </ModificationParams>
      <Enzymes>
        <Enzyme id="ENZ_0" cTermGain="OH" nTermGain="H" missedCleavages="1" semiSpecific="0">
          <SiteRegexp><![CDATA[(?<=[KR])(?!P)]]></SiteRegexp>
          <EnzymeName>
            <cvParam accession="MS:1001251" name="Trypsin" cvRef="PSI-MS" />
          </EnzymeName>
        </Enzyme>
      </Enzymes>
      <MassTable id="MT_1" msLevel="1 2">
        <Residue code="A" mass="71.037114" />
        <Residue code="C" mass="103.009185" />
        <Residue code="D" mass="115.026943" />
        <Residue code="E" mass="129.042593" />
        <Residue code="F" mass="147.068414" />
        <Residue code="G" mass="57.021464" />
        <Residue code="H" mass="137.058912" />
        <Residue code="I" mass="113.084064" />
        <Residue code="J" mass="113.084064" />
        <Residue code="K" mass="128.094963" />
        <Residue code="L" mass="113.084064" />
        <Residue code="M" mass="131.040485" />
        <Residue code="N" mass="114.042927" />
        <Residue code="O" mass="237.147727" />
        <Residue code="P" mass="97.052764" />
        <Residue code="Q" mass="128.058578" />
        <Residue code="R" mass="156.101111" />
        <Residue code="S" mass="87.032028" />
        <Residue code="T" mass="101.047679" />
        <Residue code="U" mass="150.953633" />
        <Residue code="V" mass="99.068414" />
        <Residue code="W" mass="186.079313" />
        <Residue code="Y" mass="163.063329" />
        <AmbiguousResidue code="B">
          <cvParam accession="MS:1001360" name="alternate single letter codes" cvRef="PSI-MS" value="D N" />
        </AmbiguousResidue>
        <AmbiguousResidue code="Z">
          <cvParam accession="MS:1001360" name="alternate single letter codes" cvRef="PSI-MS" value="E Q" />
        </AmbiguousResidue>
        <AmbiguousResidue code="X">
          <cvParam accession="MS:1001360" name="alternate single letter codes" cvRef="PSI-MS" value="A C D E F G H I K L M N O P Q R S T U V W Y" />
        </AmbiguousResidue>
      </MassTable>
      <FragmentTolerance>
        <cvParam accession="MS:1001412" name="search tolerance plus value" value="0.3" cvRef="PSI-MS" unitAccession="UO:0000221" unitName="dalton" unitCvRef="UO" />
        <cvParam accession="MS:1001413" name="search tolerance minus value" value="0.3" cvRef="PSI-MS" unitAccession="UO:0000221" unitName="dalton" unitCvRef="UO" />
      </FragmentTolerance>
      <ParentTolerance>
        <cvParam accession="MS:1001412" name="search tolerance plus value" value="100" cvRef="PSI-MS" unitAccession="UO:0000169" unitName="parts per million" unitCvRef="UO" />
        <cvParam accession="MS:1001413" name="search tolerance minus value" value="100" cvRef="PSI-MS" unitAccession="UO:0000169" unitName="parts per million" unitCvRef="UO" />
      </ParentTolerance>
      <Threshold>
        <cvParam accession="MS:1001316" name="Mascot:SigThreshold" cvRef="PSI-MS" value="0.05" />
        <cvParam accession="MS:1001758" name="Mascot:SigThresholdType" cvRef="PSI-MS" value="identity" />
      </Threshold>
      <DatabaseFilters>
        <Filter>
          <FilterType>
            <cvParam accession="MS:1001020" name="DB filter taxonomy" cvRef="PSI-MS" />
          </FilterType>
        </Filter>
      </DatabaseFilters>
    </SpectrumIdentificationProtocol>
    <ProteinDetectionProtocol id="PDP_MascotParser_1"  analysisSoftware_ref="AS_mascot_parser">
      <AnalysisParams>
        <cvParam accession="MS:1001316" name="Mascot:SigThreshold"                               cvRef="PSI-MS" value="0.05" />
        <cvParam accession="MS:1001317" name="Mascot:MaxProteinHits"                             cvRef="PSI-MS" value="30" />
        <cvParam accession="MS:1001318" name="Mascot:ProteinScoringMethod"                       cvRef="PSI-MS" value="Standard" />
        <cvParam accession="MS:1001319" name="Mascot:MinMSMSThreshold"                           cvRef="PSI-MS" value="0" />
        <cvParam accession="MS:1001758" name="Mascot:SigThresholdType"                           cvRef="PSI-MS" value="identity" />
        <cvParam accession="MS:1001759" name="Mascot:ProteinGrouping"                            cvRef="PSI-MS" value="Occam's razor" />
        <cvParam accession="MS:1001320" name="Mascot:ShowHomologousProteinsWithSamePeptides"     cvRef="PSI-MS" value="0" />
        <cvParam accession="MS:1001321" name="Mascot:ShowHomologousProteinsWithSubsetOfPeptides" cvRef="PSI-MS" value="0" />
        <cvParam accession="MS:1001322" name="Mascot:RequireBoldRed"                             cvRef="PSI-MS" value="0" />
        <cvParam accession="MS:1001323" name="Mascot:UseUnigeneClustering"                       cvRef="PSI-MS" value="1" />
        <cvParam accession="MS:1001324" name="Mascot:IncludeErrorTolerantMatches"                cvRef="PSI-MS" value="1" />
        <cvParam accession="MS:1001325" name="Mascot:ShowDecoyMatches"                           cvRef="PSI-MS" value="0" />
      </AnalysisParams>
      <Threshold>
        <cvParam accession="MS:1001494" name="no threshold" cvRef="PSI-MS" />
      </Threshold>
    </ProteinDetectionProtocol>
  </AnalysisProtocolCollection>
  <DataCollection>
    <Inputs>
      <SourceFile location="file:///../data/20200330/F002129.dat" id="SF_1" >
        <FileFormat>
          <cvParam accession="MS:1001199" name="Mascot DAT format" cvRef="PSI-MS" />
        </FileFormat>
      </SourceFile>
      <SearchDatabase location="file:///D:/mascot/sequence/Uniprot_bovine/current/Uniprot_bovine_20200316.fasta" id="SDB_Uniprot_bovine" name="Uniprot_bovine" numDatabaseSequences="134392" numResidues="76244912" version="Uniprot_bovine_20200316.fasta">
        <FileFormat>
          <cvParam accession="MS:1001348" name="FASTA format" cvRef="PSI-MS" />
        </FileFormat>
        <DatabaseName>
          <userParam name="Uniprot_bovine_20200316.fasta" />
        </DatabaseName>
        <cvParam accession="MS:1001073" name="database type amino acid" cvRef="PSI-MS" />
      </SearchDatabase>
      <SpectraData location="file:///" id="SD_1">
        <FileFormat>
          <cvParam accession="MS:1001062" name="Mascot MGF format" cvRef="PSI-MS" />
        </FileFormat>
        <SpectrumIDFormat>
          <cvParam accession="MS:1000775" name="single peak list nativeID format" cvRef="PSI-MS" />
        </SpectrumIDFormat>
      </SpectraData>
    </Inputs>
    <AnalysisData>
      <SpectrumIdentificationList id="SIL_1" numSequencesSearched="134392">
        <FragmentationTable>
          <Measure id="m_mz">
            <cvParam cvRef="PSI-MS" accession="MS:1001225" name="product ion m/z" unitCvRef="PSI-MS" unitAccession="MS:1000040" unitName="m/z" />
          </Measure>
          <Measure id="m_intensity">
            <cvParam cvRef="PSI-MS" accession="MS:1001226" name="product ion intensity" unitCvRef="PSI-MS" unitAccession="MS:1000131" unitName="number of counts" />
          </Measure>
          <Measure id="m_error">
            <cvParam cvRef="PSI-MS" accession="MS:1001227" name="product ion m/z error" unitAccession="MS:1000040" unitName="m/z" unitCvRef="PSI-MS" />
          </Measure>
        </FragmentationTable>
        <SpectrumIdentificationResult id="SIR_2" spectrumID="query=2" spectraData_ref="SD_1">
          <SpectrumIdentificationItem id="SII_2_1"  calculatedMassToCharge="833.487958" chargeState="1" experimentalMassToCharge="833.45435" peptide_ref="peptide_2_1" rank="1" passThreshold="false">
            <PeptideEvidenceRef peptideEvidence_ref="PE_2_1_A0A0F6QNP7_0_834_840" />
            <cvParam accession="MS:1001171" name="Mascot:score" cvRef="PSI-MS" value="28.78" />
            <cvParam accession="MS:1001172" name="Mascot:expectation value" cvRef="PSI-MS" value="0.470604764531424" />
            <cvParam accession="MS:1001363" name="peptide unique to one protein" cvRef="PSI-MS" />
          </SpectrumIdentificationItem>
          <SpectrumIdentificationItem id="SII_2_2"  calculatedMassToCharge="833.470197" chargeState="1" experimentalMassToCharge="833.45435" peptide_ref="peptide_2_2" rank="2" passThreshold="false">
            <PeptideEvidenceRef peptideEvidence_ref="PE_2_2_A0A4W2BMU5_0_366_372" />
            <cvParam accession="MS:1001171" name="Mascot:score" cvRef="PSI-MS" value="28.78" />
            <cvParam accession="MS:1001172" name="Mascot:expectation value" cvRef="PSI-MS" value="0.470604764531424" />
            <cvParam accession="MS:1001363" name="peptide unique to one protein" cvRef="PSI-MS" />
          </SpectrumIdentificationItem>
          <SpectrumIdentificationItem id="SII_2_3"  calculatedMassToCharge="833.470197" chargeState="1" experimentalMassToCharge="833.45435" peptide_ref="peptide_2_3" rank="3" passThreshold="false">
            <PeptideEvidenceRef peptideEvidence_ref="PE_2_3_A0A4W2CNK4_0_1_7" />
            <cvParam accession="MS:1001171" name="Mascot:score" cvRef="PSI-MS" value="18.68" />
            <cvParam accession="MS:1001172" name="Mascot:expectation value" cvRef="PSI-MS" value="4.81566557678941" />
            <cvParam accession="MS:1001363" name="peptide unique to one protein" cvRef="PSI-MS" />
          </SpectrumIdentificationItem>
          <SpectrumIdentificationItem id="SII_2_4"  calculatedMassToCharge="833.454954" chargeState="1" experimentalMassToCharge="833.45435" peptide_ref="peptide_2_4" rank="4" passThreshold="false">
            <PeptideEvidenceRef peptideEvidence_ref="PE_2_4_A0A3Q1N1K5_0_70_76" />
            <cvParam accession="MS:1001171" name="Mascot:score" cvRef="PSI-MS" value="18.68" />
            <cvParam accession="MS:1001172" name="Mascot:expectation value" cvRef="PSI-MS" value="4.81566557678941" />
            <cvParam accession="MS:1001363" name="peptide unique to one protein" cvRef="PSI-MS" />
          </SpectrumIdentificationItem>
          <SpectrumIdentificationItem id="SII_2_5"  calculatedMassToCharge="833.462797" chargeState="1" experimentalMassToCharge="833.45435" peptide_ref="peptide_2_5" rank="5" passThreshold="false">
            <PeptideEvidenceRef peptideEvidence_ref="PE_2_5_A0A4W2DV50_0_229_235" />
            <cvParam accession="MS:1001171" name="Mascot:score" cvRef="PSI-MS" value="17.55" />
            <cvParam accession="MS:1001172" name="Mascot:expectation value" cvRef="PSI-MS" value="6.24678156220222" />
            <cvParam accession="MS:1001363" name="peptide unique to one protein" cvRef="PSI-MS" />
          </SpectrumIdentificationItem>
          <SpectrumIdentificationItem id="SII_2_6"  calculatedMassToCharge="833.454938" chargeState="1" experimentalMassToCharge="833.45435" peptide_ref="peptide_2_6" rank="6" passThreshold="false">
            <PeptideEvidenceRef peptideEvidence_ref="PE_2_6_A0A3Q1LS87_0_465_471" />
            <cvParam accession="MS:1001171" name="Mascot:score" cvRef="PSI-MS" value="17.55" />
            <cvParam accession="MS:1001172" name="Mascot:expectation value" cvRef="PSI-MS" value="6.24678156220222" />
            <cvParam accession="MS:1001363" name="peptide unique to one protein" cvRef="PSI-MS" />
          </SpectrumIdentificationItem>
          <SpectrumIdentificationItem id="SII_2_7"  calculatedMassToCharge="833.524335" chargeState="1" experimentalMassToCharge="833.45435" peptide_ref="peptide_2_7" rank="7" passThreshold="false">
            <PeptideEvidenceRef peptideEvidence_ref="PE_2_7_A0A3Q1LXM2_0_142_148" />
            <cvParam accession="MS:1001171" name="Mascot:score" cvRef="PSI-MS" value="17.55" />
            <cvParam accession="MS:1001172" name="Mascot:expectation value" cvRef="PSI-MS" value="6.24678156220222" />
            <cvParam accession="MS:1001363" name="peptide unique to one protein" cvRef="PSI-MS" />
          </SpectrumIdentificationItem>
          <SpectrumIdentificationItem id="SII_2_8"  calculatedMassToCharge="833.451566" chargeState="1" experimentalMassToCharge="833.45435" peptide_ref="peptide_2_8" rank="8" passThreshold="false">
            <PeptideEvidenceRef peptideEvidence_ref="PE_2_8_A0A4W2D7W6_0_998_1004" />
            <cvParam accession="MS:1001171" name="Mascot:score" cvRef="PSI-MS" value="16.05" />
            <cvParam accession="MS:1001172" name="Mascot:expectation value" cvRef="PSI-MS" value="8.82381348966781" />
            <cvParam accession="MS:1001363" name="peptide unique to one protein" cvRef="PSI-MS" />
          </SpectrumIdentificationItem>
          <SpectrumIdentificationItem id="SII_2_9"  calculatedMassToCharge="833.429777" chargeState="1" experimentalMassToCharge="833.45435" peptide_ref="peptide_2_9" rank="9" passThreshold="false">
            <PeptideEvidenceRef peptideEvidence_ref="PE_2_9_A0A3Q1LKE3_0_1_9" />
            <cvParam accession="MS:1001171" name="Mascot:score" cvRef="PSI-MS" value="13.58" />
            <cvParam accession="MS:1001172" name="Mascot:expectation value" cvRef="PSI-MS" value="15.5831883454341" />
            <cvParam accession="MS:1001363" name="peptide unique to one protein" cvRef="PSI-MS" />
          </SpectrumIdentificationItem>
          <SpectrumIdentificationItem id="SII_2_10"  calculatedMassToCharge="833.390043" chargeState="1" experimentalMassToCharge="833.45435" peptide_ref="peptide_2_10" rank="10" passThreshold="false">
            <PeptideEvidenceRef peptideEvidence_ref="PE_2_10_A0A088Q0A9_0_263_270" />
            <cvParam accession="MS:1001171" name="Mascot:score" cvRef="PSI-MS" value="13.18" />
            <cvParam accession="MS:1001172" name="Mascot:expectation value" cvRef="PSI-MS" value="17.0866262471611" />
            <cvParam accession="MS:1001363" name="peptide unique to one protein" cvRef="PSI-MS" />
          </SpectrumIdentificationItem>
          <cvParam accession="MS:1001371" name="Mascot:identity threshold"  cvRef="PSI-MS" value="38" />
          <cvParam accession="MS:1001370" name="Mascot:homology threshold"  cvRef="PSI-MS" value="33" />
          <cvParam accession="MS:1001030" name="number of peptide seqs compared to each spectrum"  cvRef="PSI-MS" value="7107" />
          <cvParam accession="MS:1000796" name="spectrum title"  cvRef="PSI-MS" value="Locus:1..14.0.1" />
        </SpectrumIdentificationResult>
        <SpectrumIdentificationResult id="SIR_11" spectrumID="query=11" spectraData_ref="SD_1">
          <SpectrumIdentificationItem id="SII_11_1"  calculatedMassToCharge="868.441068" chargeState="1" experimentalMassToCharge="868.51544" peptide_ref="peptide_11_1" rank="1" passThreshold="false">
            <PeptideEvidenceRef peptideEvidence_ref="PE_11_1_A0A4W2BL45_0_924_931" />
            <cvParam accession="MS:1001171" name="Mascot:score" cvRef="PSI-MS" value="14.72" />
            <cvParam accession="MS:1001172" name="Mascot:expectation value" cvRef="PSI-MS" value="6.68503445761878" />
            <cvParam accession="MS:1001363" name="peptide unique to one protein" cvRef="PSI-MS" />
          </SpectrumIdentificationItem>
          <cvParam accession="MS:1001371" name="Mascot:identity threshold"  cvRef="PSI-MS" value="35" />
          <cvParam accession="MS:1001030" name="number of peptide seqs compared to each spectrum"  cvRef="PSI-MS" value="3964" />
          <cvParam accession="MS:1000796" name="spectrum title"  cvRef="PSI-MS" value="Locus:1..14.0.12" />
        </SpectrumIdentificationResult>
        <SpectrumIdentificationResult id="SIR_15" spectrumID="query=15" spectraData_ref="SD_1">
          <SpectrumIdentificationItem id="SII_15_1"  calculatedMassToCharge="882.526792" chargeState="1" experimentalMassToCharge="882.5307" peptide_ref="peptide_15_1" rank="1" passThreshold="false">
            <PeptideEvidenceRef peptideEvidence_ref="PE_15_1_A0A4W2DSU0_0_161_167" />
            <cvParam accession="MS:1001171" name="Mascot:score" cvRef="PSI-MS" value="9.40" />
            <cvParam accession="MS:1001172" name="Mascot:expectation value" cvRef="PSI-MS" value="21.7402888230435" />
            <cvParam accession="MS:1001363" name="peptide unique to one protein" cvRef="PSI-MS" />
          </SpectrumIdentificationItem>
          <SpectrumIdentificationItem id="SII_15_2"  calculatedMassToCharge="882.45355" chargeState="1" experimentalMassToCharge="882.5307" peptide_ref="peptide_15_2" rank="2" passThreshold="false">
            <PeptideEvidenceRef peptideEvidence_ref="PE_15_2_A0A3Q1MAB3_0_73_79" />
            <cvParam accession="MS:1001171" name="Mascot:score" cvRef="PSI-MS" value="5.71" />
            <cvParam accession="MS:1001172" name="Mascot:expectation value" cvRef="PSI-MS" value="50.8469970785438" />
            <cvParam accession="MS:1001363" name="peptide unique to one protein" cvRef="PSI-MS" />
          </SpectrumIdentificationItem>
          <SpectrumIdentificationItem id="SII_15_3"  calculatedMassToCharge="882.490415" chargeState="1" experimentalMassToCharge="882.5307" peptide_ref="peptide_15_3" rank="3" passThreshold="false">
            <PeptideEvidenceRef peptideEvidence_ref="PE_15_3_A0A4W2D5K4_0_284_290" />
            <cvParam accession="MS:1001171" name="Mascot:score" cvRef="PSI-MS" value="5.70" />
            <cvParam accession="MS:1001172" name="Mascot:expectation value" cvRef="PSI-MS" value="50.9642115123561" />
            <cvParam accession="MS:1001363" name="peptide unique to one protein" cvRef="PSI-MS" />
          </SpectrumIdentificationItem>
          <SpectrumIdentificationItem id="SII_15_4"  calculatedMassToCharge="882.450193" chargeState="1" experimentalMassToCharge="882.5307" peptide_ref="peptide_15_4" rank="4" passThreshold="false">
            <PeptideEvidenceRef peptideEvidence_ref="PE_15_4_A0A4W2C415_0_304_310" />
            <cvParam accession="MS:1001171" name="Mascot:score" cvRef="PSI-MS" value="4.06" />
            <cvParam accession="MS:1001172" name="Mascot:expectation value" cvRef="PSI-MS" value="74.3473185179142" />
            <cvParam accession="MS:1001363" name="peptide unique to one protein" cvRef="PSI-MS" />
          </SpectrumIdentificationItem>
          <cvParam accession="MS:1001371" name="Mascot:identity threshold"  cvRef="PSI-MS" value="35" />
          <cvParam accession="MS:1001370" name="Mascot:homology threshold"  cvRef="PSI-MS" value="19" />
          <cvParam accession="MS:1001030" name="number of peptide seqs compared to each spectrum"  cvRef="PSI-MS" value="3787" />
          <cvParam accession="MS:1000796" name="spectrum title"  cvRef="PSI-MS" value="Locus:1..14.0.3" />
        </SpectrumIdentificationResult>
        <SpectrumIdentificationResult id="SIR_19" spectrumID="query=19" spectraData_ref="SD_1">
          <SpectrumIdentificationItem id="SII_19_1"  calculatedMassToCharge="912.493741" chargeState="1" experimentalMassToCharge="912.45361" peptide_ref="peptide_19_1" rank="1" passThreshold="false">
            <PeptideEvidenceRef peptideEvidence_ref="PE_19_1_A0A0F6QNP7_0_848_854" />
            <cvParam accession="MS:1001171" name="Mascot:score" cvRef="PSI-MS" value="28.00" />
            <cvParam accession="MS:1001172" name="Mascot:expectation value" cvRef="PSI-MS" value="0.422057057152395" />
            <cvParam accession="MS:1001363" name="peptide unique to one protein" cvRef="PSI-MS" />
          </SpectrumIdentificationItem>
          <SpectrumIdentificationItem id="SII_19_2"  calculatedMassToCharge="912.457365" chargeState="1" experimentalMassToCharge="912.45361" peptide_ref="peptide_19_2" rank="2" passThreshold="false">
            <PeptideEvidenceRef peptideEvidence_ref="PE_19_2_A0A4W2E291_0_101_107" />
            <cvParam accession="MS:1001171" name="Mascot:score" cvRef="PSI-MS" value="16.73" />
            <cvParam accession="MS:1001172" name="Mascot:expectation value" cvRef="PSI-MS" value="5.65420000230659" />
            <cvParam accession="MS:1001363" name="peptide unique to one protein" cvRef="PSI-MS" />
          </SpectrumIdentificationItem>
          <SpectrumIdentificationItem id="SII_19_3"  calculatedMassToCharge="912.46861" chargeState="1" experimentalMassToCharge="912.45361" peptide_ref="peptide_19_3" rank="3" passThreshold="false">
            <PeptideEvidenceRef peptideEvidence_ref="PE_19_3_K7QMC3_0_259_265" />
            <cvParam accession="MS:1001171" name="Mascot:score" cvRef="PSI-MS" value="13.86" />
            <cvParam accession="MS:1001172" name="Mascot:expectation value" cvRef="PSI-MS" value="10.9489170730134" />
            <cvParam accession="MS:1001363" name="peptide unique to one protein" cvRef="PSI-MS" />
          </SpectrumIdentificationItem>
          <SpectrumIdentificationItem id="SII_19_4"  calculatedMassToCharge="912.516233" chargeState="1" experimentalMassToCharge="912.45361" peptide_ref="peptide_19_4" rank="4" passThreshold="false">
            <PeptideEvidenceRef peptideEvidence_ref="PE_19_4_A0A4W2DM77_0_344_350" />
            <cvParam accession="MS:1001171" name="Mascot:score" cvRef="PSI-MS" value="13.04" />
            <cvParam accession="MS:1001172" name="Mascot:expectation value" cvRef="PSI-MS" value="13.2242535202225" />
            <cvParam accession="MS:1001363" name="peptide unique to one protein" cvRef="PSI-MS" />
          </SpectrumIdentificationItem>
          <SpectrumIdentificationItem id="SII_19_5"  calculatedMassToCharge="912.533521" chargeState="1" experimentalMassToCharge="912.45361" peptide_ref="peptide_19_5" rank="5" passThreshold="false">
            <PeptideEvidenceRef peptideEvidence_ref="PE_19_5_A0A3Q1NL49_0_312_319" />
            <cvParam accession="MS:1001171" name="Mascot:score" cvRef="PSI-MS" value="12.71" />
            <cvParam accession="MS:1001172" name="Mascot:expectation value" cvRef="PSI-MS" value="14.2682649895803" />
            <cvParam accession="MS:1001363" name="peptide unique to one protein" cvRef="PSI-MS" />
          </SpectrumIdentificationItem>
          <SpectrumIdentificationItem id="SII_19_6"  calculatedMassToCharge="912.460752" chargeState="1" experimentalMassToCharge="912.45361" peptide_ref="peptide_19_6" rank="6" passThreshold="false">
            <PeptideEvidenceRef peptideEvidence_ref="PE_19_6_A0A4W2F2N2_0_1_8" />
            <cvParam accession="MS:1001171" name="Mascot:score" cvRef="PSI-MS" value="11.73" />
            <cvParam accession="MS:1001172" name="Mascot:expectation value" cvRef="PSI-MS" value="17.8801503534181" />
            <cvParam accession="MS:1001363" name="peptide unique to one protein" cvRef="PSI-MS" />
          </SpectrumIdentificationItem>
          <SpectrumIdentificationItem id="SII_19_7"  calculatedMassToCharge="912.493772" chargeState="1" experimentalMassToCharge="912.45361" peptide_ref="peptide_19_7" rank="7" passThreshold="false">
            <PeptideEvidenceRef peptideEvidence_ref="PE_19_7_A0A4W2FW31_0_388_394" />
            <cvParam accession="MS:1001171" name="Mascot:score" cvRef="PSI-MS" value="11.51" />
            <cvParam accession="MS:1001172" name="Mascot:expectation value" cvRef="PSI-MS" value="18.8092364700227" />
            <cvParam accession="MS:1001363" name="peptide unique to one protein" cvRef="PSI-MS" />
          </SpectrumIdentificationItem>
          <SpectrumIdentificationItem id="SII_19_8"  calculatedMassToCharge="912.471982" chargeState="1" experimentalMassToCharge="912.45361" peptide_ref="peptide_19_8" rank="8" passThreshold="false">
            <PeptideEvidenceRef peptideEvidence_ref="PE_19_8_A0A4W2G566_0_1678_1684" />
            <cvParam accession="MS:1001171" name="Mascot:score" cvRef="PSI-MS" value="11.51" />
            <cvParam accession="MS:1001172" name="Mascot:expectation value" cvRef="PSI-MS" value="18.8092364700227" />
            <cvParam accession="MS:1001363" name="peptide unique to one protein" cvRef="PSI-MS" />
          </SpectrumIdentificationItem>
          <SpectrumIdentificationItem id="SII_19_9"  calculatedMassToCharge="912.493757" chargeState="1" experimentalMassToCharge="912.45361" peptide_ref="peptide_19_9" rank="9" passThreshold="false">
            <PeptideEvidenceRef peptideEvidence_ref="PE_19_9_A0A3Q1M124_0_621_627" />
            <cvParam accession="MS:1001171" name="Mascot:score" cvRef="PSI-MS" value="11.51" />
            <cvParam accession="MS:1001172" name="Mascot:expectation value" cvRef="PSI-MS" value="18.8092364700227" />
            <cvParam accession="MS:1001363" name="peptide unique to one protein" cvRef="PSI-MS" />
          </SpectrumIdentificationItem>
          <SpectrumIdentificationItem id="SII_19_10"  calculatedMassToCharge="912.424375" chargeState="1" experimentalMassToCharge="912.45361" peptide_ref="peptide_19_10" rank="10" passThreshold="false">
            <PeptideEvidenceRef peptideEvidence_ref="PE_19_10_A0A4W2E4D6_0_626_632" />
            <cvParam accession="MS:1001171" name="Mascot:score" cvRef="PSI-MS" value="10.68" />
            <cvParam accession="MS:1001172" name="Mascot:expectation value" cvRef="PSI-MS" value="22.7704265641191" />
            <cvParam accession="MS:1001363" name="peptide unique to one protein" cvRef="PSI-MS" />
          </SpectrumIdentificationItem>
          <cvParam accession="MS:1001371" name="Mascot:identity threshold"  cvRef="PSI-MS" value="37" />
          <cvParam accession="MS:1001370" name="Mascot:homology threshold"  cvRef="PSI-MS" value="31" />
          <cvParam accession="MS:1001030" name="number of peptide seqs compared to each spectrum"  cvRef="PSI-MS" value="5326" />
          <cvParam accession="MS:1000796" name="spectrum title"  cvRef="PSI-MS" value="Locus:1..14.0.2" />
        </SpectrumIdentificationResult>
        <SpectrumIdentificationResult id="SIR_38" spectrumID="query=38" spectraData_ref="SD_1">
          <SpectrumIdentificationItem id="SII_38_1"  calculatedMassToCharge="1165.646299" chargeState="1" experimentalMassToCharge="1165.66113" peptide_ref="peptide_38_1" rank="1" passThreshold="false">
            <PeptideEvidenceRef peptideEvidence_ref="PE_38_1_A0A4W2HX28_0_95_105" />
            <cvParam accession="MS:1001171" name="Mascot:score" cvRef="PSI-MS" value="12.58" />
            <cvParam accession="MS:1001172" name="Mascot:expectation value" cvRef="PSI-MS" value="16.1703481965334" />
            <cvParam accession="MS:1001363" name="peptide unique to one protein" cvRef="PSI-MS" />
          </SpectrumIdentificationItem>
          <SpectrumIdentificationItem id="SII_38_2"  calculatedMassToCharge="1165.657545" chargeState="1" experimentalMassToCharge="1165.66113" peptide_ref="peptide_38_2" rank="2" passThreshold="false">
            <PeptideEvidenceRef peptideEvidence_ref="PE_38_2_A0A3Q1LY98_0_72_82" />
            <cvParam accession="MS:1001171" name="Mascot:score" cvRef="PSI-MS" value="8.80" />
            <cvParam accession="MS:1001172" name="Mascot:expectation value" cvRef="PSI-MS" value="38.6117398723172" />
            <cvParam accession="MS:1001363" name="peptide unique to one protein" cvRef="PSI-MS" />
          </SpectrumIdentificationItem>
          <SpectrumIdentificationItem id="SII_38_3"  calculatedMassToCharge="1165.592145" chargeState="1" experimentalMassToCharge="1165.66113" peptide_ref="peptide_38_3" rank="3" passThreshold="false">
            <PeptideEvidenceRef peptideEvidence_ref="PE_38_3_A0A4W2EKB3_0_1_10" />
            <cvParam accession="MS:1001171" name="Mascot:score" cvRef="PSI-MS" value="8.74" />
            <cvParam accession="MS:1001172" name="Mascot:expectation value" cvRef="PSI-MS" value="39.1488826796453" />
            <cvParam accession="MS:1001363" name="peptide unique to one protein" cvRef="PSI-MS" />
          </SpectrumIdentificationItem>
          <SpectrumIdentificationItem id="SII_38_4"  calculatedMassToCharge="1165.741529" chargeState="1" experimentalMassToCharge="1165.66113" peptide_ref="peptide_38_4" rank="4" passThreshold="false">
            <PeptideEvidenceRef peptideEvidence_ref="PE_38_4_A0A3Q1LI03_0_2_11" />
            <cvParam accession="MS:1001171" name="Mascot:score" cvRef="PSI-MS" value="3.69" />
            <cvParam accession="MS:1001172" name="Mascot:expectation value" cvRef="PSI-MS" value="125.2331693538" />
            <cvParam accession="MS:1001363" name="peptide unique to one protein" cvRef="PSI-MS" />
          </SpectrumIdentificationItem>
          <SpectrumIdentificationItem id="SII_38_5"  calculatedMassToCharge="1165.632368" chargeState="1" experimentalMassToCharge="1165.66113" peptide_ref="peptide_38_5" rank="5" passThreshold="false">
            <PeptideEvidenceRef peptideEvidence_ref="PE_38_5_A0A4W2EKP5_0_362_371" />
            <cvParam accession="MS:1001171" name="Mascot:score" cvRef="PSI-MS" value="3.67" />
            <cvParam accession="MS:1001172" name="Mascot:expectation value" cvRef="PSI-MS" value="125.811219399436" />
            <cvParam accession="MS:1001363" name="peptide unique to one protein" cvRef="PSI-MS" />
          </SpectrumIdentificationItem>
          <SpectrumIdentificationItem id="SII_38_6"  calculatedMassToCharge="1165.632368" chargeState="1" experimentalMassToCharge="1165.66113" peptide_ref="peptide_38_6" rank="6" passThreshold="false">
            <PeptideEvidenceRef peptideEvidence_ref="PE_38_6_A0A4W2BNA3_0_365_374" />
            <cvParam accession="MS:1001171" name="Mascot:score" cvRef="PSI-MS" value="3.67" />
            <cvParam accession="MS:1001172" name="Mascot:expectation value" cvRef="PSI-MS" value="125.811219399436" />
            <cvParam accession="MS:1001363" name="peptide unique to one protein" cvRef="PSI-MS" />
          </SpectrumIdentificationItem>
          <cvParam accession="MS:1001371" name="Mascot:identity threshold"  cvRef="PSI-MS" value="37" />
          <cvParam accession="MS:1001370" name="Mascot:homology threshold"  cvRef="PSI-MS" value="22" />
          <cvParam accession="MS:1001030" name="number of peptide seqs compared to each spectrum"  cvRef="PSI-MS" value="5858" />
          <cvParam accession="MS:1000796" name="spectrum title"  cvRef="PSI-MS" value="Locus:1..14.0.7" />
        </SpectrumIdentificationResult>
      </SpectrumIdentificationList>
      <ProteinDetectionList id="PDL_1">
        <ProteinAmbiguityGroup id="PAG_hit_1" >
          <ProteinDetectionHypothesis id="PDH_A0A0F6QNP7_0" dBSequence_ref="DBSeq_1_A0A0F6QNP7"  passThreshold="true">
            <PeptideHypothesis peptideEvidence_ref="PE_2_1_A0A0F6QNP7_0_834_840">
              <SpectrumIdentificationItemRef spectrumIdentificationItem_ref="SII_2_1" />
            </PeptideHypothesis>
            <PeptideHypothesis peptideEvidence_ref="PE_19_1_A0A0F6QNP7_0_848_854">
              <SpectrumIdentificationItemRef spectrumIdentificationItem_ref="SII_19_1" />
            </PeptideHypothesis>
            <cvParam accession="MS:1001171" name="Mascot:score" cvRef="PSI-MS" value="56.78" />
            <cvParam accession="MS:1001591" name="anchor protein" cvRef="PSI-MS" value="" />
            <cvParam accession="MS:1001097" name="distinct peptide sequences" cvRef="PSI-MS" value="2" />
          </ProteinDetectionHypothesis>
        </ProteinAmbiguityGroup>
        <ProteinAmbiguityGroup id="PAG_hit_2" >
          <ProteinDetectionHypothesis id="PDH_A0A4W2BMU5_0" dBSequence_ref="DBSeq_1_A0A4W2BMU5"  passThreshold="true">
            <PeptideHypothesis peptideEvidence_ref="PE_2_2_A0A4W2BMU5_0_366_372">
              <SpectrumIdentificationItemRef spectrumIdentificationItem_ref="SII_2_2" />
            </PeptideHypothesis>
            <cvParam accession="MS:1001171" name="Mascot:score" cvRef="PSI-MS" value="28.78" />
            <cvParam accession="MS:1001591" name="anchor protein" cvRef="PSI-MS" value="" />
            <cvParam accession="MS:1001097" name="distinct peptide sequences" cvRef="PSI-MS" value="1" />
          </ProteinDetectionHypothesis>
        </ProteinAmbiguityGroup>
        <ProteinAmbiguityGroup id="PAG_hit_3" >
          <ProteinDetectionHypothesis id="PDH_A0A3Q1N1K5_0" dBSequence_ref="DBSeq_1_A0A3Q1N1K5"  passThreshold="true">
            <PeptideHypothesis peptideEvidence_ref="PE_2_4_A0A3Q1N1K5_0_70_76">
              <SpectrumIdentificationItemRef spectrumIdentificationItem_ref="SII_2_4" />
            </PeptideHypothesis>
            <cvParam accession="MS:1001171" name="Mascot:score" cvRef="PSI-MS" value="18.68" />
            <cvParam accession="MS:1001591" name="anchor protein" cvRef="PSI-MS" value="" />
            <cvParam accession="MS:1001097" name="distinct peptide sequences" cvRef="PSI-MS" value="1" />
          </ProteinDetectionHypothesis>
        </ProteinAmbiguityGroup>
        <ProteinAmbiguityGroup id="PAG_hit_4" >
          <ProteinDetectionHypothesis id="PDH_A0A4W2CNK4_0" dBSequence_ref="DBSeq_1_A0A4W2CNK4"  passThreshold="true">
            <PeptideHypothesis peptideEvidence_ref="PE_2_3_A0A4W2CNK4_0_1_7">
              <SpectrumIdentificationItemRef spectrumIdentificationItem_ref="SII_2_3" />
            </PeptideHypothesis>
            <cvParam accession="MS:1001171" name="Mascot:score" cvRef="PSI-MS" value="18.68" />
            <cvParam accession="MS:1001591" name="anchor protein" cvRef="PSI-MS" value="" />
            <cvParam accession="MS:1001097" name="distinct peptide sequences" cvRef="PSI-MS" value="1" />
          </ProteinDetectionHypothesis>
        </ProteinAmbiguityGroup>
        <ProteinAmbiguityGroup id="PAG_hit_5" >
          <ProteinDetectionHypothesis id="PDH_A0A3Q1LS87_0" dBSequence_ref="DBSeq_1_A0A3Q1LS87"  passThreshold="true">
            <PeptideHypothesis peptideEvidence_ref="PE_2_6_A0A3Q1LS87_0_465_471">
              <SpectrumIdentificationItemRef spectrumIdentificationItem_ref="SII_2_6" />
            </PeptideHypothesis>
            <cvParam accession="MS:1001171" name="Mascot:score" cvRef="PSI-MS" value="17.55" />
            <cvParam accession="MS:1001591" name="anchor protein" cvRef="PSI-MS" value="" />
            <cvParam accession="MS:1001097" name="distinct peptide sequences" cvRef="PSI-MS" value="1" />
          </ProteinDetectionHypothesis>
        </ProteinAmbiguityGroup>
        <ProteinAmbiguityGroup id="PAG_hit_6" >
          <ProteinDetectionHypothesis id="PDH_A0A3Q1LXM2_0" dBSequence_ref="DBSeq_1_A0A3Q1LXM2"  passThreshold="true">
            <PeptideHypothesis peptideEvidence_ref="PE_2_7_A0A3Q1LXM2_0_142_148">
              <SpectrumIdentificationItemRef spectrumIdentificationItem_ref="SII_2_7" />
            </PeptideHypothesis>
            <cvParam accession="MS:1001171" name="Mascot:score" cvRef="PSI-MS" value="17.55" />
            <cvParam accession="MS:1001591" name="anchor protein" cvRef="PSI-MS" value="" />
            <cvParam accession="MS:1001097" name="distinct peptide sequences" cvRef="PSI-MS" value="1" />
          </ProteinDetectionHypothesis>
        </ProteinAmbiguityGroup>
        <ProteinAmbiguityGroup id="PAG_hit_7" >
          <ProteinDetectionHypothesis id="PDH_A0A4W2DV50_0" dBSequence_ref="DBSeq_1_A0A4W2DV50"  passThreshold="true">
            <PeptideHypothesis peptideEvidence_ref="PE_2_5_A0A4W2DV50_0_229_235">
              <SpectrumIdentificationItemRef spectrumIdentificationItem_ref="SII_2_5" />
            </PeptideHypothesis>
            <cvParam accession="MS:1001171" name="Mascot:score" cvRef="PSI-MS" value="17.55" />
            <cvParam accession="MS:1001591" name="anchor protein" cvRef="PSI-MS" value="" />
            <cvParam accession="MS:1001097" name="distinct peptide sequences" cvRef="PSI-MS" value="1" />
          </ProteinDetectionHypothesis>
        </ProteinAmbiguityGroup>
        <ProteinAmbiguityGroup id="PAG_hit_8" >
          <ProteinDetectionHypothesis id="PDH_A0A4W2E291_0" dBSequence_ref="DBSeq_1_A0A4W2E291"  passThreshold="true">
            <PeptideHypothesis peptideEvidence_ref="PE_19_2_A0A4W2E291_0_101_107">
              <SpectrumIdentificationItemRef spectrumIdentificationItem_ref="SII_19_2" />
            </PeptideHypothesis>
            <cvParam accession="MS:1001171" name="Mascot:score" cvRef="PSI-MS" value="16.73" />
            <cvParam accession="MS:1001591" name="anchor protein" cvRef="PSI-MS" value="" />
            <cvParam accession="MS:1001097" name="distinct peptide sequences" cvRef="PSI-MS" value="1" />
          </ProteinDetectionHypothesis>
        </ProteinAmbiguityGroup>
        <ProteinAmbiguityGroup id="PAG_hit_9" >
          <ProteinDetectionHypothesis id="PDH_A0A4W2D7W6_0" dBSequence_ref="DBSeq_1_A0A4W2D7W6"  passThreshold="true">
            <PeptideHypothesis peptideEvidence_ref="PE_2_8_A0A4W2D7W6_0_998_1004">
              <SpectrumIdentificationItemRef spectrumIdentificationItem_ref="SII_2_8" />
            </PeptideHypothesis>
            <cvParam accession="MS:1001171" name="Mascot:score" cvRef="PSI-MS" value="16.05" />
            <cvParam accession="MS:1001591" name="anchor protein" cvRef="PSI-MS" value="" />
            <cvParam accession="MS:1001097" name="distinct peptide sequences" cvRef="PSI-MS" value="1" />
          </ProteinDetectionHypothesis>
        </ProteinAmbiguityGroup>
        <ProteinAmbiguityGroup id="PAG_hit_10" >
          <ProteinDetectionHypothesis id="PDH_A0A4W2BL45_0" dBSequence_ref="DBSeq_1_A0A4W2BL45"  passThreshold="true">
            <PeptideHypothesis peptideEvidence_ref="PE_11_1_A0A4W2BL45_0_924_931">
              <SpectrumIdentificationItemRef spectrumIdentificationItem_ref="SII_11_1" />
            </PeptideHypothesis>
            <cvParam accession="MS:1001171" name="Mascot:score" cvRef="PSI-MS" value="14.72" />
            <cvParam accession="MS:1001591" name="anchor protein" cvRef="PSI-MS" value="" />
            <cvParam accession="MS:1001097" name="distinct peptide sequences" cvRef="PSI-MS" value="1" />
          </ProteinDetectionHypothesis>
        </ProteinAmbiguityGroup>
        <ProteinAmbiguityGroup id="PAG_hit_11" >
          <ProteinDetectionHypothesis id="PDH_K7QMC3_0" dBSequence_ref="DBSeq_1_K7QMC3"  passThreshold="true">
            <PeptideHypothesis peptideEvidence_ref="PE_19_3_K7QMC3_0_259_265">
              <SpectrumIdentificationItemRef spectrumIdentificationItem_ref="SII_19_3" />
            </PeptideHypothesis>
            <cvParam accession="MS:1001171" name="Mascot:score" cvRef="PSI-MS" value="13.86" />
            <cvParam accession="MS:1001591" name="anchor protein" cvRef="PSI-MS" value="" />
            <cvParam accession="MS:1001097" name="distinct peptide sequences" cvRef="PSI-MS" value="1" />
          </ProteinDetectionHypothesis>
        </ProteinAmbiguityGroup>
        <ProteinAmbiguityGroup id="PAG_hit_12" >
          <ProteinDetectionHypothesis id="PDH_A0A3Q1LKE3_0" dBSequence_ref="DBSeq_1_A0A3Q1LKE3"  passThreshold="true">
            <PeptideHypothesis peptideEvidence_ref="PE_2_9_A0A3Q1LKE3_0_1_9">
              <SpectrumIdentificationItemRef spectrumIdentificationItem_ref="SII_2_9" />
            </PeptideHypothesis>
            <cvParam accession="MS:1001171" name="Mascot:score" cvRef="PSI-MS" value="13.58" />
            <cvParam accession="MS:1001591" name="anchor protein" cvRef="PSI-MS" value="" />
            <cvParam accession="MS:1001097" name="distinct peptide sequences" cvRef="PSI-MS" value="1" />
          </ProteinDetectionHypothesis>
        </ProteinAmbiguityGroup>
        <ProteinAmbiguityGroup id="PAG_hit_13" >
          <ProteinDetectionHypothesis id="PDH_A0A088Q0A9_0" dBSequence_ref="DBSeq_1_A0A088Q0A9"  passThreshold="true">
            <PeptideHypothesis peptideEvidence_ref="PE_2_10_A0A088Q0A9_0_263_270">
              <SpectrumIdentificationItemRef spectrumIdentificationItem_ref="SII_2_10" />
            </PeptideHypothesis>
            <cvParam accession="MS:1001171" name="Mascot:score" cvRef="PSI-MS" value="13.18" />
            <cvParam accession="MS:1001591" name="anchor protein" cvRef="PSI-MS" value="" />
            <cvParam accession="MS:1001097" name="distinct peptide sequences" cvRef="PSI-MS" value="1" />
          </ProteinDetectionHypothesis>
        </ProteinAmbiguityGroup>
        <ProteinAmbiguityGroup id="PAG_hit_14" >
          <ProteinDetectionHypothesis id="PDH_A0A4W2DM77_0" dBSequence_ref="DBSeq_1_A0A4W2DM77"  passThreshold="true">
            <PeptideHypothesis peptideEvidence_ref="PE_19_4_A0A4W2DM77_0_344_350">
              <SpectrumIdentificationItemRef spectrumIdentificationItem_ref="SII_19_4" />
            </PeptideHypothesis>
            <cvParam accession="MS:1001171" name="Mascot:score" cvRef="PSI-MS" value="13.04" />
            <cvParam accession="MS:1001591" name="anchor protein" cvRef="PSI-MS" value="" />
            <cvParam accession="MS:1001097" name="distinct peptide sequences" cvRef="PSI-MS" value="1" />
          </ProteinDetectionHypothesis>
        </ProteinAmbiguityGroup>
        <ProteinAmbiguityGroup id="PAG_hit_15" >
          <ProteinDetectionHypothesis id="PDH_A0A3Q1NL49_0" dBSequence_ref="DBSeq_1_A0A3Q1NL49"  passThreshold="true">
            <PeptideHypothesis peptideEvidence_ref="PE_19_5_A0A3Q1NL49_0_312_319">
              <SpectrumIdentificationItemRef spectrumIdentificationItem_ref="SII_19_5" />
            </PeptideHypothesis>
            <cvParam accession="MS:1001171" name="Mascot:score" cvRef="PSI-MS" value="12.71" />
            <cvParam accession="MS:1001591" name="anchor protein" cvRef="PSI-MS" value="" />
            <cvParam accession="MS:1001097" name="distinct peptide sequences" cvRef="PSI-MS" value="1" />
          </ProteinDetectionHypothesis>
        </ProteinAmbiguityGroup>
        <ProteinAmbiguityGroup id="PAG_hit_16" >
          <ProteinDetectionHypothesis id="PDH_A0A4W2HX28_0" dBSequence_ref="DBSeq_1_A0A4W2HX28"  passThreshold="true">
            <PeptideHypothesis peptideEvidence_ref="PE_38_1_A0A4W2HX28_0_95_105">
              <SpectrumIdentificationItemRef spectrumIdentificationItem_ref="SII_38_1" />
            </PeptideHypothesis>
            <cvParam accession="MS:1001171" name="Mascot:score" cvRef="PSI-MS" value="12.58" />
            <cvParam accession="MS:1001591" name="anchor protein" cvRef="PSI-MS" value="" />
            <cvParam accession="MS:1001097" name="distinct peptide sequences" cvRef="PSI-MS" value="1" />
          </ProteinDetectionHypothesis>
        </ProteinAmbiguityGroup>
        <ProteinAmbiguityGroup id="PAG_hit_17" >
          <ProteinDetectionHypothesis id="PDH_A0A4W2F2N2_0" dBSequence_ref="DBSeq_1_A0A4W2F2N2"  passThreshold="true">
            <PeptideHypothesis peptideEvidence_ref="PE_19_6_A0A4W2F2N2_0_1_8">
              <SpectrumIdentificationItemRef spectrumIdentificationItem_ref="SII_19_6" />
            </PeptideHypothesis>
            <cvParam accession="MS:1001171" name="Mascot:score" cvRef="PSI-MS" value="11.73" />
            <cvParam accession="MS:1001591" name="anchor protein" cvRef="PSI-MS" value="" />
            <cvParam accession="MS:1001097" name="distinct peptide sequences" cvRef="PSI-MS" value="1" />
          </ProteinDetectionHypothesis>
        </ProteinAmbiguityGroup>
        <ProteinAmbiguityGroup id="PAG_hit_18" >
          <ProteinDetectionHypothesis id="PDH_A0A3Q1M124_0" dBSequence_ref="DBSeq_1_A0A3Q1M124"  passThreshold="true">
            <PeptideHypothesis peptideEvidence_ref="PE_19_9_A0A3Q1M124_0_621_627">
              <SpectrumIdentificationItemRef spectrumIdentificationItem_ref="SII_19_9" />
            </PeptideHypothesis>
            <cvParam accession="MS:1001171" name="Mascot:score" cvRef="PSI-MS" value="11.51" />
            <cvParam accession="MS:1001591" name="anchor protein" cvRef="PSI-MS" value="" />
            <cvParam accession="MS:1001097" name="distinct peptide sequences" cvRef="PSI-MS" value="1" />
          </ProteinDetectionHypothesis>
        </ProteinAmbiguityGroup>
        <ProteinAmbiguityGroup id="PAG_hit_19" >
          <ProteinDetectionHypothesis id="PDH_A0A4W2FW31_0" dBSequence_ref="DBSeq_1_A0A4W2FW31"  passThreshold="true">
            <PeptideHypothesis peptideEvidence_ref="PE_19_7_A0A4W2FW31_0_388_394">
              <SpectrumIdentificationItemRef spectrumIdentificationItem_ref="SII_19_7" />
            </PeptideHypothesis>
            <cvParam accession="MS:1001171" name="Mascot:score" cvRef="PSI-MS" value="11.51" />
            <cvParam accession="MS:1001591" name="anchor protein" cvRef="PSI-MS" value="" />
            <cvParam accession="MS:1001097" name="distinct peptide sequences" cvRef="PSI-MS" value="1" />
          </ProteinDetectionHypothesis>
        </ProteinAmbiguityGroup>
        <ProteinAmbiguityGroup id="PAG_hit_20" >
          <ProteinDetectionHypothesis id="PDH_A0A4W2G566_0" dBSequence_ref="DBSeq_1_A0A4W2G566"  passThreshold="true">
            <PeptideHypothesis peptideEvidence_ref="PE_19_8_A0A4W2G566_0_1678_1684">
              <SpectrumIdentificationItemRef spectrumIdentificationItem_ref="SII_19_8" />
            </PeptideHypothesis>
            <cvParam accession="MS:1001171" name="Mascot:score" cvRef="PSI-MS" value="11.51" />
            <cvParam accession="MS:1001591" name="anchor protein" cvRef="PSI-MS" value="" />
            <cvParam accession="MS:1001097" name="distinct peptide sequences" cvRef="PSI-MS" value="1" />
          </ProteinDetectionHypothesis>
        </ProteinAmbiguityGroup>
        <ProteinAmbiguityGroup id="PAG_hit_21" >
          <ProteinDetectionHypothesis id="PDH_A0A4W2E4D6_0" dBSequence_ref="DBSeq_1_A0A4W2E4D6"  passThreshold="true">
            <PeptideHypothesis peptideEvidence_ref="PE_19_10_A0A4W2E4D6_0_626_632">
              <SpectrumIdentificationItemRef spectrumIdentificationItem_ref="SII_19_10" />
            </PeptideHypothesis>
            <cvParam accession="MS:1001171" name="Mascot:score" cvRef="PSI-MS" value="10.68" />
            <cvParam accession="MS:1001591" name="anchor protein" cvRef="PSI-MS" value="" />
            <cvParam accession="MS:1001097" name="distinct peptide sequences" cvRef="PSI-MS" value="1" />
          </ProteinDetectionHypothesis>
        </ProteinAmbiguityGroup>
        <ProteinAmbiguityGroup id="PAG_hit_22" >
          <ProteinDetectionHypothesis id="PDH_A0A4W2DSU0_0" dBSequence_ref="DBSeq_1_A0A4W2DSU0"  passThreshold="true">
            <PeptideHypothesis peptideEvidence_ref="PE_15_1_A0A4W2DSU0_0_161_167">
              <SpectrumIdentificationItemRef spectrumIdentificationItem_ref="SII_15_1" />
            </PeptideHypothesis>
            <cvParam accession="MS:1001171" name="Mascot:score" cvRef="PSI-MS" value="9.4" />
            <cvParam accession="MS:1001591" name="anchor protein" cvRef="PSI-MS" value="" />
            <cvParam accession="MS:1001097" name="distinct peptide sequences" cvRef="PSI-MS" value="1" />
          </ProteinDetectionHypothesis>
        </ProteinAmbiguityGroup>
        <ProteinAmbiguityGroup id="PAG_hit_23" >
          <ProteinDetectionHypothesis id="PDH_A0A3Q1LY98_0" dBSequence_ref="DBSeq_1_A0A3Q1LY98"  passThreshold="true">
            <PeptideHypothesis peptideEvidence_ref="PE_38_2_A0A3Q1LY98_0_72_82">
              <SpectrumIdentificationItemRef spectrumIdentificationItem_ref="SII_38_2" />
            </PeptideHypothesis>
            <cvParam accession="MS:1001171" name="Mascot:score" cvRef="PSI-MS" value="8.8" />
            <cvParam accession="MS:1001591" name="anchor protein" cvRef="PSI-MS" value="" />
            <cvParam accession="MS:1001097" name="distinct peptide sequences" cvRef="PSI-MS" value="1" />
          </ProteinDetectionHypothesis>
        </ProteinAmbiguityGroup>
        <ProteinAmbiguityGroup id="PAG_hit_24" >
          <ProteinDetectionHypothesis id="PDH_A0A4W2EKB3_0" dBSequence_ref="DBSeq_1_A0A4W2EKB3"  passThreshold="true">
            <PeptideHypothesis peptideEvidence_ref="PE_38_3_A0A4W2EKB3_0_1_10">
              <SpectrumIdentificationItemRef spectrumIdentificationItem_ref="SII_38_3" />
            </PeptideHypothesis>
            <cvParam accession="MS:1001171" name="Mascot:score" cvRef="PSI-MS" value="8.74" />
            <cvParam accession="MS:1001591" name="anchor protein" cvRef="PSI-MS" value="" />
            <cvParam accession="MS:1001097" name="distinct peptide sequences" cvRef="PSI-MS" value="1" />
          </ProteinDetectionHypothesis>
        </ProteinAmbiguityGroup>
        <ProteinAmbiguityGroup id="PAG_hit_25" >
          <ProteinDetectionHypothesis id="PDH_A0A3Q1MAB3_0" dBSequence_ref="DBSeq_1_A0A3Q1MAB3"  passThreshold="true">
            <PeptideHypothesis peptideEvidence_ref="PE_15_2_A0A3Q1MAB3_0_73_79">
              <SpectrumIdentificationItemRef spectrumIdentificationItem_ref="SII_15_2" />
            </PeptideHypothesis>
            <cvParam accession="MS:1001171" name="Mascot:score" cvRef="PSI-MS" value="5.71" />
            <cvParam accession="MS:1001591" name="anchor protein" cvRef="PSI-MS" value="" />
            <cvParam accession="MS:1001097" name="distinct peptide sequences" cvRef="PSI-MS" value="1" />
          </ProteinDetectionHypothesis>
        </ProteinAmbiguityGroup>
        <ProteinAmbiguityGroup id="PAG_hit_26" >
          <ProteinDetectionHypothesis id="PDH_A0A4W2D5K4_0" dBSequence_ref="DBSeq_1_A0A4W2D5K4"  passThreshold="true">
            <PeptideHypothesis peptideEvidence_ref="PE_15_3_A0A4W2D5K4_0_284_290">
              <SpectrumIdentificationItemRef spectrumIdentificationItem_ref="SII_15_3" />
            </PeptideHypothesis>
            <cvParam accession="MS:1001171" name="Mascot:score" cvRef="PSI-MS" value="5.7" />
            <cvParam accession="MS:1001591" name="anchor protein" cvRef="PSI-MS" value="" />
            <cvParam accession="MS:1001097" name="distinct peptide sequences" cvRef="PSI-MS" value="1" />
          </ProteinDetectionHypothesis>
        </ProteinAmbiguityGroup>
        <ProteinAmbiguityGroup id="PAG_hit_27" >
          <ProteinDetectionHypothesis id="PDH_A0A4W2C415_0" dBSequence_ref="DBSeq_1_A0A4W2C415"  passThreshold="true">
            <PeptideHypothesis peptideEvidence_ref="PE_15_4_A0A4W2C415_0_304_310">
              <SpectrumIdentificationItemRef spectrumIdentificationItem_ref="SII_15_4" />
            </PeptideHypothesis>
            <cvParam accession="MS:1001171" name="Mascot:score" cvRef="PSI-MS" value="4.06" />
            <cvParam accession="MS:1001591" name="anchor protein" cvRef="PSI-MS" value="" />
            <cvParam accession="MS:1001097" name="distinct peptide sequences" cvRef="PSI-MS" value="1" />
          </ProteinDetectionHypothesis>
        </ProteinAmbiguityGroup>
        <ProteinAmbiguityGroup id="PAG_hit_28" >
          <ProteinDetectionHypothesis id="PDH_A0A3Q1LI03_0" dBSequence_ref="DBSeq_1_A0A3Q1LI03"  passThreshold="true">
            <PeptideHypothesis peptideEvidence_ref="PE_38_4_A0A3Q1LI03_0_2_11">
              <SpectrumIdentificationItemRef spectrumIdentificationItem_ref="SII_38_4" />
            </PeptideHypothesis>
            <cvParam accession="MS:1001171" name="Mascot:score" cvRef="PSI-MS" value="3.69" />
            <cvParam accession="MS:1001591" name="anchor protein" cvRef="PSI-MS" value="" />
            <cvParam accession="MS:1001097" name="distinct peptide sequences" cvRef="PSI-MS" value="1" />
          </ProteinDetectionHypothesis>
        </ProteinAmbiguityGroup>
        <ProteinAmbiguityGroup id="PAG_hit_29" >
          <ProteinDetectionHypothesis id="PDH_A0A4W2BNA3_0" dBSequence_ref="DBSeq_1_A0A4W2BNA3"  passThreshold="true">
            <PeptideHypothesis peptideEvidence_ref="PE_38_6_A0A4W2BNA3_0_365_374">
              <SpectrumIdentificationItemRef spectrumIdentificationItem_ref="SII_38_6" />
            </PeptideHypothesis>
            <cvParam accession="MS:1001171" name="Mascot:score" cvRef="PSI-MS" value="3.67" />
            <cvParam accession="MS:1001591" name="anchor protein" cvRef="PSI-MS" value="" />
            <cvParam accession="MS:1001097" name="distinct peptide sequences" cvRef="PSI-MS" value="1" />
          </ProteinDetectionHypothesis>
        </ProteinAmbiguityGroup>
        <ProteinAmbiguityGroup id="PAG_hit_30" >
          <ProteinDetectionHypothesis id="PDH_A0A4W2EKP5_0" dBSequence_ref="DBSeq_1_A0A4W2EKP5"  passThreshold="true">
            <PeptideHypothesis peptideEvidence_ref="PE_38_5_A0A4W2EKP5_0_362_371">
              <SpectrumIdentificationItemRef spectrumIdentificationItem_ref="SII_38_5" />
            </PeptideHypothesis>
            <cvParam accession="MS:1001171" name="Mascot:score" cvRef="PSI-MS" value="3.67" />
            <cvParam accession="MS:1001591" name="anchor protein" cvRef="PSI-MS" value="" />
            <cvParam accession="MS:1001097" name="distinct peptide sequences" cvRef="PSI-MS" value="1" />
          </ProteinDetectionHypothesis>
        </ProteinAmbiguityGroup>
      </ProteinDetectionList>
    </AnalysisData>
  </DataCollection>
  <BibliographicReference 
    id="10.1002/(SICI)1522-2683(19991201)20:18&lt;3551::AID-ELPS3551&gt;3.0.CO;2-2"
    authors="David N. Perkins, Darryl J. C. Pappin, David M. Creasy, John S. Cottrell"
    editor="" 
    title="Probability-based protein identification by searching sequence databases using mass spectrometry data"
    name="Probability-based protein identification by searching sequence databases using mass spectrometry data"
    publication="Electrophoresis" 
    volume="20" 
    issue="18" 
    pages="3551-3567" 
    publisher="Wiley VCH"
    year="1999"
    />
</MzIdentML>
