# Supplementary material for: Alpha-2-Macroglobulin as a New Promising Biomarker Improving the Diagnostic Sensitivity of Bovine Paratuberculosis
Source: Front Vet Sci. 2021 Mar 5;8:637716. doi: 10.3389/fvets.2021.637716 (PMC7973028; doi:10.3389/fvets.2021.637716)
Supplement: Supplementary Data 1 — Mascot search results and raw data files for LC-MS/MS analysis for the identification of specific blood proteins in cattle with Johne's disease. [file Data_Sheet_1.zip › mzidentML/10 n20.mzid]

<?xml version="1.0" encoding="UTF-8"?>
<MzIdentML id="report" version="1.1.0"
             xsi:schemaLocation="http://psidev.info/psi/pi/mzIdentML/1.1 http://203.255.41.217/mascot/xmlns/schema/mzIdentML/mzIdentML1.1.0.xsd"
             xmlns="http://psidev.info/psi/pi/mzIdentML/1.1"
             xmlns:xsi="http://www.w3.org/2001/XMLSchema-instance"
             creationDate="2021-01-19T15:03:55">
  <cvList>
    <cv id="PSI-MS" fullName="Proteomics Standards Initiative Mass Spectrometry Vocabularies"   uri="http://psidev.cvs.sourceforge.net/viewvc/*checkout*/psidev/psi/psi-ms/mzML/controlledVocabulary/psi-ms.obo" version="3.64.0"></cv>
    <cv id="UNIMOD" fullName="UNIMOD"        uri="http://www.unimod.org/obo/unimod.obo"></cv>
    <cv id="UO"     fullName="UNIT-ONTOLOGY" uri="http://obo.cvs.sourceforge.net/*checkout*/obo/obo/ontology/phenotype/unit.obo"></cv>
  </cvList>
  <AnalysisSoftwareList>
    <AnalysisSoftware id="AS_mascot_server" name="Mascot Server" version="2.5.1" uri="http://www.matrixscience.com/search_form_select.html">
      <ContactRole contact_ref="ORG_MSL">
        <Role>
          <cvParam accession="MS:1001267" name="software vendor" cvRef="PSI-MS" />
        </Role>
      </ContactRole>
      <SoftwareName>
        <cvParam accession="MS:1001207" name="Mascot" cvRef="PSI-MS" />
      </SoftwareName>
      <Customizations>
        No customisations
      </Customizations>
    </AnalysisSoftware>
    <AnalysisSoftware id="AS_mascot_parser" name="Mascot Parser" version="2.5.2.0" uri="http://www.matrixscience.com/msparser.html">
      <ContactRole contact_ref="ORG_MSL">
        <Role>
          <cvParam accession="MS:1001267" name="software vendor" cvRef="PSI-MS" />
        </Role>
      </ContactRole>
      <SoftwareName>
        <cvParam accession="MS:1001478" name="Mascot Parser" cvRef="PSI-MS" />
      </SoftwareName>
      <Customizations>
        No customisations
      </Customizations>
    </AnalysisSoftware>
  </AnalysisSoftwareList>
  <Provider id="PROVIDER">
    <ContactRole contact_ref="PERSON_DOC_OWNER">
      <Role>
        <cvParam accession="MS:1001271" name="researcher" cvRef="PSI-MS" />
      </Role>
    </ContactRole>
  </Provider>
  <AuditCollection>
    <Person id="PERSON_MSL">
      <Affiliation organization_ref="ORG_MSL" />
    </Person>
    <Person id="PERSON_DOC_OWNER" name="">
      <Affiliation organization_ref="ORG_DOC_OWNER" />
    </Person>
    <Organization id="ORG_MSL" name="Matrix Science Limited">
      <cvParam accession="MS:1000589" name="contact email" value="support@matrixscience.com" cvRef="PSI-MS" />
      <cvParam accession="MS:1000587" name="contact address" value="64 Baker Street, London W1U 7GB, UK" cvRef="PSI-MS" />
      <cvParam accession="MS:1001755" name="contact phone number" value="+44 (0)20 7486 1050" cvRef="PSI-MS" />
      <cvParam accession="MS:1001756" name="contact fax number" value="+44 (0)20 7224 1344" cvRef="PSI-MS" />
    </Organization>
    <Organization id="ORG_DOC_OWNER" />
  </AuditCollection>
  <SequenceCollection>
    <DBSequence id="DBSeq_1_A0A3Q1M3N0" searchDatabase_ref="SDB_Uniprot_bovine" accession="A0A3Q1M3N0" >
      <cvParam accession="MS:1001088" name="protein description" cvRef="PSI-MS" value="Apolipoprotein A-IV OS=Bos taurus OX=9913 GN=APOA4 PE=3 SV=1" />
    </DBSequence>
    <DBSequence id="DBSeq_1_A0A4W2EN51" searchDatabase_ref="SDB_Uniprot_bovine" accession="A0A4W2EN51" >
      <cvParam accession="MS:1001088" name="protein description" cvRef="PSI-MS" value="Cyclin and CBS domain divalent metal cation transport mediator 4 OS=Bos indicus x Bos taurus OX=30522 GN=CNNM4 PE=4 SV=1" />
    </DBSequence>
    <DBSequence id="DBSeq_1_A0A4W2C1J9" searchDatabase_ref="SDB_Uniprot_bovine" accession="A0A4W2C1J9" >
      <cvParam accession="MS:1001088" name="protein description" cvRef="PSI-MS" value="Kinesin light chain 4 OS=Bos indicus x Bos taurus OX=30522 GN=KLC4 PE=4 SV=1" />
    </DBSequence>
    <DBSequence id="DBSeq_1_A0A4W2EGJ6" searchDatabase_ref="SDB_Uniprot_bovine" accession="A0A4W2EGJ6" >
      <cvParam accession="MS:1001088" name="protein description" cvRef="PSI-MS" value="Protein kinase domain-containing protein OS=Bos indicus x Bos taurus OX=30522 GN=LOC113906688 PE=4 SV=1" />
    </DBSequence>
    <DBSequence id="DBSeq_1_A0A3Q1M4U3" searchDatabase_ref="SDB_Uniprot_bovine" accession="A0A3Q1M4U3" >
      <cvParam accession="MS:1001088" name="protein description" cvRef="PSI-MS" value="Foie-gras_1 domain-containing protein OS=Bos taurus OX=9913 GN=TRAPPC10 PE=4 SV=1" />
    </DBSequence>
    <DBSequence id="DBSeq_1_A0A3Q1MCW0" searchDatabase_ref="SDB_Uniprot_bovine" accession="A0A3Q1MCW0" >
      <cvParam accession="MS:1001088" name="protein description" cvRef="PSI-MS" value="Cadherin 12 OS=Bos taurus OX=9913 GN=CDH12 PE=4 SV=1" />
    </DBSequence>
    <DBSequence id="DBSeq_1_A0A3Q1MGJ1" searchDatabase_ref="SDB_Uniprot_bovine" accession="A0A3Q1MGJ1" >
      <cvParam accession="MS:1001088" name="protein description" cvRef="PSI-MS" value="Transmembrane protein 63C OS=Bos taurus OX=9913 GN=TMEM63C PE=4 SV=1" />
    </DBSequence>
    <DBSequence id="DBSeq_1_A0A3Q1MUN3" searchDatabase_ref="SDB_Uniprot_bovine" accession="A0A3Q1MUN3" >
      <cvParam accession="MS:1001088" name="protein description" cvRef="PSI-MS" value="DENN domain containing 5A OS=Bos taurus OX=9913 GN=DENND5A PE=4 SV=1" />
    </DBSequence>
    <DBSequence id="DBSeq_1_A0A4W2CA44" searchDatabase_ref="SDB_Uniprot_bovine" accession="A0A4W2CA44" >
      <cvParam accession="MS:1001088" name="protein description" cvRef="PSI-MS" value="Uncharacterized protein OS=Bos indicus x Bos taurus OX=30522 GN=DET1 PE=4 SV=1" />
    </DBSequence>
    <DBSequence id="DBSeq_1_A0A4W2CWI4" searchDatabase_ref="SDB_Uniprot_bovine" accession="A0A4W2CWI4" >
      <cvParam accession="MS:1001088" name="protein description" cvRef="PSI-MS" value="Transmembrane and ubiquitin like domain containing 2 OS=Bos indicus x Bos taurus OX=30522 GN=TMUB2 PE=4 SV=1" />
    </DBSequence>
    <DBSequence id="DBSeq_1_A0A4W2HDP5" searchDatabase_ref="SDB_Uniprot_bovine" accession="A0A4W2HDP5" >
      <cvParam accession="MS:1001088" name="protein description" cvRef="PSI-MS" value="Zinc finger protein 382 OS=Bos indicus x Bos taurus OX=30522 GN=ZNF382 PE=4 SV=1" />
    </DBSequence>
    <DBSequence id="DBSeq_1_I3PEJ3" searchDatabase_ref="SDB_Uniprot_bovine" accession="I3PEJ3" >
      <cvParam accession="MS:1001088" name="protein description" cvRef="PSI-MS" value="Cytochrome c oxidase subunit 2 OS=Bos taurus OX=9913 GN=COX2 PE=3 SV=1" />
    </DBSequence>
    <DBSequence id="DBSeq_1_A0A4W2EAX8" searchDatabase_ref="SDB_Uniprot_bovine" accession="A0A4W2EAX8" >
      <cvParam accession="MS:1001088" name="protein description" cvRef="PSI-MS" value="Cyclin dependent kinase 13 OS=Bos indicus x Bos taurus OX=30522 GN=CDK13 PE=4 SV=1" />
    </DBSequence>
    <DBSequence id="DBSeq_1_A0A4W2F4D5" searchDatabase_ref="SDB_Uniprot_bovine" accession="A0A4W2F4D5" >
      <cvParam accession="MS:1001088" name="protein description" cvRef="PSI-MS" value="Dynein axonemal heavy chain 7 OS=Bos indicus x Bos taurus OX=30522 GN=DNAH7 PE=4 SV=1" />
    </DBSequence>
    <DBSequence id="DBSeq_1_A0A0K2YYA1" searchDatabase_ref="SDB_Uniprot_bovine" accession="A0A0K2YYA1" >
      <cvParam accession="MS:1001088" name="protein description" cvRef="PSI-MS" value="DNA ligase OS=Cowpox virus OX=10243 GN=CPXV188 PE=3 SV=1" />
    </DBSequence>
    <DBSequence id="DBSeq_1_A0A3Q1LM54" searchDatabase_ref="SDB_Uniprot_bovine" accession="A0A3Q1LM54" >
      <cvParam accession="MS:1001088" name="protein description" cvRef="PSI-MS" value="Lysine methyltransferase 2D OS=Bos taurus OX=9913 GN=KMT2D PE=4 SV=1" />
    </DBSequence>
    <DBSequence id="DBSeq_1_A0A3Q1MET9" searchDatabase_ref="SDB_Uniprot_bovine" accession="A0A3Q1MET9" >
      <cvParam accession="MS:1001088" name="protein description" cvRef="PSI-MS" value="Testis associated actin remodelling kinase 1 OS=Bos taurus OX=9913 GN=TESK1 PE=4 SV=1" />
    </DBSequence>
    <DBSequence id="DBSeq_1_A0A4W2EIX9" searchDatabase_ref="SDB_Uniprot_bovine" accession="A0A4W2EIX9" >
      <cvParam accession="MS:1001088" name="protein description" cvRef="PSI-MS" value="SANT domain-containing protein OS=Bos indicus x Bos taurus OX=30522 PE=4 SV=1" />
    </DBSequence>
    <DBSequence id="DBSeq_1_A0A4W2I136" searchDatabase_ref="SDB_Uniprot_bovine" accession="A0A4W2I136" >
      <cvParam accession="MS:1001088" name="protein description" cvRef="PSI-MS" value="Sodium/hydrogen exchanger OS=Bos indicus x Bos taurus OX=30522 GN=SLC9A5 PE=3 SV=1" />
    </DBSequence>
    <DBSequence id="DBSeq_1_A0A4W2DL42" searchDatabase_ref="SDB_Uniprot_bovine" accession="A0A4W2DL42" >
      <cvParam accession="MS:1001088" name="protein description" cvRef="PSI-MS" value="BTB domain containing 11 OS=Bos indicus x Bos taurus OX=30522 GN=BTBD11 PE=4 SV=1" />
    </DBSequence>
    <DBSequence id="DBSeq_1_A0A3Q1MU57" searchDatabase_ref="SDB_Uniprot_bovine" accession="A0A3Q1MU57" >
      <cvParam accession="MS:1001088" name="protein description" cvRef="PSI-MS" value="ATP-dependent RNA helicase DDX54 OS=Bos taurus OX=9913 GN=DDX54 PE=3 SV=1" />
    </DBSequence>
    <DBSequence id="DBSeq_1_A0A513S6Z0" searchDatabase_ref="SDB_Uniprot_bovine" accession="A0A513S6Z0" >
      <cvParam accession="MS:1001088" name="protein description" cvRef="PSI-MS" value="Polymerase OS=Aino virus OX=11582 PE=4 SV=1" />
    </DBSequence>
    <DBSequence id="DBSeq_1_A0A4W2IL50" searchDatabase_ref="SDB_Uniprot_bovine" accession="A0A4W2IL50" >
      <cvParam accession="MS:1001088" name="protein description" cvRef="PSI-MS" value="Glutamate ionotropic receptor delta type subunit 1 OS=Bos indicus x Bos taurus OX=30522 GN=GRID1 PE=3 SV=1" />
    </DBSequence>
    <DBSequence id="DBSeq_1_A0A3Q1M0G5" searchDatabase_ref="SDB_Uniprot_bovine" accession="A0A3Q1M0G5" >
      <cvParam accession="MS:1001088" name="protein description" cvRef="PSI-MS" value="DnaJ homolog subfamily C member 24 OS=Bos taurus OX=9913 GN=DNAJC24 PE=4 SV=1" />
    </DBSequence>
    <DBSequence id="DBSeq_1_A0A3Q1LM87" searchDatabase_ref="SDB_Uniprot_bovine" accession="A0A3Q1LM87" >
      <cvParam accession="MS:1001088" name="protein description" cvRef="PSI-MS" value="Uncharacterized protein OS=Bos taurus OX=9913 PE=4 SV=1" />
    </DBSequence>
    <DBSequence id="DBSeq_1_A0A3Q1MCU7" searchDatabase_ref="SDB_Uniprot_bovine" accession="A0A3Q1MCU7" >
      <cvParam accession="MS:1001088" name="protein description" cvRef="PSI-MS" value="3&apos;(2&apos;),5&apos;-bisphosphate nucleotidase 1 OS=Bos taurus OX=9913 GN=BPNT1 PE=4 SV=1" />
    </DBSequence>
    <DBSequence id="DBSeq_1_A0A3Q1MMG9" searchDatabase_ref="SDB_Uniprot_bovine" accession="A0A3Q1MMG9" >
      <cvParam accession="MS:1001088" name="protein description" cvRef="PSI-MS" value="Transmembrane serine protease 6 OS=Bos taurus OX=9913 GN=TMPRSS6 PE=3 SV=1" />
    </DBSequence>
    <DBSequence id="DBSeq_1_A0A4W2I9Y3" searchDatabase_ref="SDB_Uniprot_bovine" accession="A0A4W2I9Y3" >
      <cvParam accession="MS:1001088" name="protein description" cvRef="PSI-MS" value="Cysteinyl-tRNA synthetase 2, mitochondrial OS=Bos indicus x Bos taurus OX=30522 GN=CARS2 PE=3 SV=1" />
    </DBSequence>
    <DBSequence id="DBSeq_1_A0A4W2G5M7" searchDatabase_ref="SDB_Uniprot_bovine" accession="A0A4W2G5M7" >
      <cvParam accession="MS:1001088" name="protein description" cvRef="PSI-MS" value="Uncharacterized protein OS=Bos indicus x Bos taurus OX=30522 GN=DOCK11 PE=3 SV=1" />
    </DBSequence>
    <DBSequence id="DBSeq_1_A0A3Q1LQP1" searchDatabase_ref="SDB_Uniprot_bovine" accession="A0A3Q1LQP1" >
      <cvParam accession="MS:1001088" name="protein description" cvRef="PSI-MS" value="Baculoviral IAP repeat containing 6 OS=Bos taurus OX=9913 GN=BIRC6 PE=4 SV=1" />
    </DBSequence>
    <Peptide id="peptide_19_1">
      <PeptideSequence>AIASFQQGR</PeptideSequence>
    </Peptide>
    <Peptide id="peptide_19_2">
      <PeptideSequence>VRSATSGGSR</PeptideSequence>
    </Peptide>
    <Peptide id="peptide_19_3">
      <PeptideSequence>ALASEHPPR</PeptideSequence>
    </Peptide>
    <Peptide id="peptide_19_4">
      <PeptideSequence>ASSPTVLMR</PeptideSequence>
      <Modification location="8" residues="M" monoisotopicMassDelta="15.994915">
        <cvParam accession="UNIMOD:35" name="Oxidation" cvRef="UNIMOD" />
        <cvParam accession="MS:1001524" name="fragment neutral loss" cvRef="PSI-MS" value="0" unitAccession="UO:0000221" unitName="dalton" unitCvRef="UO" />
      </Modification>
    </Peptide>
    <Peptide id="peptide_19_5">
      <PeptideSequence>QLTPYAER</PeptideSequence>
    </Peptide>
    <Peptide id="peptide_19_6">
      <PeptideSequence>TLQPYAER</PeptideSequence>
    </Peptide>
    <Peptide id="peptide_19_7">
      <PeptideSequence>WRGASASSR</PeptideSequence>
    </Peptide>
    <Peptide id="peptide_19_8">
      <PeptideSequence>GTPSGTQSSR</PeptideSequence>
    </Peptide>
    <Peptide id="peptide_27_1">
      <PeptideSequence>DSLEEGELR</PeptideSequence>
    </Peptide>
    <Peptide id="peptide_27_2">
      <PeptideSequence>LGPYAEELR</PeptideSequence>
    </Peptide>
    <Peptide id="peptide_27_3">
      <PeptideSequence>EMLKEELR</PeptideSequence>
    </Peptide>
    <Peptide id="peptide_27_4">
      <PeptideSequence>KSQTMPALR</PeptideSequence>
      <Modification location="5" residues="M" monoisotopicMassDelta="15.994915">
        <cvParam accession="UNIMOD:35" name="Oxidation" cvRef="UNIMOD" />
        <cvParam accession="MS:1001524" name="fragment neutral loss" cvRef="PSI-MS" value="63.998285" unitAccession="UO:0000221" unitName="dalton" unitCvRef="UO" />
      </Modification>
    </Peptide>
    <Peptide id="peptide_33_1">
      <PeptideSequence>LDQQVEDFR</PeptideSequence>
    </Peptide>
    <Peptide id="peptide_33_2">
      <PeptideSequence>NPVTPRYMR</PeptideSequence>
      <Modification location="8" residues="M" monoisotopicMassDelta="15.994915">
        <cvParam accession="UNIMOD:35" name="Oxidation" cvRef="UNIMOD" />
        <cvParam accession="MS:1001524" name="fragment neutral loss" cvRef="PSI-MS" value="0" unitAccession="UO:0000221" unitName="dalton" unitCvRef="UO" />
      </Modification>
    </Peptide>
    <Peptide id="peptide_33_3">
      <PeptideSequence>DSAVYEYFR</PeptideSequence>
    </Peptide>
    <Peptide id="peptide_39_1">
      <PeptideSequence>AMVQQLDTLR</PeptideSequence>
    </Peptide>
    <Peptide id="peptide_39_2">
      <PeptideSequence>SLAAAEGADTLR</PeptideSequence>
    </Peptide>
    <Peptide id="peptide_39_3">
      <PeptideSequence>VSSPTVNTTLR</PeptideSequence>
    </Peptide>
    <Peptide id="peptide_39_4">
      <PeptideSequence>VVLPMETTIR</PeptideSequence>
      <Modification location="5" residues="M" monoisotopicMassDelta="15.994915">
        <cvParam accession="UNIMOD:35" name="Oxidation" cvRef="UNIMOD" />
        <cvParam accession="MS:1001524" name="fragment neutral loss" cvRef="PSI-MS" value="0" unitAccession="UO:0000221" unitName="dalton" unitCvRef="UO" />
      </Modification>
    </Peptide>
    <Peptide id="peptide_39_5">
      <PeptideSequence>SSLAAELNKNK</PeptideSequence>
    </Peptide>
    <Peptide id="peptide_39_6">
      <PeptideSequence>CSGHDDNTLR</PeptideSequence>
      <Modification location="1" residues="C" monoisotopicMassDelta="57.021464">
        <cvParam accession="UNIMOD:4" name="Carbamidomethyl" cvRef="UNIMOD" />
      </Modification>
    </Peptide>
    <Peptide id="peptide_39_7">
      <PeptideSequence>EVQLMNRLR</PeptideSequence>
      <Modification location="5" residues="M" monoisotopicMassDelta="15.994915">
        <cvParam accession="UNIMOD:35" name="Oxidation" cvRef="UNIMOD" />
        <cvParam accession="MS:1001524" name="fragment neutral loss" cvRef="PSI-MS" value="0" unitAccession="UO:0000221" unitName="dalton" unitCvRef="UO" />
      </Modification>
    </Peptide>
    <Peptide id="peptide_39_8">
      <PeptideSequence>QQMQRNTLR</PeptideSequence>
    </Peptide>
    <Peptide id="peptide_39_9">
      <PeptideSequence>LEDLAESEIR</PeptideSequence>
    </Peptide>
    <Peptide id="peptide_39_10">
      <PeptideSequence>SFSMDSDDVR</PeptideSequence>
      <Modification location="4" residues="M" monoisotopicMassDelta="15.994915">
        <cvParam accession="UNIMOD:35" name="Oxidation" cvRef="UNIMOD" />
        <cvParam accession="MS:1001524" name="fragment neutral loss" cvRef="PSI-MS" value="0" unitAccession="UO:0000221" unitName="dalton" unitCvRef="UO" />
      </Modification>
    </Peptide>
    <Peptide id="peptide_42_1">
      <PeptideSequence>EEKPFYTLR</PeptideSequence>
    </Peptide>
    <Peptide id="peptide_42_2">
      <PeptideSequence>FEDDMRTLR</PeptideSequence>
    </Peptide>
    <Peptide id="peptide_42_3">
      <PeptideSequence>LGSLFLYTIR</PeptideSequence>
    </Peptide>
    <Peptide id="peptide_42_4">
      <PeptideSequence>LLNVRTPTLR</PeptideSequence>
    </Peptide>
    <Peptide id="peptide_42_5">
      <PeptideSequence>LLQDPARTLR</PeptideSequence>
    </Peptide>
    <Peptide id="peptide_42_6">
      <PeptideSequence>NHIISKTTLR</PeptideSequence>
    </Peptide>
    <Peptide id="peptide_42_7">
      <PeptideSequence>YTSEDVVTLR</PeptideSequence>
    </Peptide>
    <Peptide id="peptide_49_1">
      <PeptideSequence>VSGSLEVCPSPR</PeptideSequence>
      <Modification location="8" residues="C" monoisotopicMassDelta="57.021464">
        <cvParam accession="UNIMOD:4" name="Carbamidomethyl" cvRef="UNIMOD" />
      </Modification>
    </Peptide>
    <Peptide id="peptide_49_9">
      <PeptideSequence>TQVDTQAQQLR</PeptideSequence>
    </Peptide>
    <Peptide id="peptide_53_1">
      <PeptideSequence>LVPFATELHER</PeptideSequence>
    </Peptide>
    <Peptide id="peptide_76_1">
      <PeptideSequence>QNLDQLQASLAPYAEELQATVNQR</PeptideSequence>
    </Peptide>
    <PeptideEvidence id="PE_19_1_A0A3Q1MU57_0_668_676" start="668" end="676" pre="K" post="Q" peptide_ref="peptide_19_1" isDecoy="false" dBSequence_ref="DBSeq_1_A0A3Q1MU57" />
    <PeptideEvidence id="PE_19_2_A0A3Q1M0G5_0_31_40" start="31" end="40" pre="R" post="S" peptide_ref="peptide_19_2" isDecoy="false" dBSequence_ref="DBSeq_1_A0A3Q1M0G5" />
    <PeptideEvidence id="PE_19_3_A0A4W2I9Y3_0_651_659" start="651" end="659" pre="R" post="R" peptide_ref="peptide_19_3" isDecoy="false" dBSequence_ref="DBSeq_1_A0A4W2I9Y3" />
    <PeptideEvidence id="PE_19_4_A0A3Q1MCU7_0_2_10" start="2" end="10" pre="M" post="L" peptide_ref="peptide_19_4" isDecoy="false" dBSequence_ref="DBSeq_1_A0A3Q1MCU7" />
    <PeptideEvidence id="PE_19_5_A0A3Q1M3N0_0_181_188" start="181" end="188" pre="R" post="M" peptide_ref="peptide_19_5" isDecoy="false" dBSequence_ref="DBSeq_1_A0A3Q1M3N0" />
    <PeptideEvidence id="PE_19_6_A0A3Q1MMG9_0_413_420" start="413" end="420" pre="R" post="I" peptide_ref="peptide_19_6" isDecoy="false" dBSequence_ref="DBSeq_1_A0A3Q1MMG9" />
    <PeptideEvidence id="PE_19_7_A0A3Q1LM87_0_94_102" start="94" end="102" pre="R" post="A" peptide_ref="peptide_19_7" isDecoy="false" dBSequence_ref="DBSeq_1_A0A3Q1LM87" />
    <PeptideEvidence id="PE_19_8_A0A3Q1LQP1_0_4719_4728" start="4719" end="4728" pre="R" post="E" peptide_ref="peptide_19_8" isDecoy="false" dBSequence_ref="DBSeq_1_A0A3Q1LQP1" />
    <PeptideEvidence id="PE_27_1_A0A4W2EGJ6_0_12_20" start="12" end="20" pre="R" post="D" peptide_ref="peptide_27_1" isDecoy="false" dBSequence_ref="DBSeq_1_A0A4W2EGJ6" />
    <PeptideEvidence id="PE_27_2_A0A3Q1M3N0_0_160_168" start="160" end="168" pre="R" post="T" peptide_ref="peptide_27_2" isDecoy="false" dBSequence_ref="DBSeq_1_A0A3Q1M3N0" />
    <PeptideEvidence id="PE_27_3_A0A4W2EIX9_0_153_160" start="153" end="160" pre="R" post="K" peptide_ref="peptide_27_3" isDecoy="false" dBSequence_ref="DBSeq_1_A0A4W2EIX9" />
    <PeptideEvidence id="PE_27_4_A0A4W2G5M7_0_1349_1357" start="1349" end="1357" pre="R" post="N" peptide_ref="peptide_27_4" isDecoy="false" dBSequence_ref="DBSeq_1_A0A4W2G5M7" />
    <PeptideEvidence id="PE_33_1_A0A3Q1M3N0_0_321_329" start="321" end="329" pre="R" post="R" peptide_ref="peptide_33_1" isDecoy="false" dBSequence_ref="DBSeq_1_A0A3Q1M3N0" />
    <PeptideEvidence id="PE_33_2_A0A4W2F4D5_0_2099_2107" start="2099" end="2107" pre="R" post="H" peptide_ref="peptide_33_2" isDecoy="false" dBSequence_ref="DBSeq_1_A0A4W2F4D5" />
    <PeptideEvidence id="PE_33_3_A0A4W2IL50_0_725_733" start="725" end="733" pre="R" post="A" peptide_ref="peptide_33_3" isDecoy="false" dBSequence_ref="DBSeq_1_A0A4W2IL50" />
    <PeptideEvidence id="PE_39_1_A0A3Q1M3N0_0_342_351" start="342" end="351" pre="K" post="Q" peptide_ref="peptide_39_1" isDecoy="false" dBSequence_ref="DBSeq_1_A0A3Q1M3N0" />
    <PeptideEvidence id="PE_39_2_A0A4W2EN51_0_710_721" start="710" end="721" pre="R" post="A" peptide_ref="peptide_39_2" isDecoy="false" dBSequence_ref="DBSeq_1_A0A4W2EN51" />
    <PeptideEvidence id="PE_39_3_A0A4W2C1J9_0_455_465" start="455" end="465" pre="K" post="N" peptide_ref="peptide_39_3" isDecoy="false" dBSequence_ref="DBSeq_1_A0A4W2C1J9" />
    <PeptideEvidence id="PE_39_4_I3PEJ3_0_142_151" start="142" end="151" pre="R" post="M" peptide_ref="peptide_39_4" isDecoy="false" dBSequence_ref="DBSeq_1_I3PEJ3" />
    <PeptideEvidence id="PE_39_5_A0A4W2EAX8_0_448_458" start="448" end="458" pre="K" post="K" peptide_ref="peptide_39_5" isDecoy="false" dBSequence_ref="DBSeq_1_A0A4W2EAX8" />
    <PeptideEvidence id="PE_39_6_A0A0K2YYA1_0_453_462" start="453" end="462" pre="K" post="V" peptide_ref="peptide_39_6" isDecoy="false" dBSequence_ref="DBSeq_1_A0A0K2YYA1" />
    <PeptideEvidence id="PE_39_7_A0A3Q1MET9_0_102_110" start="102" end="110" pre="R" post="H" peptide_ref="peptide_39_7" isDecoy="false" dBSequence_ref="DBSeq_1_A0A3Q1MET9" />
    <PeptideEvidence id="PE_39_8_A0A3Q1LM54_0_2776_2784" start="2776" end="2784" pre="R" post="Q" peptide_ref="peptide_39_8" isDecoy="false" dBSequence_ref="DBSeq_1_A0A3Q1LM54" />
    <PeptideEvidence id="PE_39_9_A0A513S6Z0_0_997_1006" start="997" end="1006" pre="K" post="Y" peptide_ref="peptide_39_9" isDecoy="false" dBSequence_ref="DBSeq_1_A0A513S6Z0" />
    <PeptideEvidence id="PE_39_10_A0A4W2DL42_0_525_534" start="525" end="534" pre="R" post="Q" peptide_ref="peptide_39_10" isDecoy="false" dBSequence_ref="DBSeq_1_A0A4W2DL42" />
    <PeptideEvidence id="PE_42_1_A0A3Q1MCW0_0_83_91" start="83" end="91" pre="R" post="A" peptide_ref="peptide_42_1" isDecoy="false" dBSequence_ref="DBSeq_1_A0A3Q1MCW0" />
    <PeptideEvidence id="PE_42_2_A0A3Q1M4U3_0_201_209" start="201" end="209" pre="K" post="E" peptide_ref="peptide_42_2" isDecoy="false" dBSequence_ref="DBSeq_1_A0A3Q1M4U3" />
    <PeptideEvidence id="PE_42_3_A0A3Q1MGJ1_0_527_536" start="527" end="536" pre="R" post="L" peptide_ref="peptide_42_3" isDecoy="false" dBSequence_ref="DBSeq_1_A0A3Q1MGJ1" />
    <PeptideEvidence id="PE_42_4_A0A3Q1MUN3_0_616_625" start="616" end="625" pre="R" post="T" peptide_ref="peptide_42_4" isDecoy="false" dBSequence_ref="DBSeq_1_A0A3Q1MUN3" />
    <PeptideEvidence id="PE_42_5_A0A4W2CWI4_0_219_228" start="219" end="228" pre="R" post="S" peptide_ref="peptide_42_5" isDecoy="false" dBSequence_ref="DBSeq_1_A0A4W2CWI4" />
    <PeptideEvidence id="PE_42_6_A0A4W2HDP5_0_78_87" start="78" end="87" pre="K" post="E" peptide_ref="peptide_42_6" isDecoy="false" dBSequence_ref="DBSeq_1_A0A4W2HDP5" />
    <PeptideEvidence id="PE_42_7_A0A4W2CA44_0_391_400" start="391" end="400" pre="K" post="V" peptide_ref="peptide_42_7" isDecoy="false" dBSequence_ref="DBSeq_1_A0A4W2CA44" />
    <PeptideEvidence id="PE_49_1_A0A4W2I136_0_740_751" start="740" end="751" pre="K" post="I" peptide_ref="peptide_49_1" isDecoy="false" dBSequence_ref="DBSeq_1_A0A4W2I136" />
    <PeptideEvidence id="PE_49_9_A0A3Q1M3N0_0_169_179" start="169" end="179" pre="R" post="R" peptide_ref="peptide_49_9" isDecoy="false" dBSequence_ref="DBSeq_1_A0A3Q1M3N0" />
    <PeptideEvidence id="PE_53_1_A0A3Q1M3N0_0_105_115" start="105" end="115" pre="K" post="L" peptide_ref="peptide_53_1" isDecoy="false" dBSequence_ref="DBSeq_1_A0A3Q1M3N0" />
    <PeptideEvidence id="PE_76_1_A0A3Q1M3N0_0_195_218" start="195" end="218" pre="R" post="V" peptide_ref="peptide_76_1" isDecoy="false" dBSequence_ref="DBSeq_1_A0A3Q1M3N0" />
  </SequenceCollection>
  <AnalysisCollection>
    <SpectrumIdentification id="SI" spectrumIdentificationProtocol_ref="SIP"  spectrumIdentificationList_ref="SIL_1" activityDate="2020-03-30T18:09:00">
      <InputSpectra spectraData_ref="SD_1" />
      <SearchDatabaseRef searchDatabase_ref="SDB_Uniprot_bovine" />
    </SpectrumIdentification>
    <ProteinDetection id="PD_1" proteinDetectionProtocol_ref="PDP_MascotParser_1" proteinDetectionList_ref="PDL_1" activityDate="2021-01-19T15:03:55">
      <InputSpectrumIdentifications spectrumIdentificationList_ref="SIL_1" />
    </ProteinDetection>
  </AnalysisCollection>
  <AnalysisProtocolCollection>
    <SpectrumIdentificationProtocol id="SIP" analysisSoftware_ref="AS_mascot_server">
      <SearchType>
        <cvParam accession="MS:1001083" name="ms-ms search" cvRef="PSI-MS" value="" />
      </SearchType>
      <AdditionalSearchParams>
        <userParam name="Mascot User Comment" value="BAEDW\2020_3_5\2020_3_5\MSMS 14\N20" />
        <userParam name="Mascot Instrument Name" value="MALDI-TOF-TOF" />
        <cvParam accession="MS:1001211" name="parent mass type mono"    cvRef="PSI-MS" />
        <cvParam accession="MS:1001259" name="param: immonium ion" cvRef="PSI-MS" />
        <cvParam accession="MS:1001108" name="param: a ion" cvRef="PSI-MS" />
        <cvParam accession="MS:1001146" name="param: a ion-NH3" cvRef="PSI-MS" />
        <cvParam accession="MS:1001148" name="param: a ion-H2O" cvRef="PSI-MS" />
        <cvParam accession="MS:1001118" name="param: b ion" cvRef="PSI-MS" />
        <cvParam accession="MS:1001149" name="param: b ion-NH3" cvRef="PSI-MS" />
        <cvParam accession="MS:1001150" name="param: b ion-H2O" cvRef="PSI-MS" />
        <cvParam accession="MS:1001262" name="param: y ion" cvRef="PSI-MS" />
        <cvParam accession="MS:1001151" name="param: y ion-NH3" cvRef="PSI-MS" />
        <cvParam accession="MS:1001152" name="param: y ion-H2O" cvRef="PSI-MS" />
        <cvParam accession="MS:1001406" name="param: internal yb ion" cvRef="PSI-MS" />
        <cvParam accession="MS:1001407" name="param: internal ya ion" cvRef="PSI-MS" />
        <cvParam accession="MS:1001258" name="param: d ion" cvRef="PSI-MS" />
        <cvParam accession="MS:1001257" name="param: v ion" cvRef="PSI-MS" />
        <cvParam accession="MS:1001260" name="param: w ion" cvRef="PSI-MS" />
      </AdditionalSearchParams>
      <ModificationParams>
        <SearchModification fixedMod="true" massDelta="57.021464" residues="C">
          <cvParam accession="UNIMOD:4" name="Carbamidomethyl" cvRef="UNIMOD" />
        </SearchModification>
        <SearchModification fixedMod="false" massDelta="15.994915" residues="M">
          <cvParam accession="UNIMOD:35" name="Oxidation" cvRef="UNIMOD" />
        </SearchModification>
      </ModificationParams>
      <Enzymes>
        <Enzyme id="ENZ_0" cTermGain="OH" nTermGain="H" missedCleavages="1" semiSpecific="0">
          <SiteRegexp><![CDATA[(?<=[KR])(?!P)]]></SiteRegexp>
          <EnzymeName>
            <cvParam accession="MS:1001251" name="Trypsin" cvRef="PSI-MS" />
          </EnzymeName>
        </Enzyme>
      </Enzymes>
      <MassTable id="MT_1" msLevel="1 2">
        <Residue code="A" mass="71.037114" />
        <Residue code="C" mass="103.009185" />
        <Residue code="D" mass="115.026943" />
        <Residue code="E" mass="129.042593" />
        <Residue code="F" mass="147.068414" />
        <Residue code="G" mass="57.021464" />
        <Residue code="H" mass="137.058912" />
        <Residue code="I" mass="113.084064" />
        <Residue code="J" mass="113.084064" />
        <Residue code="K" mass="128.094963" />
        <Residue code="L" mass="113.084064" />
        <Residue code="M" mass="131.040485" />
        <Residue code="N" mass="114.042927" />
        <Residue code="O" mass="237.147727" />
        <Residue code="P" mass="97.052764" />
        <Residue code="Q" mass="128.058578" />
        <Residue code="R" mass="156.101111" />
        <Residue code="S" mass="87.032028" />
        <Residue code="T" mass="101.047679" />
        <Residue code="U" mass="150.953633" />
        <Residue code="V" mass="99.068414" />
        <Residue code="W" mass="186.079313" />
        <Residue code="Y" mass="163.063329" />
        <AmbiguousResidue code="B">
          <cvParam accession="MS:1001360" name="alternate single letter codes" cvRef="PSI-MS" value="D N" />
        </AmbiguousResidue>
        <AmbiguousResidue code="Z">
          <cvParam accession="MS:1001360" name="alternate single letter codes" cvRef="PSI-MS" value="E Q" />
        </AmbiguousResidue>
        <AmbiguousResidue code="X">
          <cvParam accession="MS:1001360" name="alternate single letter codes" cvRef="PSI-MS" value="A C D E F G H I K L M N O P Q R S T U V W Y" />
        </AmbiguousResidue>
      </MassTable>
      <FragmentTolerance>
        <cvParam accession="MS:1001412" name="search tolerance plus value" value="0.3" cvRef="PSI-MS" unitAccession="UO:0000221" unitName="dalton" unitCvRef="UO" />
        <cvParam accession="MS:1001413" name="search tolerance minus value" value="0.3" cvRef="PSI-MS" unitAccession="UO:0000221" unitName="dalton" unitCvRef="UO" />
      </FragmentTolerance>
      <ParentTolerance>
        <cvParam accession="MS:1001412" name="search tolerance plus value" value="100" cvRef="PSI-MS" unitAccession="UO:0000169" unitName="parts per million" unitCvRef="UO" />
        <cvParam accession="MS:1001413" name="search tolerance minus value" value="100" cvRef="PSI-MS" unitAccession="UO:0000169" unitName="parts per million" unitCvRef="UO" />
      </ParentTolerance>
      <Threshold>
        <cvParam accession="MS:1001316" name="Mascot:SigThreshold" cvRef="PSI-MS" value="0.05" />
        <cvParam accession="MS:1001758" name="Mascot:SigThresholdType" cvRef="PSI-MS" value="identity" />
      </Threshold>
      <DatabaseFilters>
        <Filter>
          <FilterType>
            <cvParam accession="MS:1001020" name="DB filter taxonomy" cvRef="PSI-MS" />
          </FilterType>
        </Filter>
      </DatabaseFilters>
    </SpectrumIdentificationProtocol>
    <ProteinDetectionProtocol id="PDP_MascotParser_1"  analysisSoftware_ref="AS_mascot_parser">
      <AnalysisParams>
        <cvParam accession="MS:1001316" name="Mascot:SigThreshold"                               cvRef="PSI-MS" value="0.05" />
        <cvParam accession="MS:1001317" name="Mascot:MaxProteinHits"                             cvRef="PSI-MS" value="30" />
        <cvParam accession="MS:1001318" name="Mascot:ProteinScoringMethod"                       cvRef="PSI-MS" value="Standard" />
        <cvParam accession="MS:1001319" name="Mascot:MinMSMSThreshold"                           cvRef="PSI-MS" value="0" />
        <cvParam accession="MS:1001758" name="Mascot:SigThresholdType"                           cvRef="PSI-MS" value="identity" />
        <cvParam accession="MS:1001759" name="Mascot:ProteinGrouping"                            cvRef="PSI-MS" value="Occam's razor" />
        <cvParam accession="MS:1001320" name="Mascot:ShowHomologousProteinsWithSamePeptides"     cvRef="PSI-MS" value="0" />
        <cvParam accession="MS:1001321" name="Mascot:ShowHomologousProteinsWithSubsetOfPeptides" cvRef="PSI-MS" value="0" />
        <cvParam accession="MS:1001322" name="Mascot:RequireBoldRed"                             cvRef="PSI-MS" value="0" />
        <cvParam accession="MS:1001323" name="Mascot:UseUnigeneClustering"                       cvRef="PSI-MS" value="1" />
        <cvParam accession="MS:1001324" name="Mascot:IncludeErrorTolerantMatches"                cvRef="PSI-MS" value="1" />
        <cvParam accession="MS:1001325" name="Mascot:ShowDecoyMatches"                           cvRef="PSI-MS" value="0" />
      </AnalysisParams>
      <Threshold>
        <cvParam accession="MS:1001494" name="no threshold" cvRef="PSI-MS" />
      </Threshold>
    </ProteinDetectionProtocol>
  </AnalysisProtocolCollection>
  <DataCollection>
    <Inputs>
      <SourceFile location="file:///../data/20200330/F002156.dat" id="SF_1" >
        <FileFormat>
          <cvParam accession="MS:1001199" name="Mascot DAT format" cvRef="PSI-MS" />
        </FileFormat>
      </SourceFile>
      <SearchDatabase location="file:///D:/mascot/sequence/Uniprot_bovine/current/Uniprot_bovine_20200316.fasta" id="SDB_Uniprot_bovine" name="Uniprot_bovine" numDatabaseSequences="134392" numResidues="76244912" version="Uniprot_bovine_20200316.fasta">
        <FileFormat>
          <cvParam accession="MS:1001348" name="FASTA format" cvRef="PSI-MS" />
        </FileFormat>
        <DatabaseName>
          <userParam name="Uniprot_bovine_20200316.fasta" />
        </DatabaseName>
        <cvParam accession="MS:1001073" name="database type amino acid" cvRef="PSI-MS" />
      </SearchDatabase>
      <SpectraData location="file:///" id="SD_1">
        <FileFormat>
          <cvParam accession="MS:1001062" name="Mascot MGF format" cvRef="PSI-MS" />
        </FileFormat>
        <SpectrumIDFormat>
          <cvParam accession="MS:1000775" name="single peak list nativeID format" cvRef="PSI-MS" />
        </SpectrumIDFormat>
      </SpectraData>
    </Inputs>
    <AnalysisData>
      <SpectrumIdentificationList id="SIL_1" numSequencesSearched="134392">
        <FragmentationTable>
          <Measure id="m_mz">
            <cvParam cvRef="PSI-MS" accession="MS:1001225" name="product ion m/z" unitCvRef="PSI-MS" unitAccession="MS:1000040" unitName="m/z" />
          </Measure>
          <Measure id="m_intensity">
            <cvParam cvRef="PSI-MS" accession="MS:1001226" name="product ion intensity" unitCvRef="PSI-MS" unitAccession="MS:1000131" unitName="number of counts" />
          </Measure>
          <Measure id="m_error">
            <cvParam cvRef="PSI-MS" accession="MS:1001227" name="product ion m/z error" unitAccession="MS:1000040" unitName="m/z" unitCvRef="PSI-MS" />
          </Measure>
        </FragmentationTable>
        <SpectrumIdentificationResult id="SIR_19" spectrumID="query=19" spectraData_ref="SD_1">
          <SpectrumIdentificationItem id="SII_19_1"  calculatedMassToCharge="977.516294" chargeState="1" experimentalMassToCharge="977.45953" peptide_ref="peptide_19_1" rank="1" passThreshold="false">
            <PeptideEvidenceRef peptideEvidence_ref="PE_19_1_A0A3Q1MU57_0_668_676" />
            <cvParam accession="MS:1001171" name="Mascot:score" cvRef="PSI-MS" value="16.46" />
            <cvParam accession="MS:1001172" name="Mascot:expectation value" cvRef="PSI-MS" value="8.28196181574499" />
            <cvParam accession="MS:1001363" name="peptide unique to one protein" cvRef="PSI-MS" />
          </SpectrumIdentificationItem>
          <SpectrumIdentificationItem id="SII_19_2"  calculatedMassToCharge="977.512281" chargeState="1" experimentalMassToCharge="977.45953" peptide_ref="peptide_19_2" rank="2" passThreshold="false">
            <PeptideEvidenceRef peptideEvidence_ref="PE_19_2_A0A3Q1M0G5_0_31_40" />
            <cvParam accession="MS:1001171" name="Mascot:score" cvRef="PSI-MS" value="15.43" />
            <cvParam accession="MS:1001172" name="Mascot:expectation value" cvRef="PSI-MS" value="10.4986443486926" />
            <cvParam accession="MS:1001363" name="peptide unique to one protein" cvRef="PSI-MS" />
          </SpectrumIdentificationItem>
          <SpectrumIdentificationItem id="SII_19_3"  calculatedMassToCharge="977.516279" chargeState="1" experimentalMassToCharge="977.45953" peptide_ref="peptide_19_3" rank="3" passThreshold="false">
            <PeptideEvidenceRef peptideEvidence_ref="PE_19_3_A0A4W2I9Y3_0_651_659" />
            <cvParam accession="MS:1001171" name="Mascot:score" cvRef="PSI-MS" value="14.98" />
            <cvParam accession="MS:1001172" name="Mascot:expectation value" cvRef="PSI-MS" value="11.6448319059667" />
            <cvParam accession="MS:1001363" name="peptide unique to one protein" cvRef="PSI-MS" />
          </SpectrumIdentificationItem>
          <SpectrumIdentificationItem id="SII_19_4"  calculatedMassToCharge="977.508436" chargeState="1" experimentalMassToCharge="977.45953" peptide_ref="peptide_19_4" rank="4" passThreshold="false">
            <PeptideEvidenceRef peptideEvidence_ref="PE_19_4_A0A3Q1MCU7_0_2_10" />
            <cvParam accession="MS:1001171" name="Mascot:score" cvRef="PSI-MS" value="14.98" />
            <cvParam accession="MS:1001172" name="Mascot:expectation value" cvRef="PSI-MS" value="11.6448319059667" />
            <cvParam accession="MS:1001363" name="peptide unique to one protein" cvRef="PSI-MS" />
          </SpectrumIdentificationItem>
          <SpectrumIdentificationItem id="SII_19_5"  calculatedMassToCharge="977.505048" chargeState="1" experimentalMassToCharge="977.45953" peptide_ref="peptide_19_5" rank="5" passThreshold="false">
            <PeptideEvidenceRef peptideEvidence_ref="PE_19_5_A0A3Q1M3N0_0_181_188" />
            <cvParam accession="MS:1001171" name="Mascot:score" cvRef="PSI-MS" value="14.98" />
            <cvParam accession="MS:1001172" name="Mascot:expectation value" cvRef="PSI-MS" value="11.6448319059667" />
            <cvParam accession="MS:1001363" name="peptide unique to one protein" cvRef="PSI-MS" />
          </SpectrumIdentificationItem>
          <SpectrumIdentificationItem id="SII_19_6"  calculatedMassToCharge="977.505048" chargeState="1" experimentalMassToCharge="977.45953" peptide_ref="peptide_19_6" rank="6" passThreshold="false">
            <PeptideEvidenceRef peptideEvidence_ref="PE_19_6_A0A3Q1MMG9_0_413_420" />
            <cvParam accession="MS:1001171" name="Mascot:score" cvRef="PSI-MS" value="14.98" />
            <cvParam accession="MS:1001172" name="Mascot:expectation value" cvRef="PSI-MS" value="11.6448319059667" />
            <cvParam accession="MS:1001363" name="peptide unique to one protein" cvRef="PSI-MS" />
          </SpectrumIdentificationItem>
          <SpectrumIdentificationItem id="SII_19_7"  calculatedMassToCharge="977.491132" chargeState="1" experimentalMassToCharge="977.45953" peptide_ref="peptide_19_7" rank="7" passThreshold="false">
            <PeptideEvidenceRef peptideEvidence_ref="PE_19_7_A0A3Q1LM87_0_94_102" />
            <cvParam accession="MS:1001171" name="Mascot:score" cvRef="PSI-MS" value="14.98" />
            <cvParam accession="MS:1001172" name="Mascot:expectation value" cvRef="PSI-MS" value="11.6448319059667" />
            <cvParam accession="MS:1001363" name="peptide unique to one protein" cvRef="PSI-MS" />
          </SpectrumIdentificationItem>
          <SpectrumIdentificationItem id="SII_19_8"  calculatedMassToCharge="977.464673" chargeState="1" experimentalMassToCharge="977.45953" peptide_ref="peptide_19_8" rank="8" passThreshold="false">
            <PeptideEvidenceRef peptideEvidence_ref="PE_19_8_A0A3Q1LQP1_0_4719_4728" />
            <cvParam accession="MS:1001171" name="Mascot:score" cvRef="PSI-MS" value="14.63" />
            <cvParam accession="MS:1001172" name="Mascot:expectation value" cvRef="PSI-MS" value="12.6221467121302" />
            <cvParam accession="MS:1001363" name="peptide unique to one protein" cvRef="PSI-MS" />
          </SpectrumIdentificationItem>
          <cvParam accession="MS:1001371" name="Mascot:identity threshold"  cvRef="PSI-MS" value="38" />
          <cvParam accession="MS:1001370" name="Mascot:homology threshold"  cvRef="PSI-MS" value="29" />
          <cvParam accession="MS:1001030" name="number of peptide seqs compared to each spectrum"  cvRef="PSI-MS" value="7331" />
          <cvParam accession="MS:1000796" name="spectrum title"  cvRef="PSI-MS" value="Locus:1..14.0.5" />
        </SpectrumIdentificationResult>
        <SpectrumIdentificationResult id="SIR_27" spectrumID="query=27" spectraData_ref="SD_1">
          <SpectrumIdentificationItem id="SII_27_1"  calculatedMassToCharge="1047.495267" chargeState="1" experimentalMassToCharge="1047.4978" peptide_ref="peptide_27_1" rank="1" passThreshold="false">
            <PeptideEvidenceRef peptideEvidence_ref="PE_27_1_A0A4W2EGJ6_0_12_20" />
            <cvParam accession="MS:1001171" name="Mascot:score" cvRef="PSI-MS" value="26.27" />
            <cvParam accession="MS:1001172" name="Mascot:expectation value" cvRef="PSI-MS" value="0.860512339905979" />
            <cvParam accession="MS:1001363" name="peptide unique to one protein" cvRef="PSI-MS" />
          </SpectrumIdentificationItem>
          <SpectrumIdentificationItem id="SII_27_2"  calculatedMassToCharge="1047.546903" chargeState="1" experimentalMassToCharge="1047.4978" peptide_ref="peptide_27_2" rank="2" passThreshold="false">
            <PeptideEvidenceRef peptideEvidence_ref="PE_27_2_A0A3Q1M3N0_0_160_168" />
            <cvParam accession="MS:1001171" name="Mascot:score" cvRef="PSI-MS" value="19.78" />
            <cvParam accession="MS:1001172" name="Mascot:expectation value" cvRef="PSI-MS" value="3.83492701102256" />
            <cvParam accession="MS:1001363" name="peptide unique to one protein" cvRef="PSI-MS" />
          </SpectrumIdentificationItem>
          <SpectrumIdentificationItem id="SII_27_3"  calculatedMassToCharge="1047.55026" chargeState="1" experimentalMassToCharge="1047.4978" peptide_ref="peptide_27_3" rank="3" passThreshold="false">
            <PeptideEvidenceRef peptideEvidence_ref="PE_27_3_A0A4W2EIX9_0_153_160" />
            <cvParam accession="MS:1001171" name="Mascot:score" cvRef="PSI-MS" value="18.94" />
            <cvParam accession="MS:1001172" name="Mascot:expectation value" cvRef="PSI-MS" value="4.65325767752175" />
            <cvParam accession="MS:1001363" name="peptide unique to one protein" cvRef="PSI-MS" />
          </SpectrumIdentificationItem>
          <SpectrumIdentificationItem id="SII_27_4"  calculatedMassToCharge="1047.561521" chargeState="1" experimentalMassToCharge="1047.4978" peptide_ref="peptide_27_4" rank="4" passThreshold="false">
            <PeptideEvidenceRef peptideEvidence_ref="PE_27_4_A0A4W2G5M7_0_1349_1357" />
            <cvParam accession="MS:1001171" name="Mascot:score" cvRef="PSI-MS" value="14.81" />
            <cvParam accession="MS:1001172" name="Mascot:expectation value" cvRef="PSI-MS" value="12.0436216184971" />
            <cvParam accession="MS:1001363" name="peptide unique to one protein" cvRef="PSI-MS" />
          </SpectrumIdentificationItem>
          <cvParam accession="MS:1001371" name="Mascot:identity threshold"  cvRef="PSI-MS" value="38" />
          <cvParam accession="MS:1001370" name="Mascot:homology threshold"  cvRef="PSI-MS" value="34" />
          <cvParam accession="MS:1001030" name="number of peptide seqs compared to each spectrum"  cvRef="PSI-MS" value="7291" />
          <cvParam accession="MS:1000796" name="spectrum title"  cvRef="PSI-MS" value="Locus:1..14.0.1" />
        </SpectrumIdentificationResult>
        <SpectrumIdentificationResult id="SIR_33" spectrumID="query=33" spectraData_ref="SD_1">
          <SpectrumIdentificationItem id="SII_33_1"  calculatedMassToCharge="1149.55348" chargeState="1" experimentalMassToCharge="1149.50574" peptide_ref="peptide_33_1" rank="1" passThreshold="false">
            <PeptideEvidenceRef peptideEvidence_ref="PE_33_1_A0A3Q1M3N0_0_321_329" />
            <cvParam accession="MS:1001171" name="Mascot:score" cvRef="PSI-MS" value="20.18" />
            <cvParam accession="MS:1001172" name="Mascot:expectation value" cvRef="PSI-MS" value="2.59230050635605" />
            <cvParam accession="MS:1001363" name="peptide unique to one protein" cvRef="PSI-MS" />
          </SpectrumIdentificationItem>
          <SpectrumIdentificationItem id="SII_33_2"  calculatedMassToCharge="1149.583326" chargeState="1" experimentalMassToCharge="1149.50574" peptide_ref="peptide_33_2" rank="2" passThreshold="false">
            <PeptideEvidenceRef peptideEvidence_ref="PE_33_2_A0A4W2F4D5_0_2099_2107" />
            <cvParam accession="MS:1001171" name="Mascot:score" cvRef="PSI-MS" value="20.18" />
            <cvParam accession="MS:1001172" name="Mascot:expectation value" cvRef="PSI-MS" value="2.59230050635605" />
            <cvParam accession="MS:1001363" name="peptide unique to one protein" cvRef="PSI-MS" />
          </SpectrumIdentificationItem>
          <SpectrumIdentificationItem id="SII_33_3"  calculatedMassToCharge="1149.5211" chargeState="1" experimentalMassToCharge="1149.50574" peptide_ref="peptide_33_3" rank="3" passThreshold="false">
            <PeptideEvidenceRef peptideEvidence_ref="PE_33_3_A0A4W2IL50_0_725_733" />
            <cvParam accession="MS:1001171" name="Mascot:score" cvRef="PSI-MS" value="16.10" />
            <cvParam accession="MS:1001172" name="Mascot:expectation value" cvRef="PSI-MS" value="6.63262349018095" />
            <cvParam accession="MS:1001363" name="peptide unique to one protein" cvRef="PSI-MS" />
          </SpectrumIdentificationItem>
          <cvParam accession="MS:1001371" name="Mascot:identity threshold"  cvRef="PSI-MS" value="37" />
          <cvParam accession="MS:1001370" name="Mascot:homology threshold"  cvRef="PSI-MS" value="30" />
          <cvParam accession="MS:1001030" name="number of peptide seqs compared to each spectrum"  cvRef="PSI-MS" value="5404" />
          <cvParam accession="MS:1000796" name="spectrum title"  cvRef="PSI-MS" value="Locus:1..14.0.9" />
        </SpectrumIdentificationResult>
        <SpectrumIdentificationResult id="SIR_39" spectrumID="query=39" spectraData_ref="SD_1">
          <SpectrumIdentificationItem id="SII_39_1"  calculatedMassToCharge="1174.62486" chargeState="1" experimentalMassToCharge="1174.56995" peptide_ref="peptide_39_1" rank="1" passThreshold="true">
            <PeptideEvidenceRef peptideEvidence_ref="PE_39_1_A0A3Q1M3N0_0_342_351" />
            <cvParam accession="MS:1001171" name="Mascot:score" cvRef="PSI-MS" value="50.42" />
            <cvParam accession="MS:1001172" name="Mascot:expectation value" cvRef="PSI-MS" value="0.00335802814112911" />
            <cvParam accession="MS:1001363" name="peptide unique to one protein" cvRef="PSI-MS" />
          </SpectrumIdentificationItem>
          <SpectrumIdentificationItem id="SII_39_2"  calculatedMassToCharge="1174.606214" chargeState="1" experimentalMassToCharge="1174.56995" peptide_ref="peptide_39_2" rank="2" passThreshold="false">
            <PeptideEvidenceRef peptideEvidence_ref="PE_39_2_A0A4W2EN51_0_710_721" />
            <cvParam accession="MS:1001171" name="Mascot:score" cvRef="PSI-MS" value="30.96" />
            <cvParam accession="MS:1001172" name="Mascot:expectation value" cvRef="PSI-MS" value="0.296540715647103" />
            <cvParam accession="MS:1001363" name="peptide unique to one protein" cvRef="PSI-MS" />
          </SpectrumIdentificationItem>
          <SpectrumIdentificationItem id="SII_39_3"  calculatedMassToCharge="1174.642637" chargeState="1" experimentalMassToCharge="1174.56995" peptide_ref="peptide_39_3" rank="3" passThreshold="false">
            <PeptideEvidenceRef peptideEvidence_ref="PE_39_3_A0A4W2C1J9_0_455_465" />
            <cvParam accession="MS:1001171" name="Mascot:score" cvRef="PSI-MS" value="27.26" />
            <cvParam accession="MS:1001172" name="Mascot:expectation value" cvRef="PSI-MS" value="0.695159290535529" />
            <cvParam accession="MS:1001363" name="peptide unique to one protein" cvRef="PSI-MS" />
          </SpectrumIdentificationItem>
          <SpectrumIdentificationItem id="SII_39_4"  calculatedMassToCharge="1174.650022" chargeState="1" experimentalMassToCharge="1174.56995" peptide_ref="peptide_39_4" rank="4" passThreshold="false">
            <PeptideEvidenceRef peptideEvidence_ref="PE_39_4_I3PEJ3_0_142_151" />
            <cvParam accession="MS:1001171" name="Mascot:score" cvRef="PSI-MS" value="23.10" />
            <cvParam accession="MS:1001172" name="Mascot:expectation value" cvRef="PSI-MS" value="1.81169185284388" />
            <cvParam accession="MS:1001363" name="peptide unique to one protein" cvRef="PSI-MS" />
          </SpectrumIdentificationItem>
          <SpectrumIdentificationItem id="SII_39_5"  calculatedMassToCharge="1174.642576" chargeState="1" experimentalMassToCharge="1174.56995" peptide_ref="peptide_39_5" rank="5" passThreshold="false">
            <PeptideEvidenceRef peptideEvidence_ref="PE_39_5_A0A4W2EAX8_0_448_458" />
            <cvParam accession="MS:1001171" name="Mascot:score" cvRef="PSI-MS" value="22.85" />
            <cvParam accession="MS:1001172" name="Mascot:expectation value" cvRef="PSI-MS" value="1.91904134399823" />
            <cvParam accession="MS:1001363" name="peptide unique to one protein" cvRef="PSI-MS" />
          </SpectrumIdentificationItem>
          <SpectrumIdentificationItem id="SII_39_6"  calculatedMassToCharge="1174.490568" chargeState="1" experimentalMassToCharge="1174.56995" peptide_ref="peptide_39_6" rank="6" passThreshold="false">
            <PeptideEvidenceRef peptideEvidence_ref="PE_39_6_A0A0K2YYA1_0_453_462" />
            <cvParam accession="MS:1001171" name="Mascot:score" cvRef="PSI-MS" value="19.49" />
            <cvParam accession="MS:1001172" name="Mascot:expectation value" cvRef="PSI-MS" value="4.15991379870366" />
            <cvParam accession="MS:1001363" name="peptide unique to one protein" cvRef="PSI-MS" />
          </SpectrumIdentificationItem>
          <SpectrumIdentificationItem id="SII_39_7"  calculatedMassToCharge="1174.636075" chargeState="1" experimentalMassToCharge="1174.56995" peptide_ref="peptide_39_7" rank="7" passThreshold="false">
            <PeptideEvidenceRef peptideEvidence_ref="PE_39_7_A0A3Q1MET9_0_102_110" />
            <cvParam accession="MS:1001171" name="Mascot:score" cvRef="PSI-MS" value="19.49" />
            <cvParam accession="MS:1001172" name="Mascot:expectation value" cvRef="PSI-MS" value="4.15991379870366" />
            <cvParam accession="MS:1001363" name="peptide unique to one protein" cvRef="PSI-MS" />
          </SpectrumIdentificationItem>
          <SpectrumIdentificationItem id="SII_39_8"  calculatedMassToCharge="1174.610929" chargeState="1" experimentalMassToCharge="1174.56995" peptide_ref="peptide_39_8" rank="8" passThreshold="false">
            <PeptideEvidenceRef peptideEvidence_ref="PE_39_8_A0A3Q1LM54_0_2776_2784" />
            <cvParam accession="MS:1001171" name="Mascot:score" cvRef="PSI-MS" value="19.49" />
            <cvParam accession="MS:1001172" name="Mascot:expectation value" cvRef="PSI-MS" value="4.15991379870366" />
            <cvParam accession="MS:1001363" name="peptide unique to one protein" cvRef="PSI-MS" />
          </SpectrumIdentificationItem>
          <SpectrumIdentificationItem id="SII_39_9"  calculatedMassToCharge="1174.594968" chargeState="1" experimentalMassToCharge="1174.56995" peptide_ref="peptide_39_9" rank="9" passThreshold="false">
            <PeptideEvidenceRef peptideEvidence_ref="PE_39_9_A0A513S6Z0_0_997_1006" />
            <cvParam accession="MS:1001171" name="Mascot:score" cvRef="PSI-MS" value="17.48" />
            <cvParam accession="MS:1001172" name="Mascot:expectation value" cvRef="PSI-MS" value="6.60821753937774" />
            <cvParam accession="MS:1001363" name="peptide unique to one protein" cvRef="PSI-MS" />
          </SpectrumIdentificationItem>
          <SpectrumIdentificationItem id="SII_39_10"  calculatedMassToCharge="1174.468107" chargeState="1" experimentalMassToCharge="1174.56995" peptide_ref="peptide_39_10" rank="10" passThreshold="false">
            <PeptideEvidenceRef peptideEvidence_ref="PE_39_10_A0A4W2DL42_0_525_534" />
            <cvParam accession="MS:1001171" name="Mascot:score" cvRef="PSI-MS" value="17.47" />
            <cvParam accession="MS:1001172" name="Mascot:expectation value" cvRef="PSI-MS" value="6.62345105407656" />
            <cvParam accession="MS:1001363" name="peptide unique to one protein" cvRef="PSI-MS" />
          </SpectrumIdentificationItem>
          <cvParam accession="MS:1001371" name="Mascot:identity threshold"  cvRef="PSI-MS" value="38" />
          <cvParam accession="MS:1001030" name="number of peptide seqs compared to each spectrum"  cvRef="PSI-MS" value="7398" />
          <cvParam accession="MS:1000796" name="spectrum title"  cvRef="PSI-MS" value="Locus:1..14.0.2" />
        </SpectrumIdentificationResult>
        <SpectrumIdentificationResult id="SIR_42" spectrumID="query=42" spectraData_ref="SD_1">
          <SpectrumIdentificationItem id="SII_42_1"  calculatedMassToCharge="1182.615323" chargeState="1" experimentalMassToCharge="1182.62781" peptide_ref="peptide_42_1" rank="1" passThreshold="false">
            <PeptideEvidenceRef peptideEvidence_ref="PE_42_1_A0A3Q1MCW0_0_83_91" />
            <cvParam accession="MS:1001171" name="Mascot:score" cvRef="PSI-MS" value="23.71" />
            <cvParam accession="MS:1001172" name="Mascot:expectation value" cvRef="PSI-MS" value="1.3123327068979" />
            <cvParam accession="MS:1001363" name="peptide unique to one protein" cvRef="PSI-MS" />
          </SpectrumIdentificationItem>
          <SpectrumIdentificationItem id="SII_42_2"  calculatedMassToCharge="1182.557172" chargeState="1" experimentalMassToCharge="1182.62781" peptide_ref="peptide_42_2" rank="2" passThreshold="false">
            <PeptideEvidenceRef peptideEvidence_ref="PE_42_2_A0A3Q1M4U3_0_201_209" />
            <cvParam accession="MS:1001171" name="Mascot:score" cvRef="PSI-MS" value="23.71" />
            <cvParam accession="MS:1001172" name="Mascot:expectation value" cvRef="PSI-MS" value="1.3123327068979" />
            <cvParam accession="MS:1001363" name="peptide unique to one protein" cvRef="PSI-MS" />
          </SpectrumIdentificationItem>
          <SpectrumIdentificationItem id="SII_42_3"  calculatedMassToCharge="1182.688108" chargeState="1" experimentalMassToCharge="1182.62781" peptide_ref="peptide_42_3" rank="3" passThreshold="false">
            <PeptideEvidenceRef peptideEvidence_ref="PE_42_3_A0A3Q1MGJ1_0_527_536" />
            <cvParam accession="MS:1001171" name="Mascot:score" cvRef="PSI-MS" value="23.71" />
            <cvParam accession="MS:1001172" name="Mascot:expectation value" cvRef="PSI-MS" value="1.3123327068979" />
            <cvParam accession="MS:1001363" name="peptide unique to one protein" cvRef="PSI-MS" />
          </SpectrumIdentificationItem>
          <SpectrumIdentificationItem id="SII_42_4"  calculatedMassToCharge="1182.731702" chargeState="1" experimentalMassToCharge="1182.62781" peptide_ref="peptide_42_4" rank="4" passThreshold="false">
            <PeptideEvidenceRef peptideEvidence_ref="PE_42_4_A0A3Q1MUN3_0_616_625" />
            <cvParam accession="MS:1001171" name="Mascot:score" cvRef="PSI-MS" value="23.71" />
            <cvParam accession="MS:1001172" name="Mascot:expectation value" cvRef="PSI-MS" value="1.3123327068979" />
            <cvParam accession="MS:1001363" name="peptide unique to one protein" cvRef="PSI-MS" />
          </SpectrumIdentificationItem>
          <SpectrumIdentificationItem id="SII_42_5"  calculatedMassToCharge="1182.69531" chargeState="1" experimentalMassToCharge="1182.62781" peptide_ref="peptide_42_5" rank="5" passThreshold="false">
            <PeptideEvidenceRef peptideEvidence_ref="PE_42_5_A0A4W2CWI4_0_219_228" />
            <cvParam accession="MS:1001171" name="Mascot:score" cvRef="PSI-MS" value="23.71" />
            <cvParam accession="MS:1001172" name="Mascot:expectation value" cvRef="PSI-MS" value="1.3123327068979" />
            <cvParam accession="MS:1001363" name="peptide unique to one protein" cvRef="PSI-MS" />
          </SpectrumIdentificationItem>
          <SpectrumIdentificationItem id="SII_42_6"  calculatedMassToCharge="1182.69531" chargeState="1" experimentalMassToCharge="1182.62781" peptide_ref="peptide_42_6" rank="6" passThreshold="false">
            <PeptideEvidenceRef peptideEvidence_ref="PE_42_6_A0A4W2HDP5_0_78_87" />
            <cvParam accession="MS:1001171" name="Mascot:score" cvRef="PSI-MS" value="23.71" />
            <cvParam accession="MS:1001172" name="Mascot:expectation value" cvRef="PSI-MS" value="1.3123327068979" />
            <cvParam accession="MS:1001363" name="peptide unique to one protein" cvRef="PSI-MS" />
          </SpectrumIdentificationItem>
          <SpectrumIdentificationItem id="SII_42_7"  calculatedMassToCharge="1182.600095" chargeState="1" experimentalMassToCharge="1182.62781" peptide_ref="peptide_42_7" rank="7" passThreshold="false">
            <PeptideEvidenceRef peptideEvidence_ref="PE_42_7_A0A4W2CA44_0_391_400" />
            <cvParam accession="MS:1001171" name="Mascot:score" cvRef="PSI-MS" value="23.71" />
            <cvParam accession="MS:1001172" name="Mascot:expectation value" cvRef="PSI-MS" value="1.3123327068979" />
            <cvParam accession="MS:1001363" name="peptide unique to one protein" cvRef="PSI-MS" />
          </SpectrumIdentificationItem>
          <cvParam accession="MS:1001371" name="Mascot:identity threshold"  cvRef="PSI-MS" value="37" />
          <cvParam accession="MS:1001030" name="number of peptide seqs compared to each spectrum"  cvRef="PSI-MS" value="6167" />
          <cvParam accession="MS:1000796" name="spectrum title"  cvRef="PSI-MS" value="Locus:1..14.0.8" />
        </SpectrumIdentificationResult>
        <SpectrumIdentificationResult id="SIR_49" spectrumID="query=49" spectraData_ref="SD_1">
          <SpectrumIdentificationItem id="SII_49_1"  calculatedMassToCharge="1287.636167" chargeState="1" experimentalMassToCharge="1287.60681" peptide_ref="peptide_49_1" rank="1" passThreshold="false">
            <PeptideEvidenceRef peptideEvidence_ref="PE_49_1_A0A4W2I136_0_740_751" />
            <cvParam accession="MS:1001171" name="Mascot:score" cvRef="PSI-MS" value="17.99" />
            <cvParam accession="MS:1001172" name="Mascot:expectation value" cvRef="PSI-MS" value="5.15880556607129" />
            <cvParam accession="MS:1001363" name="peptide unique to one protein" cvRef="PSI-MS" />
          </SpectrumIdentificationItem>
          <SpectrumIdentificationItem id="SII_49_9"  calculatedMassToCharge="1287.665159" chargeState="1" experimentalMassToCharge="1287.60681" peptide_ref="peptide_49_9" rank="9" passThreshold="false">
            <PeptideEvidenceRef peptideEvidence_ref="PE_49_9_A0A3Q1M3N0_0_169_179" />
            <cvParam accession="MS:1001171" name="Mascot:score" cvRef="PSI-MS" value="13.56" />
            <cvParam accession="MS:1001172" name="Mascot:expectation value" cvRef="PSI-MS" value="14.3070191923753" />
            <cvParam accession="MS:1001363" name="peptide unique to one protein" cvRef="PSI-MS" />
          </SpectrumIdentificationItem>
          <cvParam accession="MS:1001371" name="Mascot:identity threshold"  cvRef="PSI-MS" value="38" />
          <cvParam accession="MS:1001030" name="number of peptide seqs compared to each spectrum"  cvRef="PSI-MS" value="6495" />
          <cvParam accession="MS:1000796" name="spectrum title"  cvRef="PSI-MS" value="Locus:1..14.0.4" />
        </SpectrumIdentificationResult>
        <SpectrumIdentificationResult id="SIR_53" spectrumID="query=53" spectraData_ref="SD_1">
          <SpectrumIdentificationItem id="SII_53_1"  calculatedMassToCharge="1311.705549" chargeState="1" experimentalMassToCharge="1311.64624" peptide_ref="peptide_53_1" rank="1" passThreshold="false">
            <PeptideEvidenceRef peptideEvidence_ref="PE_53_1_A0A3Q1M3N0_0_105_115" />
            <cvParam accession="MS:1001171" name="Mascot:score" cvRef="PSI-MS" value="13.92" />
            <cvParam accession="MS:1001172" name="Mascot:expectation value" cvRef="PSI-MS" value="15.1051929454523" />
            <cvParam accession="MS:1001363" name="peptide unique to one protein" cvRef="PSI-MS" />
          </SpectrumIdentificationItem>
          <cvParam accession="MS:1001371" name="Mascot:identity threshold"  cvRef="PSI-MS" value="38" />
          <cvParam accession="MS:1001370" name="Mascot:homology threshold"  cvRef="PSI-MS" value="23" />
          <cvParam accession="MS:1001030" name="number of peptide seqs compared to each spectrum"  cvRef="PSI-MS" value="7450" />
          <cvParam accession="MS:1000796" name="spectrum title"  cvRef="PSI-MS" value="Locus:1..14.0.3" />
        </SpectrumIdentificationResult>
        <SpectrumIdentificationResult id="SIR_76" spectrumID="query=76" spectraData_ref="SD_1">
          <SpectrumIdentificationItem id="SII_76_1"  calculatedMassToCharge="2700.358701" chargeState="1" experimentalMassToCharge="2700.28223" peptide_ref="peptide_76_1" rank="1" passThreshold="true">
            <PeptideEvidenceRef peptideEvidence_ref="PE_76_1_A0A3Q1M3N0_0_195_218" />
            <cvParam accession="MS:1001171" name="Mascot:score" cvRef="PSI-MS" value="36.31" />
            <cvParam accession="MS:1001172" name="Mascot:expectation value" cvRef="PSI-MS" value="0.0299955875858062" />
            <cvParam accession="MS:1001363" name="peptide unique to one protein" cvRef="PSI-MS" />
          </SpectrumIdentificationItem>
          <cvParam accession="MS:1001371" name="Mascot:identity threshold"  cvRef="PSI-MS" value="34" />
          <cvParam accession="MS:1001370" name="Mascot:homology threshold"  cvRef="PSI-MS" value="24" />
          <cvParam accession="MS:1001030" name="number of peptide seqs compared to each spectrum"  cvRef="PSI-MS" value="2565" />
          <cvParam accession="MS:1000796" name="spectrum title"  cvRef="PSI-MS" value="Locus:1..14.0.6" />
        </SpectrumIdentificationResult>
      </SpectrumIdentificationList>
      <ProteinDetectionList id="PDL_1">
        <ProteinAmbiguityGroup id="PAG_hit_1" >
          <ProteinDetectionHypothesis id="PDH_A0A3Q1M3N0_0" dBSequence_ref="DBSeq_1_A0A3Q1M3N0"  passThreshold="true">
            <PeptideHypothesis peptideEvidence_ref="PE_19_5_A0A3Q1M3N0_0_181_188">
              <SpectrumIdentificationItemRef spectrumIdentificationItem_ref="SII_19_5" />
            </PeptideHypothesis>
            <PeptideHypothesis peptideEvidence_ref="PE_27_2_A0A3Q1M3N0_0_160_168">
              <SpectrumIdentificationItemRef spectrumIdentificationItem_ref="SII_27_2" />
            </PeptideHypothesis>
            <PeptideHypothesis peptideEvidence_ref="PE_33_1_A0A3Q1M3N0_0_321_329">
              <SpectrumIdentificationItemRef spectrumIdentificationItem_ref="SII_33_1" />
            </PeptideHypothesis>
            <PeptideHypothesis peptideEvidence_ref="PE_39_1_A0A3Q1M3N0_0_342_351">
              <SpectrumIdentificationItemRef spectrumIdentificationItem_ref="SII_39_1" />
            </PeptideHypothesis>
            <PeptideHypothesis peptideEvidence_ref="PE_49_9_A0A3Q1M3N0_0_169_179">
              <SpectrumIdentificationItemRef spectrumIdentificationItem_ref="SII_49_9" />
            </PeptideHypothesis>
            <PeptideHypothesis peptideEvidence_ref="PE_53_1_A0A3Q1M3N0_0_105_115">
              <SpectrumIdentificationItemRef spectrumIdentificationItem_ref="SII_53_1" />
            </PeptideHypothesis>
            <PeptideHypothesis peptideEvidence_ref="PE_76_1_A0A3Q1M3N0_0_195_218">
              <SpectrumIdentificationItemRef spectrumIdentificationItem_ref="SII_76_1" />
            </PeptideHypothesis>
            <cvParam accession="MS:1001171" name="Mascot:score" cvRef="PSI-MS" value="169.15" />
            <cvParam accession="MS:1001591" name="anchor protein" cvRef="PSI-MS" value="" />
            <cvParam accession="MS:1001097" name="distinct peptide sequences" cvRef="PSI-MS" value="7" />
          </ProteinDetectionHypothesis>
        </ProteinAmbiguityGroup>
        <ProteinAmbiguityGroup id="PAG_hit_2" >
          <ProteinDetectionHypothesis id="PDH_A0A4W2EN51_0" dBSequence_ref="DBSeq_1_A0A4W2EN51"  passThreshold="true">
            <PeptideHypothesis peptideEvidence_ref="PE_39_2_A0A4W2EN51_0_710_721">
              <SpectrumIdentificationItemRef spectrumIdentificationItem_ref="SII_39_2" />
            </PeptideHypothesis>
            <cvParam accession="MS:1001171" name="Mascot:score" cvRef="PSI-MS" value="30.96" />
            <cvParam accession="MS:1001591" name="anchor protein" cvRef="PSI-MS" value="" />
            <cvParam accession="MS:1001097" name="distinct peptide sequences" cvRef="PSI-MS" value="1" />
          </ProteinDetectionHypothesis>
        </ProteinAmbiguityGroup>
        <ProteinAmbiguityGroup id="PAG_hit_3" >
          <ProteinDetectionHypothesis id="PDH_A0A4W2C1J9_0" dBSequence_ref="DBSeq_1_A0A4W2C1J9"  passThreshold="true">
            <PeptideHypothesis peptideEvidence_ref="PE_39_3_A0A4W2C1J9_0_455_465">
              <SpectrumIdentificationItemRef spectrumIdentificationItem_ref="SII_39_3" />
            </PeptideHypothesis>
            <cvParam accession="MS:1001171" name="Mascot:score" cvRef="PSI-MS" value="27.26" />
            <cvParam accession="MS:1001591" name="anchor protein" cvRef="PSI-MS" value="" />
            <cvParam accession="MS:1001097" name="distinct peptide sequences" cvRef="PSI-MS" value="1" />
          </ProteinDetectionHypothesis>
        </ProteinAmbiguityGroup>
        <ProteinAmbiguityGroup id="PAG_hit_4" >
          <ProteinDetectionHypothesis id="PDH_A0A4W2EGJ6_0" dBSequence_ref="DBSeq_1_A0A4W2EGJ6"  passThreshold="true">
            <PeptideHypothesis peptideEvidence_ref="PE_27_1_A0A4W2EGJ6_0_12_20">
              <SpectrumIdentificationItemRef spectrumIdentificationItem_ref="SII_27_1" />
            </PeptideHypothesis>
            <cvParam accession="MS:1001171" name="Mascot:score" cvRef="PSI-MS" value="26.27" />
            <cvParam accession="MS:1001591" name="anchor protein" cvRef="PSI-MS" value="" />
            <cvParam accession="MS:1001097" name="distinct peptide sequences" cvRef="PSI-MS" value="1" />
          </ProteinDetectionHypothesis>
        </ProteinAmbiguityGroup>
        <ProteinAmbiguityGroup id="PAG_hit_5" >
          <ProteinDetectionHypothesis id="PDH_A0A3Q1M4U3_0" dBSequence_ref="DBSeq_1_A0A3Q1M4U3"  passThreshold="true">
            <PeptideHypothesis peptideEvidence_ref="PE_42_2_A0A3Q1M4U3_0_201_209">
              <SpectrumIdentificationItemRef spectrumIdentificationItem_ref="SII_42_2" />
            </PeptideHypothesis>
            <cvParam accession="MS:1001171" name="Mascot:score" cvRef="PSI-MS" value="23.71" />
            <cvParam accession="MS:1001591" name="anchor protein" cvRef="PSI-MS" value="" />
            <cvParam accession="MS:1001097" name="distinct peptide sequences" cvRef="PSI-MS" value="1" />
          </ProteinDetectionHypothesis>
        </ProteinAmbiguityGroup>
        <ProteinAmbiguityGroup id="PAG_hit_6" >
          <ProteinDetectionHypothesis id="PDH_A0A3Q1MCW0_0" dBSequence_ref="DBSeq_1_A0A3Q1MCW0"  passThreshold="true">
            <PeptideHypothesis peptideEvidence_ref="PE_42_1_A0A3Q1MCW0_0_83_91">
              <SpectrumIdentificationItemRef spectrumIdentificationItem_ref="SII_42_1" />
            </PeptideHypothesis>
            <cvParam accession="MS:1001171" name="Mascot:score" cvRef="PSI-MS" value="23.71" />
            <cvParam accession="MS:1001591" name="anchor protein" cvRef="PSI-MS" value="" />
            <cvParam accession="MS:1001097" name="distinct peptide sequences" cvRef="PSI-MS" value="1" />
          </ProteinDetectionHypothesis>
        </ProteinAmbiguityGroup>
        <ProteinAmbiguityGroup id="PAG_hit_7" >
          <ProteinDetectionHypothesis id="PDH_A0A3Q1MGJ1_0" dBSequence_ref="DBSeq_1_A0A3Q1MGJ1"  passThreshold="true">
            <PeptideHypothesis peptideEvidence_ref="PE_42_3_A0A3Q1MGJ1_0_527_536">
              <SpectrumIdentificationItemRef spectrumIdentificationItem_ref="SII_42_3" />
            </PeptideHypothesis>
            <cvParam accession="MS:1001171" name="Mascot:score" cvRef="PSI-MS" value="23.71" />
            <cvParam accession="MS:1001591" name="anchor protein" cvRef="PSI-MS" value="" />
            <cvParam accession="MS:1001097" name="distinct peptide sequences" cvRef="PSI-MS" value="1" />
          </ProteinDetectionHypothesis>
        </ProteinAmbiguityGroup>
        <ProteinAmbiguityGroup id="PAG_hit_8" >
          <ProteinDetectionHypothesis id="PDH_A0A3Q1MUN3_0" dBSequence_ref="DBSeq_1_A0A3Q1MUN3"  passThreshold="true">
            <PeptideHypothesis peptideEvidence_ref="PE_42_4_A0A3Q1MUN3_0_616_625">
              <SpectrumIdentificationItemRef spectrumIdentificationItem_ref="SII_42_4" />
            </PeptideHypothesis>
            <cvParam accession="MS:1001171" name="Mascot:score" cvRef="PSI-MS" value="23.71" />
            <cvParam accession="MS:1001591" name="anchor protein" cvRef="PSI-MS" value="" />
            <cvParam accession="MS:1001097" name="distinct peptide sequences" cvRef="PSI-MS" value="1" />
          </ProteinDetectionHypothesis>
        </ProteinAmbiguityGroup>
        <ProteinAmbiguityGroup id="PAG_hit_9" >
          <ProteinDetectionHypothesis id="PDH_A0A4W2CA44_0" dBSequence_ref="DBSeq_1_A0A4W2CA44"  passThreshold="true">
            <PeptideHypothesis peptideEvidence_ref="PE_42_7_A0A4W2CA44_0_391_400">
              <SpectrumIdentificationItemRef spectrumIdentificationItem_ref="SII_42_7" />
            </PeptideHypothesis>
            <cvParam accession="MS:1001171" name="Mascot:score" cvRef="PSI-MS" value="23.71" />
            <cvParam accession="MS:1001591" name="anchor protein" cvRef="PSI-MS" value="" />
            <cvParam accession="MS:1001097" name="distinct peptide sequences" cvRef="PSI-MS" value="1" />
          </ProteinDetectionHypothesis>
        </ProteinAmbiguityGroup>
        <ProteinAmbiguityGroup id="PAG_hit_10" >
          <ProteinDetectionHypothesis id="PDH_A0A4W2CWI4_0" dBSequence_ref="DBSeq_1_A0A4W2CWI4"  passThreshold="true">
            <PeptideHypothesis peptideEvidence_ref="PE_42_5_A0A4W2CWI4_0_219_228">
              <SpectrumIdentificationItemRef spectrumIdentificationItem_ref="SII_42_5" />
            </PeptideHypothesis>
            <cvParam accession="MS:1001171" name="Mascot:score" cvRef="PSI-MS" value="23.71" />
            <cvParam accession="MS:1001591" name="anchor protein" cvRef="PSI-MS" value="" />
            <cvParam accession="MS:1001097" name="distinct peptide sequences" cvRef="PSI-MS" value="1" />
          </ProteinDetectionHypothesis>
        </ProteinAmbiguityGroup>
        <ProteinAmbiguityGroup id="PAG_hit_11" >
          <ProteinDetectionHypothesis id="PDH_A0A4W2HDP5_0" dBSequence_ref="DBSeq_1_A0A4W2HDP5"  passThreshold="true">
            <PeptideHypothesis peptideEvidence_ref="PE_42_6_A0A4W2HDP5_0_78_87">
              <SpectrumIdentificationItemRef spectrumIdentificationItem_ref="SII_42_6" />
            </PeptideHypothesis>
            <cvParam accession="MS:1001171" name="Mascot:score" cvRef="PSI-MS" value="23.71" />
            <cvParam accession="MS:1001591" name="anchor protein" cvRef="PSI-MS" value="" />
            <cvParam accession="MS:1001097" name="distinct peptide sequences" cvRef="PSI-MS" value="1" />
          </ProteinDetectionHypothesis>
        </ProteinAmbiguityGroup>
        <ProteinAmbiguityGroup id="PAG_hit_12" >
          <ProteinDetectionHypothesis id="PDH_I3PEJ3_0" dBSequence_ref="DBSeq_1_I3PEJ3"  passThreshold="true">
            <PeptideHypothesis peptideEvidence_ref="PE_39_4_I3PEJ3_0_142_151">
              <SpectrumIdentificationItemRef spectrumIdentificationItem_ref="SII_39_4" />
            </PeptideHypothesis>
            <cvParam accession="MS:1001171" name="Mascot:score" cvRef="PSI-MS" value="23.1" />
            <cvParam accession="MS:1001591" name="anchor protein" cvRef="PSI-MS" value="" />
            <cvParam accession="MS:1001097" name="distinct peptide sequences" cvRef="PSI-MS" value="1" />
          </ProteinDetectionHypothesis>
        </ProteinAmbiguityGroup>
        <ProteinAmbiguityGroup id="PAG_hit_13" >
          <ProteinDetectionHypothesis id="PDH_A0A4W2EAX8_0" dBSequence_ref="DBSeq_1_A0A4W2EAX8"  passThreshold="true">
            <PeptideHypothesis peptideEvidence_ref="PE_39_5_A0A4W2EAX8_0_448_458">
              <SpectrumIdentificationItemRef spectrumIdentificationItem_ref="SII_39_5" />
            </PeptideHypothesis>
            <cvParam accession="MS:1001171" name="Mascot:score" cvRef="PSI-MS" value="22.85" />
            <cvParam accession="MS:1001591" name="anchor protein" cvRef="PSI-MS" value="" />
            <cvParam accession="MS:1001097" name="distinct peptide sequences" cvRef="PSI-MS" value="1" />
          </ProteinDetectionHypothesis>
        </ProteinAmbiguityGroup>
        <ProteinAmbiguityGroup id="PAG_hit_14" >
          <ProteinDetectionHypothesis id="PDH_A0A4W2F4D5_0" dBSequence_ref="DBSeq_1_A0A4W2F4D5"  passThreshold="true">
            <PeptideHypothesis peptideEvidence_ref="PE_33_2_A0A4W2F4D5_0_2099_2107">
              <SpectrumIdentificationItemRef spectrumIdentificationItem_ref="SII_33_2" />
            </PeptideHypothesis>
            <cvParam accession="MS:1001171" name="Mascot:score" cvRef="PSI-MS" value="20.18" />
            <cvParam accession="MS:1001591" name="anchor protein" cvRef="PSI-MS" value="" />
            <cvParam accession="MS:1001097" name="distinct peptide sequences" cvRef="PSI-MS" value="1" />
          </ProteinDetectionHypothesis>
        </ProteinAmbiguityGroup>
        <ProteinAmbiguityGroup id="PAG_hit_15" >
          <ProteinDetectionHypothesis id="PDH_A0A0K2YYA1_0" dBSequence_ref="DBSeq_1_A0A0K2YYA1"  passThreshold="true">
            <PeptideHypothesis peptideEvidence_ref="PE_39_6_A0A0K2YYA1_0_453_462">
              <SpectrumIdentificationItemRef spectrumIdentificationItem_ref="SII_39_6" />
            </PeptideHypothesis>
            <cvParam accession="MS:1001171" name="Mascot:score" cvRef="PSI-MS" value="19.49" />
            <cvParam accession="MS:1001591" name="anchor protein" cvRef="PSI-MS" value="" />
            <cvParam accession="MS:1001097" name="distinct peptide sequences" cvRef="PSI-MS" value="1" />
          </ProteinDetectionHypothesis>
        </ProteinAmbiguityGroup>
        <ProteinAmbiguityGroup id="PAG_hit_16" >
          <ProteinDetectionHypothesis id="PDH_A0A3Q1LM54_0" dBSequence_ref="DBSeq_1_A0A3Q1LM54"  passThreshold="true">
            <PeptideHypothesis peptideEvidence_ref="PE_39_8_A0A3Q1LM54_0_2776_2784">
              <SpectrumIdentificationItemRef spectrumIdentificationItem_ref="SII_39_8" />
            </PeptideHypothesis>
            <cvParam accession="MS:1001171" name="Mascot:score" cvRef="PSI-MS" value="19.49" />
            <cvParam accession="MS:1001591" name="anchor protein" cvRef="PSI-MS" value="" />
            <cvParam accession="MS:1001097" name="distinct peptide sequences" cvRef="PSI-MS" value="1" />
          </ProteinDetectionHypothesis>
        </ProteinAmbiguityGroup>
        <ProteinAmbiguityGroup id="PAG_hit_17" >
          <ProteinDetectionHypothesis id="PDH_A0A3Q1MET9_0" dBSequence_ref="DBSeq_1_A0A3Q1MET9"  passThreshold="true">
            <PeptideHypothesis peptideEvidence_ref="PE_39_7_A0A3Q1MET9_0_102_110">
              <SpectrumIdentificationItemRef spectrumIdentificationItem_ref="SII_39_7" />
            </PeptideHypothesis>
            <cvParam accession="MS:1001171" name="Mascot:score" cvRef="PSI-MS" value="19.49" />
            <cvParam accession="MS:1001591" name="anchor protein" cvRef="PSI-MS" value="" />
            <cvParam accession="MS:1001097" name="distinct peptide sequences" cvRef="PSI-MS" value="1" />
          </ProteinDetectionHypothesis>
        </ProteinAmbiguityGroup>
        <ProteinAmbiguityGroup id="PAG_hit_18" >
          <ProteinDetectionHypothesis id="PDH_A0A4W2EIX9_0" dBSequence_ref="DBSeq_1_A0A4W2EIX9"  passThreshold="true">
            <PeptideHypothesis peptideEvidence_ref="PE_27_3_A0A4W2EIX9_0_153_160">
              <SpectrumIdentificationItemRef spectrumIdentificationItem_ref="SII_27_3" />
            </PeptideHypothesis>
            <cvParam accession="MS:1001171" name="Mascot:score" cvRef="PSI-MS" value="18.94" />
            <cvParam accession="MS:1001591" name="anchor protein" cvRef="PSI-MS" value="" />
            <cvParam accession="MS:1001097" name="distinct peptide sequences" cvRef="PSI-MS" value="1" />
          </ProteinDetectionHypothesis>
        </ProteinAmbiguityGroup>
        <ProteinAmbiguityGroup id="PAG_hit_19" >
          <ProteinDetectionHypothesis id="PDH_A0A4W2I136_0" dBSequence_ref="DBSeq_1_A0A4W2I136"  passThreshold="true">
            <PeptideHypothesis peptideEvidence_ref="PE_49_1_A0A4W2I136_0_740_751">
              <SpectrumIdentificationItemRef spectrumIdentificationItem_ref="SII_49_1" />
            </PeptideHypothesis>
            <cvParam accession="MS:1001171" name="Mascot:score" cvRef="PSI-MS" value="17.99" />
            <cvParam accession="MS:1001591" name="anchor protein" cvRef="PSI-MS" value="" />
            <cvParam accession="MS:1001097" name="distinct peptide sequences" cvRef="PSI-MS" value="1" />
          </ProteinDetectionHypothesis>
        </ProteinAmbiguityGroup>
        <ProteinAmbiguityGroup id="PAG_hit_20" >
          <ProteinDetectionHypothesis id="PDH_A0A4W2DL42_0" dBSequence_ref="DBSeq_1_A0A4W2DL42"  passThreshold="true">
            <PeptideHypothesis peptideEvidence_ref="PE_39_10_A0A4W2DL42_0_525_534">
              <SpectrumIdentificationItemRef spectrumIdentificationItem_ref="SII_39_10" />
            </PeptideHypothesis>
            <cvParam accession="MS:1001171" name="Mascot:score" cvRef="PSI-MS" value="17.47" />
            <cvParam accession="MS:1001591" name="anchor protein" cvRef="PSI-MS" value="" />
            <cvParam accession="MS:1001097" name="distinct peptide sequences" cvRef="PSI-MS" value="1" />
          </ProteinDetectionHypothesis>
        </ProteinAmbiguityGroup>
        <ProteinAmbiguityGroup id="PAG_hit_21" >
          <ProteinDetectionHypothesis id="PDH_A0A3Q1MU57_0" dBSequence_ref="DBSeq_1_A0A3Q1MU57"  passThreshold="true">
            <PeptideHypothesis peptideEvidence_ref="PE_19_1_A0A3Q1MU57_0_668_676">
              <SpectrumIdentificationItemRef spectrumIdentificationItem_ref="SII_19_1" />
            </PeptideHypothesis>
            <cvParam accession="MS:1001171" name="Mascot:score" cvRef="PSI-MS" value="16.46" />
            <cvParam accession="MS:1001591" name="anchor protein" cvRef="PSI-MS" value="" />
            <cvParam accession="MS:1001097" name="distinct peptide sequences" cvRef="PSI-MS" value="1" />
          </ProteinDetectionHypothesis>
        </ProteinAmbiguityGroup>
        <ProteinAmbiguityGroup id="PAG_hit_22" >
          <ProteinDetectionHypothesis id="PDH_A0A513S6Z0_0" dBSequence_ref="DBSeq_1_A0A513S6Z0"  passThreshold="true">
            <PeptideHypothesis peptideEvidence_ref="PE_39_9_A0A513S6Z0_0_997_1006">
              <SpectrumIdentificationItemRef spectrumIdentificationItem_ref="SII_39_9" />
            </PeptideHypothesis>
            <cvParam accession="MS:1001171" name="Mascot:score" cvRef="PSI-MS" value="16.3044402869636" />
            <cvParam accession="MS:1001591" name="anchor protein" cvRef="PSI-MS" value="" />
            <cvParam accession="MS:1001097" name="distinct peptide sequences" cvRef="PSI-MS" value="1" />
          </ProteinDetectionHypothesis>
        </ProteinAmbiguityGroup>
        <ProteinAmbiguityGroup id="PAG_hit_23" >
          <ProteinDetectionHypothesis id="PDH_A0A4W2IL50_0" dBSequence_ref="DBSeq_1_A0A4W2IL50"  passThreshold="true">
            <PeptideHypothesis peptideEvidence_ref="PE_33_3_A0A4W2IL50_0_725_733">
              <SpectrumIdentificationItemRef spectrumIdentificationItem_ref="SII_33_3" />
            </PeptideHypothesis>
            <cvParam accession="MS:1001171" name="Mascot:score" cvRef="PSI-MS" value="16.1" />
            <cvParam accession="MS:1001591" name="anchor protein" cvRef="PSI-MS" value="" />
            <cvParam accession="MS:1001097" name="distinct peptide sequences" cvRef="PSI-MS" value="1" />
          </ProteinDetectionHypothesis>
        </ProteinAmbiguityGroup>
        <ProteinAmbiguityGroup id="PAG_hit_24" >
          <ProteinDetectionHypothesis id="PDH_A0A3Q1M0G5_0" dBSequence_ref="DBSeq_1_A0A3Q1M0G5"  passThreshold="true">
            <PeptideHypothesis peptideEvidence_ref="PE_19_2_A0A3Q1M0G5_0_31_40">
              <SpectrumIdentificationItemRef spectrumIdentificationItem_ref="SII_19_2" />
            </PeptideHypothesis>
            <cvParam accession="MS:1001171" name="Mascot:score" cvRef="PSI-MS" value="15.43" />
            <cvParam accession="MS:1001591" name="anchor protein" cvRef="PSI-MS" value="" />
            <cvParam accession="MS:1001097" name="distinct peptide sequences" cvRef="PSI-MS" value="1" />
          </ProteinDetectionHypothesis>
        </ProteinAmbiguityGroup>
        <ProteinAmbiguityGroup id="PAG_hit_25" >
          <ProteinDetectionHypothesis id="PDH_A0A3Q1LM87_0" dBSequence_ref="DBSeq_1_A0A3Q1LM87"  passThreshold="true">
            <PeptideHypothesis peptideEvidence_ref="PE_19_7_A0A3Q1LM87_0_94_102">
              <SpectrumIdentificationItemRef spectrumIdentificationItem_ref="SII_19_7" />
            </PeptideHypothesis>
            <cvParam accession="MS:1001171" name="Mascot:score" cvRef="PSI-MS" value="14.98" />
            <cvParam accession="MS:1001591" name="anchor protein" cvRef="PSI-MS" value="" />
            <cvParam accession="MS:1001097" name="distinct peptide sequences" cvRef="PSI-MS" value="1" />
          </ProteinDetectionHypothesis>
        </ProteinAmbiguityGroup>
        <ProteinAmbiguityGroup id="PAG_hit_26" >
          <ProteinDetectionHypothesis id="PDH_A0A3Q1MCU7_0" dBSequence_ref="DBSeq_1_A0A3Q1MCU7"  passThreshold="true">
            <PeptideHypothesis peptideEvidence_ref="PE_19_4_A0A3Q1MCU7_0_2_10">
              <SpectrumIdentificationItemRef spectrumIdentificationItem_ref="SII_19_4" />
            </PeptideHypothesis>
            <cvParam accession="MS:1001171" name="Mascot:score" cvRef="PSI-MS" value="14.98" />
            <cvParam accession="MS:1001591" name="anchor protein" cvRef="PSI-MS" value="" />
            <cvParam accession="MS:1001097" name="distinct peptide sequences" cvRef="PSI-MS" value="1" />
          </ProteinDetectionHypothesis>
        </ProteinAmbiguityGroup>
        <ProteinAmbiguityGroup id="PAG_hit_27" >
          <ProteinDetectionHypothesis id="PDH_A0A3Q1MMG9_0" dBSequence_ref="DBSeq_1_A0A3Q1MMG9"  passThreshold="true">
            <PeptideHypothesis peptideEvidence_ref="PE_19_6_A0A3Q1MMG9_0_413_420">
              <SpectrumIdentificationItemRef spectrumIdentificationItem_ref="SII_19_6" />
            </PeptideHypothesis>
            <cvParam accession="MS:1001171" name="Mascot:score" cvRef="PSI-MS" value="14.98" />
            <cvParam accession="MS:1001591" name="anchor protein" cvRef="PSI-MS" value="" />
            <cvParam accession="MS:1001097" name="distinct peptide sequences" cvRef="PSI-MS" value="1" />
          </ProteinDetectionHypothesis>
        </ProteinAmbiguityGroup>
        <ProteinAmbiguityGroup id="PAG_hit_28" >
          <ProteinDetectionHypothesis id="PDH_A0A4W2I9Y3_0" dBSequence_ref="DBSeq_1_A0A4W2I9Y3"  passThreshold="true">
            <PeptideHypothesis peptideEvidence_ref="PE_19_3_A0A4W2I9Y3_0_651_659">
              <SpectrumIdentificationItemRef spectrumIdentificationItem_ref="SII_19_3" />
            </PeptideHypothesis>
            <cvParam accession="MS:1001171" name="Mascot:score" cvRef="PSI-MS" value="14.98" />
            <cvParam accession="MS:1001591" name="anchor protein" cvRef="PSI-MS" value="" />
            <cvParam accession="MS:1001097" name="distinct peptide sequences" cvRef="PSI-MS" value="1" />
          </ProteinDetectionHypothesis>
        </ProteinAmbiguityGroup>
        <ProteinAmbiguityGroup id="PAG_hit_29" >
          <ProteinDetectionHypothesis id="PDH_A0A4W2G5M7_0" dBSequence_ref="DBSeq_1_A0A4W2G5M7"  passThreshold="true">
            <PeptideHypothesis peptideEvidence_ref="PE_27_4_A0A4W2G5M7_0_1349_1357">
              <SpectrumIdentificationItemRef spectrumIdentificationItem_ref="SII_27_4" />
            </PeptideHypothesis>
            <cvParam accession="MS:1001171" name="Mascot:score" cvRef="PSI-MS" value="14.81" />
            <cvParam accession="MS:1001591" name="anchor protein" cvRef="PSI-MS" value="" />
            <cvParam accession="MS:1001097" name="distinct peptide sequences" cvRef="PSI-MS" value="1" />
          </ProteinDetectionHypothesis>
        </ProteinAmbiguityGroup>
        <ProteinAmbiguityGroup id="PAG_hit_30" >
          <ProteinDetectionHypothesis id="PDH_A0A3Q1LQP1_0" dBSequence_ref="DBSeq_1_A0A3Q1LQP1"  passThreshold="true">
            <PeptideHypothesis peptideEvidence_ref="PE_19_8_A0A3Q1LQP1_0_4719_4728">
              <SpectrumIdentificationItemRef spectrumIdentificationItem_ref="SII_19_8" />
            </PeptideHypothesis>
            <cvParam accession="MS:1001171" name="Mascot:score" cvRef="PSI-MS" value="14.63" />
            <cvParam accession="MS:1001591" name="anchor protein" cvRef="PSI-MS" value="" />
            <cvParam accession="MS:1001097" name="distinct peptide sequences" cvRef="PSI-MS" value="1" />
          </ProteinDetectionHypothesis>
        </ProteinAmbiguityGroup>
      </ProteinDetectionList>
    </AnalysisData>
  </DataCollection>
  <BibliographicReference 
    id="10.1002/(SICI)1522-2683(19991201)20:18&lt;3551::AID-ELPS3551&gt;3.0.CO;2-2"
    authors="David N. Perkins, Darryl J. C. Pappin, David M. Creasy, John S. Cottrell"
    editor="" 
    title="Probability-based protein identification by searching sequence databases using mass spectrometry data"
    name="Probability-based protein identification by searching sequence databases using mass spectrometry data"
    publication="Electrophoresis" 
    volume="20" 
    issue="18" 
    pages="3551-3567" 
    publisher="Wiley VCH"
    year="1999"
    />
</MzIdentML>
