# Supplementary material for: Alpha-2-Macroglobulin as a New Promising Biomarker Improving the Diagnostic Sensitivity of Bovine Paratuberculosis
Source: Front Vet Sci. 2021 Mar 5;8:637716. doi: 10.3389/fvets.2021.637716 (PMC7973028; doi:10.3389/fvets.2021.637716)
Supplement: Supplementary Data 1 — Mascot search results and raw data files for LC-MS/MS analysis for the identification of specific blood proteins in cattle with Johne's disease. [file Data_Sheet_1.zip › mzidentML/12 n12.mzid]

<?xml version="1.0" encoding="UTF-8"?>
<MzIdentML id="report" version="1.1.0"
             xsi:schemaLocation="http://psidev.info/psi/pi/mzIdentML/1.1 http://203.255.41.217/mascot/xmlns/schema/mzIdentML/mzIdentML1.1.0.xsd"
             xmlns="http://psidev.info/psi/pi/mzIdentML/1.1"
             xmlns:xsi="http://www.w3.org/2001/XMLSchema-instance"
             creationDate="2021-01-19T15:08:40">
  <cvList>
    <cv id="PSI-MS" fullName="Proteomics Standards Initiative Mass Spectrometry Vocabularies"   uri="http://psidev.cvs.sourceforge.net/viewvc/*checkout*/psidev/psi/psi-ms/mzML/controlledVocabulary/psi-ms.obo" version="3.64.0"></cv>
    <cv id="UNIMOD" fullName="UNIMOD"        uri="http://www.unimod.org/obo/unimod.obo"></cv>
    <cv id="UO"     fullName="UNIT-ONTOLOGY" uri="http://obo.cvs.sourceforge.net/*checkout*/obo/obo/ontology/phenotype/unit.obo"></cv>
  </cvList>
  <AnalysisSoftwareList>
    <AnalysisSoftware id="AS_mascot_server" name="Mascot Server" version="2.5.1" uri="http://www.matrixscience.com/search_form_select.html">
      <ContactRole contact_ref="ORG_MSL">
        <Role>
          <cvParam accession="MS:1001267" name="software vendor" cvRef="PSI-MS" />
        </Role>
      </ContactRole>
      <SoftwareName>
        <cvParam accession="MS:1001207" name="Mascot" cvRef="PSI-MS" />
      </SoftwareName>
      <Customizations>
        No customisations
      </Customizations>
    </AnalysisSoftware>
    <AnalysisSoftware id="AS_mascot_parser" name="Mascot Parser" version="2.5.2.0" uri="http://www.matrixscience.com/msparser.html">
      <ContactRole contact_ref="ORG_MSL">
        <Role>
          <cvParam accession="MS:1001267" name="software vendor" cvRef="PSI-MS" />
        </Role>
      </ContactRole>
      <SoftwareName>
        <cvParam accession="MS:1001478" name="Mascot Parser" cvRef="PSI-MS" />
      </SoftwareName>
      <Customizations>
        No customisations
      </Customizations>
    </AnalysisSoftware>
  </AnalysisSoftwareList>
  <Provider id="PROVIDER">
    <ContactRole contact_ref="PERSON_DOC_OWNER">
      <Role>
        <cvParam accession="MS:1001271" name="researcher" cvRef="PSI-MS" />
      </Role>
    </ContactRole>
  </Provider>
  <AuditCollection>
    <Person id="PERSON_MSL">
      <Affiliation organization_ref="ORG_MSL" />
    </Person>
    <Person id="PERSON_DOC_OWNER" name="">
      <Affiliation organization_ref="ORG_DOC_OWNER" />
    </Person>
    <Organization id="ORG_MSL" name="Matrix Science Limited">
      <cvParam accession="MS:1000589" name="contact email" value="support@matrixscience.com" cvRef="PSI-MS" />
      <cvParam accession="MS:1000587" name="contact address" value="64 Baker Street, London W1U 7GB, UK" cvRef="PSI-MS" />
      <cvParam accession="MS:1001755" name="contact phone number" value="+44 (0)20 7486 1050" cvRef="PSI-MS" />
      <cvParam accession="MS:1001756" name="contact fax number" value="+44 (0)20 7224 1344" cvRef="PSI-MS" />
    </Organization>
    <Organization id="ORG_DOC_OWNER" />
  </AuditCollection>
  <SequenceCollection>
    <DBSequence id="DBSeq_1_A0A3Q1LZ09" searchDatabase_ref="SDB_Uniprot_bovine" accession="A0A3Q1LZ09" >
      <cvParam accession="MS:1001088" name="protein description" cvRef="PSI-MS" value="Inter-alpha-trypsin inhibitor heavy chain H4 OS=Bos taurus OX=9913 GN=ITIH4 PE=4 SV=1" />
    </DBSequence>
    <DBSequence id="DBSeq_1_A0A3Q1LRF3" searchDatabase_ref="SDB_Uniprot_bovine" accession="A0A3Q1LRF3" >
      <cvParam accession="MS:1001088" name="protein description" cvRef="PSI-MS" value="Uncharacterized protein OS=Bos taurus OX=9913 PE=4 SV=1" />
    </DBSequence>
    <DBSequence id="DBSeq_1_A0A3Q1MGP0" searchDatabase_ref="SDB_Uniprot_bovine" accession="A0A3Q1MGP0" >
      <cvParam accession="MS:1001088" name="protein description" cvRef="PSI-MS" value="Protein kinase C OS=Bos taurus OX=9913 GN=PRKCB PE=3 SV=1" />
    </DBSequence>
    <DBSequence id="DBSeq_1_Q0VCJ6" searchDatabase_ref="SDB_Uniprot_bovine" accession="Q0VCJ6" >
      <cvParam accession="MS:1001088" name="protein description" cvRef="PSI-MS" value="Zinc finger and BTB domain-containing protein 8A OS=Bos taurus OX=9913 GN=ZBTB8A PE=2 SV=1" />
    </DBSequence>
    <DBSequence id="DBSeq_1_A0A4W2DSU0" searchDatabase_ref="SDB_Uniprot_bovine" accession="A0A4W2DSU0" >
      <cvParam accession="MS:1001088" name="protein description" cvRef="PSI-MS" value="VPS37C subunit of ESCRT-I OS=Bos indicus x Bos taurus OX=30522 GN=VPS37C PE=4 SV=1" />
    </DBSequence>
    <DBSequence id="DBSeq_1_A0A4W2C415" searchDatabase_ref="SDB_Uniprot_bovine" accession="A0A4W2C415" >
      <cvParam accession="MS:1001088" name="protein description" cvRef="PSI-MS" value="Olfactory receptor OS=Bos indicus x Bos taurus OX=30522 GN=LOC113886233 PE=3 SV=1" />
    </DBSequence>
    <DBSequence id="DBSeq_1_A0A4W2CD26" searchDatabase_ref="SDB_Uniprot_bovine" accession="A0A4W2CD26" >
      <cvParam accession="MS:1001088" name="protein description" cvRef="PSI-MS" value="Immunoglobulin mu DNA binding protein 2 OS=Bos indicus x Bos taurus OX=30522 GN=IGHMBP2 PE=4 SV=1" />
    </DBSequence>
    <DBSequence id="DBSeq_1_P25173" searchDatabase_ref="SDB_Uniprot_bovine" accession="P25173" >
      <cvParam accession="MS:1001088" name="protein description" cvRef="PSI-MS" value="Outer capsid protein VP4 OS=Rotavirus A (strain RVA/Cow/United States/B641/XXXX/G6P7[5]) OX=10928 PE=3 SV=2" />
    </DBSequence>
    <DBSequence id="DBSeq_1_A0A3Q1LI03" searchDatabase_ref="SDB_Uniprot_bovine" accession="A0A3Q1LI03" >
      <cvParam accession="MS:1001088" name="protein description" cvRef="PSI-MS" value="Peptidylprolyl isomerase OS=Bos taurus OX=9913 GN=FKBP11 PE=4 SV=1" />
    </DBSequence>
    <DBSequence id="DBSeq_1_A0A4W2ES52" searchDatabase_ref="SDB_Uniprot_bovine" accession="A0A4W2ES52" >
      <cvParam accession="MS:1001088" name="protein description" cvRef="PSI-MS" value="Polypeptide N-acetylgalactosaminyltransferase OS=Bos indicus x Bos taurus OX=30522 GN=GALNT16 PE=3 SV=1" />
    </DBSequence>
    <DBSequence id="DBSeq_1_A0A3Q1LQ11" searchDatabase_ref="SDB_Uniprot_bovine" accession="A0A3Q1LQ11" >
      <cvParam accession="MS:1001088" name="protein description" cvRef="PSI-MS" value="Interferon regulatory factor OS=Bos taurus OX=9913 GN=IRF2 PE=3 SV=1" />
    </DBSequence>
    <DBSequence id="DBSeq_1_A0A3Q1M6A6" searchDatabase_ref="SDB_Uniprot_bovine" accession="A0A3Q1M6A6" >
      <cvParam accession="MS:1001088" name="protein description" cvRef="PSI-MS" value="DNA methyltransferase 3 beta OS=Bos taurus OX=9913 GN=DNMT3B PE=3 SV=1" />
    </DBSequence>
    <DBSequence id="DBSeq_1_A0A4W2C6I4" searchDatabase_ref="SDB_Uniprot_bovine" accession="A0A4W2C6I4" >
      <cvParam accession="MS:1001088" name="protein description" cvRef="PSI-MS" value="PHD finger protein 3 OS=Bos indicus x Bos taurus OX=30522 GN=PHF3 PE=4 SV=1" />
    </DBSequence>
    <DBSequence id="DBSeq_1_A0A4W2C739" searchDatabase_ref="SDB_Uniprot_bovine" accession="A0A4W2C739" >
      <cvParam accession="MS:1001088" name="protein description" cvRef="PSI-MS" value="Neuronal pentraxin 1 OS=Bos indicus x Bos taurus OX=30522 GN=NPTX1 PE=4 SV=1" />
    </DBSequence>
    <DBSequence id="DBSeq_1_A0A4W2BNA3" searchDatabase_ref="SDB_Uniprot_bovine" accession="A0A4W2BNA3" >
      <cvParam accession="MS:1001088" name="protein description" cvRef="PSI-MS" value="Leucine rich repeat neuronal 1 OS=Bos indicus x Bos taurus OX=30522 GN=LRRN1 PE=4 SV=1" />
    </DBSequence>
    <DBSequence id="DBSeq_1_A0A4W2EKP5" searchDatabase_ref="SDB_Uniprot_bovine" accession="A0A4W2EKP5" >
      <cvParam accession="MS:1001088" name="protein description" cvRef="PSI-MS" value="Leucine rich repeat neuronal 3 OS=Bos indicus x Bos taurus OX=30522 GN=LRRN3 PE=4 SV=1" />
    </DBSequence>
    <DBSequence id="DBSeq_1_A0A4W2DLN8" searchDatabase_ref="SDB_Uniprot_bovine" accession="A0A4W2DLN8" >
      <cvParam accession="MS:1001088" name="protein description" cvRef="PSI-MS" value="Carbohydrate sulfotransferase OS=Bos indicus x Bos taurus OX=30522 GN=CHST11 PE=3 SV=1" />
    </DBSequence>
    <DBSequence id="DBSeq_1_A0A4W2CPU0" searchDatabase_ref="SDB_Uniprot_bovine" accession="A0A4W2CPU0" >
      <cvParam accession="MS:1001088" name="protein description" cvRef="PSI-MS" value="Lysophosphatidylcholine acyltransferase 3 OS=Bos indicus x Bos taurus OX=30522 GN=LPCAT3 PE=3 SV=1" />
    </DBSequence>
    <DBSequence id="DBSeq_1_A0A3Q1MIS5" searchDatabase_ref="SDB_Uniprot_bovine" accession="A0A3Q1MIS5" >
      <cvParam accession="MS:1001088" name="protein description" cvRef="PSI-MS" value="Neurobeachin OS=Bos taurus OX=9913 GN=NBEA PE=4 SV=1" />
    </DBSequence>
    <DBSequence id="DBSeq_1_A0A3Q1LZY9" searchDatabase_ref="SDB_Uniprot_bovine" accession="A0A3Q1LZY9" >
      <cvParam accession="MS:1001088" name="protein description" cvRef="PSI-MS" value="Uncharacterized protein OS=Bos taurus OX=9913 PE=4 SV=1" />
    </DBSequence>
    <DBSequence id="DBSeq_1_C6K7D4" searchDatabase_ref="SDB_Uniprot_bovine" accession="C6K7D4" >
      <cvParam accession="MS:1001088" name="protein description" cvRef="PSI-MS" value="Sirtuin 3 (Fragment) OS=Bos taurus OX=9913 GN=Sirt3 PE=2 SV=1" />
    </DBSequence>
    <DBSequence id="DBSeq_1_A0A3Q1LQI3" searchDatabase_ref="SDB_Uniprot_bovine" accession="A0A3Q1LQI3" >
      <cvParam accession="MS:1001088" name="protein description" cvRef="PSI-MS" value="Plexin B2 OS=Bos taurus OX=9913 GN=PLXNB2 PE=4 SV=1" />
    </DBSequence>
    <DBSequence id="DBSeq_1_A0A4W2HX28" searchDatabase_ref="SDB_Uniprot_bovine" accession="A0A4W2HX28" >
      <cvParam accession="MS:1001088" name="protein description" cvRef="PSI-MS" value="Cdc42 effector protein 2 OS=Bos indicus x Bos taurus OX=30522 GN=CDC42EP2 PE=3 SV=1" />
    </DBSequence>
    <DBSequence id="DBSeq_1_A0A3Q1LH23" searchDatabase_ref="SDB_Uniprot_bovine" accession="A0A3Q1LH23" >
      <cvParam accession="MS:1001088" name="protein description" cvRef="PSI-MS" value="PDZ domain containing 2 OS=Bos taurus OX=9913 GN=PDZD2 PE=4 SV=1" />
    </DBSequence>
    <DBSequence id="DBSeq_1_D8V078" searchDatabase_ref="SDB_Uniprot_bovine" accession="D8V078" >
      <cvParam accession="MS:1001088" name="protein description" cvRef="PSI-MS" value="RNA-directed RNA polymerase L OS=Tibrogargan virus (strain CS132) OX=1559361 GN=L PE=3 SV=1" />
    </DBSequence>
    <DBSequence id="DBSeq_1_A0A4W2D1N6" searchDatabase_ref="SDB_Uniprot_bovine" accession="A0A4W2D1N6" >
      <cvParam accession="MS:1001088" name="protein description" cvRef="PSI-MS" value="Reverse transcriptase domain-containing protein OS=Bos indicus x Bos taurus OX=30522 PE=4 SV=1" />
    </DBSequence>
    <DBSequence id="DBSeq_1_A0A3Q1MAB3" searchDatabase_ref="SDB_Uniprot_bovine" accession="A0A3Q1MAB3" >
      <cvParam accession="MS:1001088" name="protein description" cvRef="PSI-MS" value="Cell division cycle 14B OS=Bos taurus OX=9913 GN=CDC14B PE=4 SV=1" />
    </DBSequence>
    <DBSequence id="DBSeq_1_A0A4W2D5K4" searchDatabase_ref="SDB_Uniprot_bovine" accession="A0A4W2D5K4" >
      <cvParam accession="MS:1001088" name="protein description" cvRef="PSI-MS" value="Uncharacterized protein OS=Bos indicus x Bos taurus OX=30522 GN=LOC113890296 PE=4 SV=1" />
    </DBSequence>
    <DBSequence id="DBSeq_1_A0A4W2GQA4" searchDatabase_ref="SDB_Uniprot_bovine" accession="A0A4W2GQA4" >
      <cvParam accession="MS:1001088" name="protein description" cvRef="PSI-MS" value="Gag_p10 domain-containing protein OS=Bos indicus x Bos taurus OX=30522 GN=LOC113880709 PE=4 SV=1" />
    </DBSequence>
    <DBSequence id="DBSeq_1_A0A4W2FVV0" searchDatabase_ref="SDB_Uniprot_bovine" accession="A0A4W2FVV0" >
      <cvParam accession="MS:1001088" name="protein description" cvRef="PSI-MS" value="Reverse transcriptase domain-containing protein OS=Bos indicus x Bos taurus OX=30522 PE=4 SV=1" />
    </DBSequence>
    <Peptide id="peptide_9_1">
      <PeptideSequence>EVLPGIIK</PeptideSequence>
    </Peptide>
    <Peptide id="peptide_9_2">
      <PeptideSequence>SLPSPVLR</PeptideSequence>
    </Peptide>
    <Peptide id="peptide_9_3">
      <PeptideSequence>EISTYKK</PeptideSequence>
    </Peptide>
    <Peptide id="peptide_12_1">
      <PeptideSequence>TLSHLRR</PeptideSequence>
    </Peptide>
    <Peptide id="peptide_12_2">
      <PeptideSequence>TLSMRQF</PeptideSequence>
    </Peptide>
    <Peptide id="peptide_12_3">
      <PeptideSequence>SITMMRK</PeptideSequence>
      <Modification location="4" residues="M" monoisotopicMassDelta="15.994915">
        <cvParam accession="UNIMOD:35" name="Oxidation" cvRef="UNIMOD" />
        <cvParam accession="MS:1001524" name="fragment neutral loss" cvRef="PSI-MS" value="63.998285" unitAccession="UO:0000221" unitName="dalton" unitCvRef="UO" />
      </Modification>
    </Peptide>
    <Peptide id="peptide_12_4">
      <PeptideSequence>SRDLHVR</PeptideSequence>
    </Peptide>
    <Peptide id="peptide_12_5">
      <PeptideSequence>MLTSMKR</PeptideSequence>
      <Modification location="1" residues="M" monoisotopicMassDelta="15.994915">
        <cvParam accession="UNIMOD:35" name="Oxidation" cvRef="UNIMOD" />
        <cvParam accession="MS:1001524" name="fragment neutral loss" cvRef="PSI-MS" value="63.998285" unitAccession="UO:0000221" unitName="dalton" unitCvRef="UO" />
      </Modification>
    </Peptide>
    <Peptide id="peptide_24_1">
      <PeptideSequence>EAVILSFVR</PeptideSequence>
    </Peptide>
    <Peptide id="peptide_24_2">
      <PeptideSequence>QVVQGHTHK</PeptideSequence>
    </Peptide>
    <Peptide id="peptide_35_1">
      <PeptideSequence>TLRPSLLPLR</PeptideSequence>
    </Peptide>
    <Peptide id="peptide_35_2">
      <PeptideSequence>EISIHSNPIR</PeptideSequence>
    </Peptide>
    <Peptide id="peptide_35_3">
      <PeptideSequence>EISIHSNPLR</PeptideSequence>
    </Peptide>
    <Peptide id="peptide_35_4">
      <PeptideSequence>ELPDGPSPLLK</PeptideSequence>
    </Peptide>
    <Peptide id="peptide_35_5">
      <PeptideSequence>EISPLGVHWK</PeptideSequence>
    </Peptide>
    <Peptide id="peptide_60_1">
      <PeptideSequence>VTFELVYEELLAR</PeptideSequence>
    </Peptide>
    <Peptide id="peptide_60_2">
      <PeptideSequence>TTNTISKFDNNGNR</PeptideSequence>
    </Peptide>
    <Peptide id="peptide_60_3">
      <PeptideSequence>HVTGLTGQVVQEGTR</PeptideSequence>
    </Peptide>
    <Peptide id="peptide_60_4">
      <PeptideSequence>VIDGDEAFEASTDGR</PeptideSequence>
    </Peptide>
    <Peptide id="peptide_60_5">
      <PeptideSequence>ARYFWGNLPGMNR</PeptideSequence>
    </Peptide>
    <Peptide id="peptide_60_6">
      <PeptideSequence>CESQSTLDASAGEAR</PeptideSequence>
      <Modification location="1" residues="C" monoisotopicMassDelta="57.021464">
        <cvParam accession="UNIMOD:4" name="Carbamidomethyl" cvRef="UNIMOD" />
      </Modification>
    </Peptide>
    <Peptide id="peptide_60_7">
      <PeptideSequence>MVFFLSFYRAER</PeptideSequence>
      <Modification location="1" residues="M" monoisotopicMassDelta="15.994915">
        <cvParam accession="UNIMOD:35" name="Oxidation" cvRef="UNIMOD" />
        <cvParam accession="MS:1001524" name="fragment neutral loss" cvRef="PSI-MS" value="63.998285" unitAccession="UO:0000221" unitName="dalton" unitCvRef="UO" />
      </Modification>
    </Peptide>
    <Peptide id="peptide_60_8">
      <PeptideSequence>SVEGKQYLSNMGPR</PeptideSequence>
      <Modification location="11" residues="M" monoisotopicMassDelta="15.994915">
        <cvParam accession="UNIMOD:35" name="Oxidation" cvRef="UNIMOD" />
        <cvParam accession="MS:1001524" name="fragment neutral loss" cvRef="PSI-MS" value="0" unitAccession="UO:0000221" unitName="dalton" unitCvRef="UO" />
      </Modification>
    </Peptide>
    <Peptide id="peptide_60_9">
      <PeptideSequence>MASAAEGDMEAELTR</PeptideSequence>
    </Peptide>
    <Peptide id="peptide_60_10">
      <PeptideSequence>GFLVIGYLLEKSSR</PeptideSequence>
    </Peptide>
    <Peptide id="peptide_66_1">
      <PeptideSequence>NPNNSWNSSSALSLLK</PeptideSequence>
    </Peptide>
    <Peptide id="peptide_66_2">
      <PeptideSequence>SKAVVSLVSDCSNPLR</PeptideSequence>
      <Modification location="11" residues="C" monoisotopicMassDelta="57.021464">
        <cvParam accession="UNIMOD:4" name="Carbamidomethyl" cvRef="UNIMOD" />
      </Modification>
    </Peptide>
    <Peptide id="peptide_66_3">
      <PeptideSequence>DALIGGDGSGGISALCLR</PeptideSequence>
      <Modification location="16" residues="C" monoisotopicMassDelta="57.021464">
        <cvParam accession="UNIMOD:4" name="Carbamidomethyl" cvRef="UNIMOD" />
      </Modification>
    </Peptide>
    <Peptide id="peptide_66_4">
      <PeptideSequence>DPLSHAASLLVPSEAPK</PeptideSequence>
    </Peptide>
    <Peptide id="peptide_66_5">
      <PeptideSequence>MGQGNSRQLFVHTLK</PeptideSequence>
      <Modification location="1" residues="M" monoisotopicMassDelta="15.994915">
        <cvParam accession="UNIMOD:35" name="Oxidation" cvRef="UNIMOD" />
        <cvParam accession="MS:1001524" name="fragment neutral loss" cvRef="PSI-MS" value="63.998285" unitAccession="UO:0000221" unitName="dalton" unitCvRef="UO" />
      </Modification>
    </Peptide>
    <PeptideEvidence id="PE_9_1_A0A4W2ES52_0_429_436" start="429" end="436" pre="K" post="Q" peptide_ref="peptide_9_1" isDecoy="false" dBSequence_ref="DBSeq_1_A0A4W2ES52" />
    <PeptideEvidence id="PE_9_2_A0A4W2DLN8_0_163_170" start="163" end="170" pre="R" post="L" peptide_ref="peptide_9_2" isDecoy="false" dBSequence_ref="DBSeq_1_A0A4W2DLN8" />
    <PeptideEvidence id="PE_9_3_A0A3Q1LQI3_0_1894_1900" start="1894" end="1900" pre="K" post="M" peptide_ref="peptide_9_3" isDecoy="false" dBSequence_ref="DBSeq_1_A0A3Q1LQI3" />
    <PeptideEvidence id="PE_12_1_A0A4W2DSU0_0_161_167" start="161" end="167" pre="R" post="V" peptide_ref="peptide_12_1" isDecoy="false" dBSequence_ref="DBSeq_1_A0A4W2DSU0" />
    <PeptideEvidence id="PE_12_2_A0A4W2C415_0_304_310" start="304" end="310" pre="K" post="-" peptide_ref="peptide_12_2" isDecoy="false" dBSequence_ref="DBSeq_1_A0A4W2C415" />
    <PeptideEvidence id="PE_12_3_A0A3Q1MAB3_0_73_79" start="73" end="79" pre="K" post="K" peptide_ref="peptide_12_3" isDecoy="false" dBSequence_ref="DBSeq_1_A0A3Q1MAB3" />
    <PeptideEvidence id="PE_12_4_A0A4W2D5K4_0_284_290" start="284" end="290" pre="R" post="I" peptide_ref="peptide_12_4" isDecoy="false" dBSequence_ref="DBSeq_1_A0A4W2D5K4" />
    <PeptideEvidence id="PE_12_5_A0A4W2FVV0_0_1_7" start="1" end="7" pre="-" post="E" peptide_ref="peptide_12_5" isDecoy="false" dBSequence_ref="DBSeq_1_A0A4W2FVV0" />
    <PeptideEvidence id="PE_24_1_A0A4W2CD26_0_570_578" start="570" end="578" pre="K" post="S" peptide_ref="peptide_24_1" isDecoy="false" dBSequence_ref="DBSeq_1_A0A4W2CD26" />
    <PeptideEvidence id="PE_24_2_A0A3Q1LZY9_0_497_505" start="497" end="505" pre="R" post="R" peptide_ref="peptide_24_2" isDecoy="false" dBSequence_ref="DBSeq_1_A0A3Q1LZY9" />
    <PeptideEvidence id="PE_35_1_A0A3Q1LI03_0_2_11" start="2" end="11" pre="M" post="L" peptide_ref="peptide_35_1" isDecoy="false" dBSequence_ref="DBSeq_1_A0A3Q1LI03" />
    <PeptideEvidence id="PE_35_2_A0A4W2EKP5_0_362_371" start="362" end="371" pre="K" post="C" peptide_ref="peptide_35_2" isDecoy="false" dBSequence_ref="DBSeq_1_A0A4W2EKP5" />
    <PeptideEvidence id="PE_35_3_A0A4W2BNA3_0_365_374" start="365" end="374" pre="R" post="C" peptide_ref="peptide_35_3" isDecoy="false" dBSequence_ref="DBSeq_1_A0A4W2BNA3" />
    <PeptideEvidence id="PE_35_4_A0A4W2HX28_0_95_105" start="95" end="105" pre="R" post="N" peptide_ref="peptide_35_4" isDecoy="false" dBSequence_ref="DBSeq_1_A0A4W2HX28" />
    <PeptideEvidence id="PE_35_5_A0A4W2D1N6_0_365_374" start="365" end="374" pre="K" post="D" peptide_ref="peptide_35_5" isDecoy="false" dBSequence_ref="DBSeq_1_A0A4W2D1N6" />
    <PeptideEvidence id="PE_60_1_A0A3Q1LZ09_0_141_153" start="141" end="153" pre="K" post="H" peptide_ref="peptide_60_1" isDecoy="false" dBSequence_ref="DBSeq_1_A0A3Q1LZ09" />
    <PeptideEvidence id="PE_60_2_A0A3Q1MGP0_0_276_289" start="276" end="289" pre="K" post="D" peptide_ref="peptide_60_2" isDecoy="false" dBSequence_ref="DBSeq_1_A0A3Q1MGP0" />
    <PeptideEvidence id="PE_60_3_Q0VCJ6_0_346_360" start="346" end="360" pre="R" post="R" peptide_ref="peptide_60_3" isDecoy="false" dBSequence_ref="DBSeq_1_Q0VCJ6" />
    <PeptideEvidence id="PE_60_4_P25173_0_675_689" start="675" end="689" pre="R" post="F" peptide_ref="peptide_60_4" isDecoy="false" dBSequence_ref="DBSeq_1_P25173" />
    <PeptideEvidence id="PE_60_5_A0A3Q1M6A6_0_721_733" start="721" end="733" pre="R" post="I" peptide_ref="peptide_60_5" isDecoy="false" dBSequence_ref="DBSeq_1_A0A3Q1M6A6" />
    <PeptideEvidence id="PE_60_6_A0A4W2C739_0_89_103" start="89" end="103" pre="R" post="T" peptide_ref="peptide_60_6" isDecoy="false" dBSequence_ref="DBSeq_1_A0A4W2C739" />
    <PeptideEvidence id="PE_60_7_A0A4W2C6I4_0_1_12" start="1" end="12" pre="-" post="H" peptide_ref="peptide_60_7" isDecoy="false" dBSequence_ref="DBSeq_1_A0A4W2C6I4" />
    <PeptideEvidence id="PE_60_8_A0A3Q1LQ11_0_256_269" start="256" end="269" pre="R" post="N" peptide_ref="peptide_60_8" isDecoy="false" dBSequence_ref="DBSeq_1_A0A3Q1LQ11" />
    <PeptideEvidence id="PE_60_9_A0A4W2CPU0_0_1_15" start="1" end="15" pre="-" post="G" peptide_ref="peptide_60_9" isDecoy="false" dBSequence_ref="DBSeq_1_A0A4W2CPU0" />
    <PeptideEvidence id="PE_60_10_A0A3Q1MIS5_0_551_564" start="551" end="564" pre="K" post="V" peptide_ref="peptide_60_10" isDecoy="false" dBSequence_ref="DBSeq_1_A0A3Q1MIS5" />
    <PeptideEvidence id="PE_66_1_A0A3Q1LRF3_0_28_43" start="28" end="43" pre="R" post="Y" peptide_ref="peptide_66_1" isDecoy="false" dBSequence_ref="DBSeq_1_A0A3Q1LRF3" />
    <PeptideEvidence id="PE_66_2_C6K7D4_0_1_16" start="1" end="16" pre="-" post="F" peptide_ref="peptide_66_2" isDecoy="false" dBSequence_ref="DBSeq_1_C6K7D4" />
    <PeptideEvidence id="PE_66_3_D8V078_0_1683_1700" start="1683" end="1700" pre="R" post="Y" peptide_ref="peptide_66_3" isDecoy="false" dBSequence_ref="DBSeq_1_D8V078" />
    <PeptideEvidence id="PE_66_4_A0A3Q1LH23_0_1046_1062" start="1046" end="1062" pre="R" post="G" peptide_ref="peptide_66_4" isDecoy="false" dBSequence_ref="DBSeq_1_A0A3Q1LH23" />
    <PeptideEvidence id="PE_66_5_A0A4W2GQA4_0_1_15" start="1" end="15" pre="-" post="T" peptide_ref="peptide_66_5" isDecoy="false" dBSequence_ref="DBSeq_1_A0A4W2GQA4" />
  </SequenceCollection>
  <AnalysisCollection>
    <SpectrumIdentification id="SI" spectrumIdentificationProtocol_ref="SIP"  spectrumIdentificationList_ref="SIL_1" activityDate="2020-03-30T18:08:42">
      <InputSpectra spectraData_ref="SD_1" />
      <SearchDatabaseRef searchDatabase_ref="SDB_Uniprot_bovine" />
    </SpectrumIdentification>
    <ProteinDetection id="PD_1" proteinDetectionProtocol_ref="PDP_MascotParser_1" proteinDetectionList_ref="PDL_1" activityDate="2021-01-19T15:08:40">
      <InputSpectrumIdentifications spectrumIdentificationList_ref="SIL_1" />
    </ProteinDetection>
  </AnalysisCollection>
  <AnalysisProtocolCollection>
    <SpectrumIdentificationProtocol id="SIP" analysisSoftware_ref="AS_mascot_server">
      <SearchType>
        <cvParam accession="MS:1001083" name="ms-ms search" cvRef="PSI-MS" value="" />
      </SearchType>
      <AdditionalSearchParams>
        <userParam name="Mascot User Comment" value="BAEDW\2020_3_5\2020_3_5\MSMS 14\N12" />
        <userParam name="Mascot Instrument Name" value="MALDI-TOF-TOF" />
        <cvParam accession="MS:1001211" name="parent mass type mono"    cvRef="PSI-MS" />
        <cvParam accession="MS:1001259" name="param: immonium ion" cvRef="PSI-MS" />
        <cvParam accession="MS:1001108" name="param: a ion" cvRef="PSI-MS" />
        <cvParam accession="MS:1001146" name="param: a ion-NH3" cvRef="PSI-MS" />
        <cvParam accession="MS:1001148" name="param: a ion-H2O" cvRef="PSI-MS" />
        <cvParam accession="MS:1001118" name="param: b ion" cvRef="PSI-MS" />
        <cvParam accession="MS:1001149" name="param: b ion-NH3" cvRef="PSI-MS" />
        <cvParam accession="MS:1001150" name="param: b ion-H2O" cvRef="PSI-MS" />
        <cvParam accession="MS:1001262" name="param: y ion" cvRef="PSI-MS" />
        <cvParam accession="MS:1001151" name="param: y ion-NH3" cvRef="PSI-MS" />
        <cvParam accession="MS:1001152" name="param: y ion-H2O" cvRef="PSI-MS" />
        <cvParam accession="MS:1001406" name="param: internal yb ion" cvRef="PSI-MS" />
        <cvParam accession="MS:1001407" name="param: internal ya ion" cvRef="PSI-MS" />
        <cvParam accession="MS:1001258" name="param: d ion" cvRef="PSI-MS" />
        <cvParam accession="MS:1001257" name="param: v ion" cvRef="PSI-MS" />
        <cvParam accession="MS:1001260" name="param: w ion" cvRef="PSI-MS" />
      </AdditionalSearchParams>
      <ModificationParams>
        <SearchModification fixedMod="true" massDelta="57.021464" residues="C">
          <cvParam accession="UNIMOD:4" name="Carbamidomethyl" cvRef="UNIMOD" />
        </SearchModification>
        <SearchModification fixedMod="false" massDelta="15.994915" residues="M">
          <cvParam accession="UNIMOD:35" name="Oxidation" cvRef="UNIMOD" />
        </SearchModification>
      </ModificationParams>
      <Enzymes>
        <Enzyme id="ENZ_0" cTermGain="OH" nTermGain="H" missedCleavages="1" semiSpecific="0">
          <SiteRegexp><![CDATA[(?<=[KR])(?!P)]]></SiteRegexp>
          <EnzymeName>
            <cvParam accession="MS:1001251" name="Trypsin" cvRef="PSI-MS" />
          </EnzymeName>
        </Enzyme>
      </Enzymes>
      <MassTable id="MT_1" msLevel="1 2">
        <Residue code="A" mass="71.037114" />
        <Residue code="C" mass="103.009185" />
        <Residue code="D" mass="115.026943" />
        <Residue code="E" mass="129.042593" />
        <Residue code="F" mass="147.068414" />
        <Residue code="G" mass="57.021464" />
        <Residue code="H" mass="137.058912" />
        <Residue code="I" mass="113.084064" />
        <Residue code="J" mass="113.084064" />
        <Residue code="K" mass="128.094963" />
        <Residue code="L" mass="113.084064" />
        <Residue code="M" mass="131.040485" />
        <Residue code="N" mass="114.042927" />
        <Residue code="O" mass="237.147727" />
        <Residue code="P" mass="97.052764" />
        <Residue code="Q" mass="128.058578" />
        <Residue code="R" mass="156.101111" />
        <Residue code="S" mass="87.032028" />
        <Residue code="T" mass="101.047679" />
        <Residue code="U" mass="150.953633" />
        <Residue code="V" mass="99.068414" />
        <Residue code="W" mass="186.079313" />
        <Residue code="Y" mass="163.063329" />
        <AmbiguousResidue code="B">
          <cvParam accession="MS:1001360" name="alternate single letter codes" cvRef="PSI-MS" value="D N" />
        </AmbiguousResidue>
        <AmbiguousResidue code="Z">
          <cvParam accession="MS:1001360" name="alternate single letter codes" cvRef="PSI-MS" value="E Q" />
        </AmbiguousResidue>
        <AmbiguousResidue code="X">
          <cvParam accession="MS:1001360" name="alternate single letter codes" cvRef="PSI-MS" value="A C D E F G H I K L M N O P Q R S T U V W Y" />
        </AmbiguousResidue>
      </MassTable>
      <FragmentTolerance>
        <cvParam accession="MS:1001412" name="search tolerance plus value" value="0.3" cvRef="PSI-MS" unitAccession="UO:0000221" unitName="dalton" unitCvRef="UO" />
        <cvParam accession="MS:1001413" name="search tolerance minus value" value="0.3" cvRef="PSI-MS" unitAccession="UO:0000221" unitName="dalton" unitCvRef="UO" />
      </FragmentTolerance>
      <ParentTolerance>
        <cvParam accession="MS:1001412" name="search tolerance plus value" value="100" cvRef="PSI-MS" unitAccession="UO:0000169" unitName="parts per million" unitCvRef="UO" />
        <cvParam accession="MS:1001413" name="search tolerance minus value" value="100" cvRef="PSI-MS" unitAccession="UO:0000169" unitName="parts per million" unitCvRef="UO" />
      </ParentTolerance>
      <Threshold>
        <cvParam accession="MS:1001316" name="Mascot:SigThreshold" cvRef="PSI-MS" value="0.05" />
        <cvParam accession="MS:1001758" name="Mascot:SigThresholdType" cvRef="PSI-MS" value="identity" />
      </Threshold>
      <DatabaseFilters>
        <Filter>
          <FilterType>
            <cvParam accession="MS:1001020" name="DB filter taxonomy" cvRef="PSI-MS" />
          </FilterType>
        </Filter>
      </DatabaseFilters>
    </SpectrumIdentificationProtocol>
    <ProteinDetectionProtocol id="PDP_MascotParser_1"  analysisSoftware_ref="AS_mascot_parser">
      <AnalysisParams>
        <cvParam accession="MS:1001316" name="Mascot:SigThreshold"                               cvRef="PSI-MS" value="0.05" />
        <cvParam accession="MS:1001317" name="Mascot:MaxProteinHits"                             cvRef="PSI-MS" value="30" />
        <cvParam accession="MS:1001318" name="Mascot:ProteinScoringMethod"                       cvRef="PSI-MS" value="Standard" />
        <cvParam accession="MS:1001319" name="Mascot:MinMSMSThreshold"                           cvRef="PSI-MS" value="0" />
        <cvParam accession="MS:1001758" name="Mascot:SigThresholdType"                           cvRef="PSI-MS" value="identity" />
        <cvParam accession="MS:1001759" name="Mascot:ProteinGrouping"                            cvRef="PSI-MS" value="Occam's razor" />
        <cvParam accession="MS:1001320" name="Mascot:ShowHomologousProteinsWithSamePeptides"     cvRef="PSI-MS" value="0" />
        <cvParam accession="MS:1001321" name="Mascot:ShowHomologousProteinsWithSubsetOfPeptides" cvRef="PSI-MS" value="0" />
        <cvParam accession="MS:1001322" name="Mascot:RequireBoldRed"                             cvRef="PSI-MS" value="0" />
        <cvParam accession="MS:1001323" name="Mascot:UseUnigeneClustering"                       cvRef="PSI-MS" value="1" />
        <cvParam accession="MS:1001324" name="Mascot:IncludeErrorTolerantMatches"                cvRef="PSI-MS" value="1" />
        <cvParam accession="MS:1001325" name="Mascot:ShowDecoyMatches"                           cvRef="PSI-MS" value="0" />
      </AnalysisParams>
      <Threshold>
        <cvParam accession="MS:1001494" name="no threshold" cvRef="PSI-MS" />
      </Threshold>
    </ProteinDetectionProtocol>
  </AnalysisProtocolCollection>
  <DataCollection>
    <Inputs>
      <SourceFile location="file:///../data/20200330/F002148.dat" id="SF_1" >
        <FileFormat>
          <cvParam accession="MS:1001199" name="Mascot DAT format" cvRef="PSI-MS" />
        </FileFormat>
      </SourceFile>
      <SearchDatabase location="file:///D:/mascot/sequence/Uniprot_bovine/current/Uniprot_bovine_20200316.fasta" id="SDB_Uniprot_bovine" name="Uniprot_bovine" numDatabaseSequences="134392" numResidues="76244912" version="Uniprot_bovine_20200316.fasta">
        <FileFormat>
          <cvParam accession="MS:1001348" name="FASTA format" cvRef="PSI-MS" />
        </FileFormat>
        <DatabaseName>
          <userParam name="Uniprot_bovine_20200316.fasta" />
        </DatabaseName>
        <cvParam accession="MS:1001073" name="database type amino acid" cvRef="PSI-MS" />
      </SearchDatabase>
      <SpectraData location="file:///" id="SD_1">
        <FileFormat>
          <cvParam accession="MS:1001062" name="Mascot MGF format" cvRef="PSI-MS" />
        </FileFormat>
        <SpectrumIDFormat>
          <cvParam accession="MS:1000775" name="single peak list nativeID format" cvRef="PSI-MS" />
        </SpectrumIDFormat>
      </SpectraData>
    </Inputs>
    <AnalysisData>
      <SpectrumIdentificationList id="SIL_1" numSequencesSearched="134392">
        <FragmentationTable>
          <Measure id="m_mz">
            <cvParam cvRef="PSI-MS" accession="MS:1001225" name="product ion m/z" unitCvRef="PSI-MS" unitAccession="MS:1000040" unitName="m/z" />
          </Measure>
          <Measure id="m_intensity">
            <cvParam cvRef="PSI-MS" accession="MS:1001226" name="product ion intensity" unitCvRef="PSI-MS" unitAccession="MS:1000131" unitName="number of counts" />
          </Measure>
          <Measure id="m_error">
            <cvParam cvRef="PSI-MS" accession="MS:1001227" name="product ion m/z error" unitAccession="MS:1000040" unitName="m/z" unitCvRef="PSI-MS" />
          </Measure>
        </FragmentationTable>
        <SpectrumIdentificationResult id="SIR_9" spectrumID="query=9" spectraData_ref="SD_1">
          <SpectrumIdentificationItem id="SII_9_1"  calculatedMassToCharge="868.550214" chargeState="1" experimentalMassToCharge="868.51141" peptide_ref="peptide_9_1" rank="1" passThreshold="false">
            <PeptideEvidenceRef peptideEvidence_ref="PE_9_1_A0A4W2ES52_0_429_436" />
            <cvParam accession="MS:1001171" name="Mascot:score" cvRef="PSI-MS" value="8.11" />
            <cvParam accession="MS:1001172" name="Mascot:expectation value" cvRef="PSI-MS" value="32.4271644137136" />
            <cvParam accession="MS:1001363" name="peptide unique to one protein" cvRef="PSI-MS" />
          </SpectrumIdentificationItem>
          <SpectrumIdentificationItem id="SII_9_2"  calculatedMassToCharge="868.525068" chargeState="1" experimentalMassToCharge="868.51141" peptide_ref="peptide_9_2" rank="2" passThreshold="false">
            <PeptideEvidenceRef peptideEvidence_ref="PE_9_2_A0A4W2DLN8_0_163_170" />
            <cvParam accession="MS:1001171" name="Mascot:score" cvRef="PSI-MS" value="7.84" />
            <cvParam accession="MS:1001172" name="Mascot:expectation value" cvRef="PSI-MS" value="34.5071406116653" />
            <cvParam accession="MS:1001363" name="peptide unique to one protein" cvRef="PSI-MS" />
          </SpectrumIdentificationItem>
          <SpectrumIdentificationItem id="SII_9_3"  calculatedMassToCharge="868.47743" chargeState="1" experimentalMassToCharge="868.51141" peptide_ref="peptide_9_3" rank="3" passThreshold="false">
            <PeptideEvidenceRef peptideEvidence_ref="PE_9_3_A0A3Q1LQI3_0_1894_1900" />
            <cvParam accession="MS:1001171" name="Mascot:score" cvRef="PSI-MS" value="6.95" />
            <cvParam accession="MS:1001172" name="Mascot:expectation value" cvRef="PSI-MS" value="42.3554181418575" />
            <cvParam accession="MS:1001363" name="peptide unique to one protein" cvRef="PSI-MS" />
          </SpectrumIdentificationItem>
          <cvParam accession="MS:1001371" name="Mascot:identity threshold"  cvRef="PSI-MS" value="36" />
          <cvParam accession="MS:1001370" name="Mascot:homology threshold"  cvRef="PSI-MS" value="20" />
          <cvParam accession="MS:1001030" name="number of peptide seqs compared to each spectrum"  cvRef="PSI-MS" value="4197" />
          <cvParam accession="MS:1000796" name="spectrum title"  cvRef="PSI-MS" value="Locus:1..14.0.10" />
        </SpectrumIdentificationResult>
        <SpectrumIdentificationResult id="SIR_12" spectrumID="query=12" spectraData_ref="SD_1">
          <SpectrumIdentificationItem id="SII_12_1"  calculatedMassToCharge="882.526792" chargeState="1" experimentalMassToCharge="882.52661" peptide_ref="peptide_12_1" rank="1" passThreshold="false">
            <PeptideEvidenceRef peptideEvidence_ref="PE_12_1_A0A4W2DSU0_0_161_167" />
            <cvParam accession="MS:1001171" name="Mascot:score" cvRef="PSI-MS" value="10.11" />
            <cvParam accession="MS:1001172" name="Mascot:expectation value" cvRef="PSI-MS" value="19.8020395420402" />
            <cvParam accession="MS:1001363" name="peptide unique to one protein" cvRef="PSI-MS" />
          </SpectrumIdentificationItem>
          <SpectrumIdentificationItem id="SII_12_2"  calculatedMassToCharge="882.450193" chargeState="1" experimentalMassToCharge="882.52661" peptide_ref="peptide_12_2" rank="2" passThreshold="false">
            <PeptideEvidenceRef peptideEvidence_ref="PE_12_2_A0A4W2C415_0_304_310" />
            <cvParam accession="MS:1001171" name="Mascot:score" cvRef="PSI-MS" value="9.11" />
            <cvParam accession="MS:1001172" name="Mascot:expectation value" cvRef="PSI-MS" value="24.9292907848273" />
            <cvParam accession="MS:1001363" name="peptide unique to one protein" cvRef="PSI-MS" />
          </SpectrumIdentificationItem>
          <SpectrumIdentificationItem id="SII_12_3"  calculatedMassToCharge="882.45355" chargeState="1" experimentalMassToCharge="882.52661" peptide_ref="peptide_12_3" rank="3" passThreshold="false">
            <PeptideEvidenceRef peptideEvidence_ref="PE_12_3_A0A3Q1MAB3_0_73_79" />
            <cvParam accession="MS:1001171" name="Mascot:score" cvRef="PSI-MS" value="6.53" />
            <cvParam accession="MS:1001172" name="Mascot:expectation value" cvRef="PSI-MS" value="45.15542387913" />
            <cvParam accession="MS:1001363" name="peptide unique to one protein" cvRef="PSI-MS" />
          </SpectrumIdentificationItem>
          <SpectrumIdentificationItem id="SII_12_4"  calculatedMassToCharge="882.490415" chargeState="1" experimentalMassToCharge="882.52661" peptide_ref="peptide_12_4" rank="4" passThreshold="false">
            <PeptideEvidenceRef peptideEvidence_ref="PE_12_4_A0A4W2D5K4_0_284_290" />
            <cvParam accession="MS:1001171" name="Mascot:score" cvRef="PSI-MS" value="6.31" />
            <cvParam accession="MS:1001172" name="Mascot:expectation value" cvRef="PSI-MS" value="47.5017843171715" />
            <cvParam accession="MS:1001363" name="peptide unique to one protein" cvRef="PSI-MS" />
          </SpectrumIdentificationItem>
          <SpectrumIdentificationItem id="SII_12_5"  calculatedMassToCharge="882.45355" chargeState="1" experimentalMassToCharge="882.52661" peptide_ref="peptide_12_5" rank="5" passThreshold="false">
            <PeptideEvidenceRef peptideEvidence_ref="PE_12_5_A0A4W2FVV0_0_1_7" />
            <cvParam accession="MS:1001171" name="Mascot:score" cvRef="PSI-MS" value="5.36" />
            <cvParam accession="MS:1001172" name="Mascot:expectation value" cvRef="PSI-MS" value="59.1166646679328" />
            <cvParam accession="MS:1001363" name="peptide unique to one protein" cvRef="PSI-MS" />
          </SpectrumIdentificationItem>
          <cvParam accession="MS:1001371" name="Mascot:identity threshold"  cvRef="PSI-MS" value="36" />
          <cvParam accession="MS:1001370" name="Mascot:homology threshold"  cvRef="PSI-MS" value="22" />
          <cvParam accession="MS:1001030" name="number of peptide seqs compared to each spectrum"  cvRef="PSI-MS" value="4062" />
          <cvParam accession="MS:1000796" name="spectrum title"  cvRef="PSI-MS" value="Locus:1..14.0.4" />
        </SpectrumIdentificationResult>
        <SpectrumIdentificationResult id="SIR_24" spectrumID="query=24" spectraData_ref="SD_1">
          <SpectrumIdentificationItem id="SII_24_1"  calculatedMassToCharge="1033.604047" chargeState="1" experimentalMassToCharge="1033.65674" peptide_ref="peptide_24_1" rank="1" passThreshold="false">
            <PeptideEvidenceRef peptideEvidence_ref="PE_24_1_A0A4W2CD26_0_570_578" />
            <cvParam accession="MS:1001171" name="Mascot:score" cvRef="PSI-MS" value="8.41" />
            <cvParam accession="MS:1001172" name="Mascot:expectation value" cvRef="PSI-MS" value="20.0237716559228" />
            <cvParam accession="MS:1001363" name="peptide unique to one protein" cvRef="PSI-MS" />
          </SpectrumIdentificationItem>
          <SpectrumIdentificationItem id="SII_24_2"  calculatedMassToCharge="1033.55377" chargeState="1" experimentalMassToCharge="1033.65674" peptide_ref="peptide_24_2" rank="2" passThreshold="false">
            <PeptideEvidenceRef peptideEvidence_ref="PE_24_2_A0A3Q1LZY9_0_497_505" />
            <cvParam accession="MS:1001171" name="Mascot:score" cvRef="PSI-MS" value="7.46" />
            <cvParam accession="MS:1001172" name="Mascot:expectation value" cvRef="PSI-MS" value="24.9198764085696" />
            <cvParam accession="MS:1001363" name="peptide unique to one protein" cvRef="PSI-MS" />
          </SpectrumIdentificationItem>
          <cvParam accession="MS:1001371" name="Mascot:identity threshold"  cvRef="PSI-MS" value="34" />
          <cvParam accession="MS:1001370" name="Mascot:homology threshold"  cvRef="PSI-MS" value="20" />
          <cvParam accession="MS:1001030" name="number of peptide seqs compared to each spectrum"  cvRef="PSI-MS" value="2777" />
          <cvParam accession="MS:1000796" name="spectrum title"  cvRef="PSI-MS" value="Locus:1..14.0.11" />
        </SpectrumIdentificationResult>
        <SpectrumIdentificationResult id="SIR_35" spectrumID="query=35" spectraData_ref="SD_1">
          <SpectrumIdentificationItem id="SII_35_1"  calculatedMassToCharge="1165.741529" chargeState="1" experimentalMassToCharge="1165.68884" peptide_ref="peptide_35_1" rank="1" passThreshold="false">
            <PeptideEvidenceRef peptideEvidence_ref="PE_35_1_A0A3Q1LI03_0_2_11" />
            <cvParam accession="MS:1001171" name="Mascot:score" cvRef="PSI-MS" value="8.38" />
            <cvParam accession="MS:1001172" name="Mascot:expectation value" cvRef="PSI-MS" value="34.6691648699073" />
            <cvParam accession="MS:1001363" name="peptide unique to one protein" cvRef="PSI-MS" />
          </SpectrumIdentificationItem>
          <SpectrumIdentificationItem id="SII_35_2"  calculatedMassToCharge="1165.632368" chargeState="1" experimentalMassToCharge="1165.68884" peptide_ref="peptide_35_2" rank="2" passThreshold="false">
            <PeptideEvidenceRef peptideEvidence_ref="PE_35_2_A0A4W2EKP5_0_362_371" />
            <cvParam accession="MS:1001171" name="Mascot:score" cvRef="PSI-MS" value="7.98" />
            <cvParam accession="MS:1001172" name="Mascot:expectation value" cvRef="PSI-MS" value="38.0139833583467" />
            <cvParam accession="MS:1001363" name="peptide unique to one protein" cvRef="PSI-MS" />
          </SpectrumIdentificationItem>
          <SpectrumIdentificationItem id="SII_35_3"  calculatedMassToCharge="1165.632368" chargeState="1" experimentalMassToCharge="1165.68884" peptide_ref="peptide_35_3" rank="3" passThreshold="false">
            <PeptideEvidenceRef peptideEvidence_ref="PE_35_3_A0A4W2BNA3_0_365_374" />
            <cvParam accession="MS:1001171" name="Mascot:score" cvRef="PSI-MS" value="7.98" />
            <cvParam accession="MS:1001172" name="Mascot:expectation value" cvRef="PSI-MS" value="38.0139833583467" />
            <cvParam accession="MS:1001363" name="peptide unique to one protein" cvRef="PSI-MS" />
          </SpectrumIdentificationItem>
          <SpectrumIdentificationItem id="SII_35_4"  calculatedMassToCharge="1165.646299" chargeState="1" experimentalMassToCharge="1165.68884" peptide_ref="peptide_35_4" rank="4" passThreshold="false">
            <PeptideEvidenceRef peptideEvidence_ref="PE_35_4_A0A4W2HX28_0_95_105" />
            <cvParam accession="MS:1001171" name="Mascot:score" cvRef="PSI-MS" value="6.87" />
            <cvParam accession="MS:1001172" name="Mascot:expectation value" cvRef="PSI-MS" value="49.0843879791214" />
            <cvParam accession="MS:1001363" name="peptide unique to one protein" cvRef="PSI-MS" />
          </SpectrumIdentificationItem>
          <SpectrumIdentificationItem id="SII_35_5"  calculatedMassToCharge="1165.636411" chargeState="1" experimentalMassToCharge="1165.68884" peptide_ref="peptide_35_5" rank="5" passThreshold="false">
            <PeptideEvidenceRef peptideEvidence_ref="PE_35_5_A0A4W2D1N6_0_365_374" />
            <cvParam accession="MS:1001171" name="Mascot:score" cvRef="PSI-MS" value="6.56" />
            <cvParam accession="MS:1001172" name="Mascot:expectation value" cvRef="PSI-MS" value="52.7161130008263" />
            <cvParam accession="MS:1001363" name="peptide unique to one protein" cvRef="PSI-MS" />
          </SpectrumIdentificationItem>
          <cvParam accession="MS:1001371" name="Mascot:identity threshold"  cvRef="PSI-MS" value="36" />
          <cvParam accession="MS:1001370" name="Mascot:homology threshold"  cvRef="PSI-MS" value="20" />
          <cvParam accession="MS:1001030" name="number of peptide seqs compared to each spectrum"  cvRef="PSI-MS" value="4775" />
          <cvParam accession="MS:1000796" name="spectrum title"  cvRef="PSI-MS" value="Locus:1..14.0.6" />
        </SpectrumIdentificationResult>
        <SpectrumIdentificationResult id="SIR_60" spectrumID="query=60" spectraData_ref="SD_1">
          <SpectrumIdentificationItem id="SII_60_1"  calculatedMassToCharge="1581.852262" chargeState="1" experimentalMassToCharge="1581.78333" peptide_ref="peptide_60_1" rank="1" passThreshold="false">
            <PeptideEvidenceRef peptideEvidence_ref="PE_60_1_A0A3Q1LZ09_0_141_153" />
            <cvParam accession="MS:1001171" name="Mascot:score" cvRef="PSI-MS" value="34.77" />
            <cvParam accession="MS:1001172" name="Mascot:expectation value" cvRef="PSI-MS" value="0.0840734699782496" />
            <cvParam accession="MS:1001363" name="peptide unique to one protein" cvRef="PSI-MS" />
          </SpectrumIdentificationItem>
          <SpectrumIdentificationItem id="SII_60_2"  calculatedMassToCharge="1581.761564" chargeState="1" experimentalMassToCharge="1581.78333" peptide_ref="peptide_60_2" rank="2" passThreshold="false">
            <PeptideEvidenceRef peptideEvidence_ref="PE_60_2_A0A3Q1MGP0_0_276_289" />
            <cvParam accession="MS:1001171" name="Mascot:score" cvRef="PSI-MS" value="20.38" />
            <cvParam accession="MS:1001172" name="Mascot:expectation value" cvRef="PSI-MS" value="2.31024996584262" />
            <cvParam accession="MS:1001363" name="peptide unique to one protein" cvRef="PSI-MS" />
          </SpectrumIdentificationItem>
          <SpectrumIdentificationItem id="SII_60_3"  calculatedMassToCharge="1581.834379" chargeState="1" experimentalMassToCharge="1581.78333" peptide_ref="peptide_60_3" rank="3" passThreshold="false">
            <PeptideEvidenceRef peptideEvidence_ref="PE_60_3_Q0VCJ6_0_346_360" />
            <cvParam accession="MS:1001171" name="Mascot:score" cvRef="PSI-MS" value="19.68" />
            <cvParam accession="MS:1001172" name="Mascot:expectation value" cvRef="PSI-MS" value="2.71430703616763" />
            <cvParam accession="MS:1001363" name="peptide unique to one protein" cvRef="PSI-MS" />
          </SpectrumIdentificationItem>
          <SpectrumIdentificationItem id="SII_60_4"  calculatedMassToCharge="1581.702726" chargeState="1" experimentalMassToCharge="1581.78333" peptide_ref="peptide_60_4" rank="4" passThreshold="false">
            <PeptideEvidenceRef peptideEvidence_ref="PE_60_4_P25173_0_675_689" />
            <cvParam accession="MS:1001171" name="Mascot:score" cvRef="PSI-MS" value="8.41" />
            <cvParam accession="MS:1001172" name="Mascot:expectation value" cvRef="PSI-MS" value="36.3629385886996" />
            <cvParam accession="MS:1001363" name="peptide unique to one protein" cvRef="PSI-MS" />
          </SpectrumIdentificationItem>
          <SpectrumIdentificationItem id="SII_60_5"  calculatedMassToCharge="1581.774305" chargeState="1" experimentalMassToCharge="1581.78333" peptide_ref="peptide_60_5" rank="5" passThreshold="false">
            <PeptideEvidenceRef peptideEvidence_ref="PE_60_5_A0A3Q1M6A6_0_721_733" />
            <cvParam accession="MS:1001171" name="Mascot:score" cvRef="PSI-MS" value="8.05" />
            <cvParam accession="MS:1001172" name="Mascot:expectation value" cvRef="PSI-MS" value="39.505628232777" />
            <cvParam accession="MS:1001363" name="peptide unique to one protein" cvRef="PSI-MS" />
          </SpectrumIdentificationItem>
          <SpectrumIdentificationItem id="SII_60_6"  calculatedMassToCharge="1581.680921" chargeState="1" experimentalMassToCharge="1581.78333" peptide_ref="peptide_60_6" rank="6" passThreshold="false">
            <PeptideEvidenceRef peptideEvidence_ref="PE_60_6_A0A4W2C739_0_89_103" />
            <cvParam accession="MS:1001171" name="Mascot:score" cvRef="PSI-MS" value="8.05" />
            <cvParam accession="MS:1001172" name="Mascot:expectation value" cvRef="PSI-MS" value="39.505628232777" />
            <cvParam accession="MS:1001363" name="peptide unique to one protein" cvRef="PSI-MS" />
          </SpectrumIdentificationItem>
          <SpectrumIdentificationItem id="SII_60_7"  calculatedMassToCharge="1581.788236" chargeState="1" experimentalMassToCharge="1581.78333" peptide_ref="peptide_60_7" rank="7" passThreshold="false">
            <PeptideEvidenceRef peptideEvidence_ref="PE_60_7_A0A4W2C6I4_0_1_12" />
            <cvParam accession="MS:1001171" name="Mascot:score" cvRef="PSI-MS" value="8.05" />
            <cvParam accession="MS:1001172" name="Mascot:expectation value" cvRef="PSI-MS" value="39.505628232777" />
            <cvParam accession="MS:1001363" name="peptide unique to one protein" cvRef="PSI-MS" />
          </SpectrumIdentificationItem>
          <SpectrumIdentificationItem id="SII_60_8"  calculatedMassToCharge="1581.768949" chargeState="1" experimentalMassToCharge="1581.78333" peptide_ref="peptide_60_8" rank="8" passThreshold="false">
            <PeptideEvidenceRef peptideEvidence_ref="PE_60_8_A0A3Q1LQ11_0_256_269" />
            <cvParam accession="MS:1001171" name="Mascot:score" cvRef="PSI-MS" value="8.05" />
            <cvParam accession="MS:1001172" name="Mascot:expectation value" cvRef="PSI-MS" value="39.505628232777" />
            <cvParam accession="MS:1001363" name="peptide unique to one protein" cvRef="PSI-MS" />
          </SpectrumIdentificationItem>
          <SpectrumIdentificationItem id="SII_60_9"  calculatedMassToCharge="1581.688291" chargeState="1" experimentalMassToCharge="1581.78333" peptide_ref="peptide_60_9" rank="9" passThreshold="false">
            <PeptideEvidenceRef peptideEvidence_ref="PE_60_9_A0A4W2CPU0_0_1_15" />
            <cvParam accession="MS:1001171" name="Mascot:score" cvRef="PSI-MS" value="7.69" />
            <cvParam accession="MS:1001172" name="Mascot:expectation value" cvRef="PSI-MS" value="42.9199267891787" />
            <cvParam accession="MS:1001363" name="peptide unique to one protein" cvRef="PSI-MS" />
          </SpectrumIdentificationItem>
          <SpectrumIdentificationItem id="SII_60_10"  calculatedMassToCharge="1581.899885" chargeState="1" experimentalMassToCharge="1581.78333" peptide_ref="peptide_60_10" rank="10" passThreshold="false">
            <PeptideEvidenceRef peptideEvidence_ref="PE_60_10_A0A3Q1MIS5_0_551_564" />
            <cvParam accession="MS:1001171" name="Mascot:score" cvRef="PSI-MS" value="7.51" />
            <cvParam accession="MS:1001172" name="Mascot:expectation value" cvRef="PSI-MS" value="44.7361877606455" />
            <cvParam accession="MS:1001363" name="peptide unique to one protein" cvRef="PSI-MS" />
          </SpectrumIdentificationItem>
          <cvParam accession="MS:1001371" name="Mascot:identity threshold"  cvRef="PSI-MS" value="37" />
          <cvParam accession="MS:1001370" name="Mascot:homology threshold"  cvRef="PSI-MS" value="35" />
          <cvParam accession="MS:1001030" name="number of peptide seqs compared to each spectrum"  cvRef="PSI-MS" value="5043" />
          <cvParam accession="MS:1000796" name="spectrum title"  cvRef="PSI-MS" value="Locus:1..14.0.2" />
        </SpectrumIdentificationResult>
        <SpectrumIdentificationResult id="SIR_66" spectrumID="query=66" spectraData_ref="SD_1">
          <SpectrumIdentificationItem id="SII_66_1"  calculatedMassToCharge="1731.865995" chargeState="1" experimentalMassToCharge="1732.0293" peptide_ref="peptide_66_1" rank="1" passThreshold="false">
            <PeptideEvidenceRef peptideEvidence_ref="PE_66_1_A0A3Q1LRF3_0_28_43" />
            <cvParam accession="MS:1001171" name="Mascot:score" cvRef="PSI-MS" value="23.89" />
            <cvParam accession="MS:1001172" name="Mascot:expectation value" cvRef="PSI-MS" value="0.723746112274696" />
            <cvParam accession="MS:1001363" name="peptide unique to one protein" cvRef="PSI-MS" />
          </SpectrumIdentificationItem>
          <SpectrumIdentificationItem id="SII_66_2"  calculatedMassToCharge="1731.90579" chargeState="1" experimentalMassToCharge="1732.0293" peptide_ref="peptide_66_2" rank="2" passThreshold="false">
            <PeptideEvidenceRef peptideEvidence_ref="PE_66_2_C6K7D4_0_1_16" />
            <cvParam accession="MS:1001171" name="Mascot:score" cvRef="PSI-MS" value="7.36" />
            <cvParam accession="MS:1001172" name="Mascot:expectation value" cvRef="PSI-MS" value="32.5526421358494" />
            <cvParam accession="MS:1001363" name="peptide unique to one protein" cvRef="PSI-MS" />
          </SpectrumIdentificationItem>
          <SpectrumIdentificationItem id="SII_66_3"  calculatedMassToCharge="1731.869413" chargeState="1" experimentalMassToCharge="1732.0293" peptide_ref="peptide_66_3" rank="3" passThreshold="false">
            <PeptideEvidenceRef peptideEvidence_ref="PE_66_3_D8V078_0_1683_1700" />
            <cvParam accession="MS:1001171" name="Mascot:score" cvRef="PSI-MS" value="6.69" />
            <cvParam accession="MS:1001172" name="Mascot:expectation value" cvRef="PSI-MS" value="37.982735904853" />
            <cvParam accession="MS:1001363" name="peptide unique to one protein" cvRef="PSI-MS" />
          </SpectrumIdentificationItem>
          <SpectrumIdentificationItem id="SII_66_4"  calculatedMassToCharge="1731.927549" chargeState="1" experimentalMassToCharge="1732.0293" peptide_ref="peptide_66_4" rank="4" passThreshold="false">
            <PeptideEvidenceRef peptideEvidence_ref="PE_66_4_A0A3Q1LH23_0_1046_1062" />
            <cvParam accession="MS:1001171" name="Mascot:score" cvRef="PSI-MS" value="6.69" />
            <cvParam accession="MS:1001172" name="Mascot:expectation value" cvRef="PSI-MS" value="37.982735904853" />
            <cvParam accession="MS:1001363" name="peptide unique to one protein" cvRef="PSI-MS" />
          </SpectrumIdentificationItem>
          <SpectrumIdentificationItem id="SII_66_5"  calculatedMassToCharge="1731.895902" chargeState="1" experimentalMassToCharge="1732.0293" peptide_ref="peptide_66_5" rank="5" passThreshold="false">
            <PeptideEvidenceRef peptideEvidence_ref="PE_66_5_A0A4W2GQA4_0_1_15" />
            <cvParam accession="MS:1001171" name="Mascot:score" cvRef="PSI-MS" value="6.30" />
            <cvParam accession="MS:1001172" name="Mascot:expectation value" cvRef="PSI-MS" value="41.5514557515456" />
            <cvParam accession="MS:1001363" name="peptide unique to one protein" cvRef="PSI-MS" />
          </SpectrumIdentificationItem>
          <cvParam accession="MS:1001371" name="Mascot:identity threshold"  cvRef="PSI-MS" value="35" />
          <cvParam accession="MS:1001370" name="Mascot:homology threshold"  cvRef="PSI-MS" value="21" />
          <cvParam accession="MS:1001030" name="number of peptide seqs compared to each spectrum"  cvRef="PSI-MS" value="3545" />
          <cvParam accession="MS:1000796" name="spectrum title"  cvRef="PSI-MS" value="Locus:1..14.0.12" />
        </SpectrumIdentificationResult>
      </SpectrumIdentificationList>
      <ProteinDetectionList id="PDL_1">
        <ProteinAmbiguityGroup id="PAG_hit_1" >
          <ProteinDetectionHypothesis id="PDH_A0A3Q1LZ09_0" dBSequence_ref="DBSeq_1_A0A3Q1LZ09"  passThreshold="true">
            <PeptideHypothesis peptideEvidence_ref="PE_60_1_A0A3Q1LZ09_0_141_153">
              <SpectrumIdentificationItemRef spectrumIdentificationItem_ref="SII_60_1" />
            </PeptideHypothesis>
            <cvParam accession="MS:1001171" name="Mascot:score" cvRef="PSI-MS" value="34.77" />
            <cvParam accession="MS:1001591" name="anchor protein" cvRef="PSI-MS" value="" />
            <cvParam accession="MS:1001097" name="distinct peptide sequences" cvRef="PSI-MS" value="1" />
          </ProteinDetectionHypothesis>
        </ProteinAmbiguityGroup>
        <ProteinAmbiguityGroup id="PAG_hit_2" >
          <ProteinDetectionHypothesis id="PDH_A0A3Q1LRF3_0" dBSequence_ref="DBSeq_1_A0A3Q1LRF3"  passThreshold="true">
            <PeptideHypothesis peptideEvidence_ref="PE_66_1_A0A3Q1LRF3_0_28_43">
              <SpectrumIdentificationItemRef spectrumIdentificationItem_ref="SII_66_1" />
            </PeptideHypothesis>
            <cvParam accession="MS:1001171" name="Mascot:score" cvRef="PSI-MS" value="23.89" />
            <cvParam accession="MS:1001591" name="anchor protein" cvRef="PSI-MS" value="" />
            <cvParam accession="MS:1001097" name="distinct peptide sequences" cvRef="PSI-MS" value="1" />
          </ProteinDetectionHypothesis>
        </ProteinAmbiguityGroup>
        <ProteinAmbiguityGroup id="PAG_hit_3" >
          <ProteinDetectionHypothesis id="PDH_A0A3Q1MGP0_0" dBSequence_ref="DBSeq_1_A0A3Q1MGP0"  passThreshold="true">
            <PeptideHypothesis peptideEvidence_ref="PE_60_2_A0A3Q1MGP0_0_276_289">
              <SpectrumIdentificationItemRef spectrumIdentificationItem_ref="SII_60_2" />
            </PeptideHypothesis>
            <cvParam accession="MS:1001171" name="Mascot:score" cvRef="PSI-MS" value="20.38" />
            <cvParam accession="MS:1001591" name="anchor protein" cvRef="PSI-MS" value="" />
            <cvParam accession="MS:1001097" name="distinct peptide sequences" cvRef="PSI-MS" value="1" />
          </ProteinDetectionHypothesis>
        </ProteinAmbiguityGroup>
        <ProteinAmbiguityGroup id="PAG_hit_4" >
          <ProteinDetectionHypothesis id="PDH_Q0VCJ6_0" dBSequence_ref="DBSeq_1_Q0VCJ6"  passThreshold="true">
            <PeptideHypothesis peptideEvidence_ref="PE_60_3_Q0VCJ6_0_346_360">
              <SpectrumIdentificationItemRef spectrumIdentificationItem_ref="SII_60_3" />
            </PeptideHypothesis>
            <cvParam accession="MS:1001171" name="Mascot:score" cvRef="PSI-MS" value="19.68" />
            <cvParam accession="MS:1001591" name="anchor protein" cvRef="PSI-MS" value="" />
            <cvParam accession="MS:1001097" name="distinct peptide sequences" cvRef="PSI-MS" value="1" />
          </ProteinDetectionHypothesis>
        </ProteinAmbiguityGroup>
        <ProteinAmbiguityGroup id="PAG_hit_5" >
          <ProteinDetectionHypothesis id="PDH_A0A4W2DSU0_0" dBSequence_ref="DBSeq_1_A0A4W2DSU0"  passThreshold="true">
            <PeptideHypothesis peptideEvidence_ref="PE_12_1_A0A4W2DSU0_0_161_167">
              <SpectrumIdentificationItemRef spectrumIdentificationItem_ref="SII_12_1" />
            </PeptideHypothesis>
            <cvParam accession="MS:1001171" name="Mascot:score" cvRef="PSI-MS" value="10.11" />
            <cvParam accession="MS:1001591" name="anchor protein" cvRef="PSI-MS" value="" />
            <cvParam accession="MS:1001097" name="distinct peptide sequences" cvRef="PSI-MS" value="1" />
          </ProteinDetectionHypothesis>
        </ProteinAmbiguityGroup>
        <ProteinAmbiguityGroup id="PAG_hit_6" >
          <ProteinDetectionHypothesis id="PDH_A0A4W2C415_0" dBSequence_ref="DBSeq_1_A0A4W2C415"  passThreshold="true">
            <PeptideHypothesis peptideEvidence_ref="PE_12_2_A0A4W2C415_0_304_310">
              <SpectrumIdentificationItemRef spectrumIdentificationItem_ref="SII_12_2" />
            </PeptideHypothesis>
            <cvParam accession="MS:1001171" name="Mascot:score" cvRef="PSI-MS" value="9.11" />
            <cvParam accession="MS:1001591" name="anchor protein" cvRef="PSI-MS" value="" />
            <cvParam accession="MS:1001097" name="distinct peptide sequences" cvRef="PSI-MS" value="1" />
          </ProteinDetectionHypothesis>
        </ProteinAmbiguityGroup>
        <ProteinAmbiguityGroup id="PAG_hit_7" >
          <ProteinDetectionHypothesis id="PDH_A0A4W2CD26_0" dBSequence_ref="DBSeq_1_A0A4W2CD26"  passThreshold="true">
            <PeptideHypothesis peptideEvidence_ref="PE_24_1_A0A4W2CD26_0_570_578">
              <SpectrumIdentificationItemRef spectrumIdentificationItem_ref="SII_24_1" />
            </PeptideHypothesis>
            <cvParam accession="MS:1001171" name="Mascot:score" cvRef="PSI-MS" value="8.41" />
            <cvParam accession="MS:1001591" name="anchor protein" cvRef="PSI-MS" value="" />
            <cvParam accession="MS:1001097" name="distinct peptide sequences" cvRef="PSI-MS" value="1" />
          </ProteinDetectionHypothesis>
        </ProteinAmbiguityGroup>
        <ProteinAmbiguityGroup id="PAG_hit_8" >
          <ProteinDetectionHypothesis id="PDH_P25173_0" dBSequence_ref="DBSeq_1_P25173"  passThreshold="true">
            <PeptideHypothesis peptideEvidence_ref="PE_60_4_P25173_0_675_689">
              <SpectrumIdentificationItemRef spectrumIdentificationItem_ref="SII_60_4" />
            </PeptideHypothesis>
            <cvParam accession="MS:1001171" name="Mascot:score" cvRef="PSI-MS" value="8.41" />
            <cvParam accession="MS:1001591" name="anchor protein" cvRef="PSI-MS" value="" />
            <cvParam accession="MS:1001097" name="distinct peptide sequences" cvRef="PSI-MS" value="1" />
          </ProteinDetectionHypothesis>
        </ProteinAmbiguityGroup>
        <ProteinAmbiguityGroup id="PAG_hit_9" >
          <ProteinDetectionHypothesis id="PDH_A0A3Q1LI03_0" dBSequence_ref="DBSeq_1_A0A3Q1LI03"  passThreshold="true">
            <PeptideHypothesis peptideEvidence_ref="PE_35_1_A0A3Q1LI03_0_2_11">
              <SpectrumIdentificationItemRef spectrumIdentificationItem_ref="SII_35_1" />
            </PeptideHypothesis>
            <cvParam accession="MS:1001171" name="Mascot:score" cvRef="PSI-MS" value="8.38" />
            <cvParam accession="MS:1001591" name="anchor protein" cvRef="PSI-MS" value="" />
            <cvParam accession="MS:1001097" name="distinct peptide sequences" cvRef="PSI-MS" value="1" />
          </ProteinDetectionHypothesis>
        </ProteinAmbiguityGroup>
        <ProteinAmbiguityGroup id="PAG_hit_10" >
          <ProteinDetectionHypothesis id="PDH_A0A4W2ES52_0" dBSequence_ref="DBSeq_1_A0A4W2ES52"  passThreshold="true">
            <PeptideHypothesis peptideEvidence_ref="PE_9_1_A0A4W2ES52_0_429_436">
              <SpectrumIdentificationItemRef spectrumIdentificationItem_ref="SII_9_1" />
            </PeptideHypothesis>
            <cvParam accession="MS:1001171" name="Mascot:score" cvRef="PSI-MS" value="8.11" />
            <cvParam accession="MS:1001591" name="anchor protein" cvRef="PSI-MS" value="" />
            <cvParam accession="MS:1001097" name="distinct peptide sequences" cvRef="PSI-MS" value="1" />
          </ProteinDetectionHypothesis>
        </ProteinAmbiguityGroup>
        <ProteinAmbiguityGroup id="PAG_hit_11" >
          <ProteinDetectionHypothesis id="PDH_A0A3Q1LQ11_0" dBSequence_ref="DBSeq_1_A0A3Q1LQ11"  passThreshold="true">
            <PeptideHypothesis peptideEvidence_ref="PE_60_8_A0A3Q1LQ11_0_256_269">
              <SpectrumIdentificationItemRef spectrumIdentificationItem_ref="SII_60_8" />
            </PeptideHypothesis>
            <cvParam accession="MS:1001171" name="Mascot:score" cvRef="PSI-MS" value="8.05" />
            <cvParam accession="MS:1001591" name="anchor protein" cvRef="PSI-MS" value="" />
            <cvParam accession="MS:1001097" name="distinct peptide sequences" cvRef="PSI-MS" value="1" />
          </ProteinDetectionHypothesis>
        </ProteinAmbiguityGroup>
        <ProteinAmbiguityGroup id="PAG_hit_12" >
          <ProteinDetectionHypothesis id="PDH_A0A3Q1M6A6_0" dBSequence_ref="DBSeq_1_A0A3Q1M6A6"  passThreshold="true">
            <PeptideHypothesis peptideEvidence_ref="PE_60_5_A0A3Q1M6A6_0_721_733">
              <SpectrumIdentificationItemRef spectrumIdentificationItem_ref="SII_60_5" />
            </PeptideHypothesis>
            <cvParam accession="MS:1001171" name="Mascot:score" cvRef="PSI-MS" value="8.05" />
            <cvParam accession="MS:1001591" name="anchor protein" cvRef="PSI-MS" value="" />
            <cvParam accession="MS:1001097" name="distinct peptide sequences" cvRef="PSI-MS" value="1" />
          </ProteinDetectionHypothesis>
        </ProteinAmbiguityGroup>
        <ProteinAmbiguityGroup id="PAG_hit_13" >
          <ProteinDetectionHypothesis id="PDH_A0A4W2C6I4_0" dBSequence_ref="DBSeq_1_A0A4W2C6I4"  passThreshold="true">
            <PeptideHypothesis peptideEvidence_ref="PE_60_7_A0A4W2C6I4_0_1_12">
              <SpectrumIdentificationItemRef spectrumIdentificationItem_ref="SII_60_7" />
            </PeptideHypothesis>
            <cvParam accession="MS:1001171" name="Mascot:score" cvRef="PSI-MS" value="8.05" />
            <cvParam accession="MS:1001591" name="anchor protein" cvRef="PSI-MS" value="" />
            <cvParam accession="MS:1001097" name="distinct peptide sequences" cvRef="PSI-MS" value="1" />
          </ProteinDetectionHypothesis>
        </ProteinAmbiguityGroup>
        <ProteinAmbiguityGroup id="PAG_hit_14" >
          <ProteinDetectionHypothesis id="PDH_A0A4W2C739_0" dBSequence_ref="DBSeq_1_A0A4W2C739"  passThreshold="true">
            <PeptideHypothesis peptideEvidence_ref="PE_60_6_A0A4W2C739_0_89_103">
              <SpectrumIdentificationItemRef spectrumIdentificationItem_ref="SII_60_6" />
            </PeptideHypothesis>
            <cvParam accession="MS:1001171" name="Mascot:score" cvRef="PSI-MS" value="8.05" />
            <cvParam accession="MS:1001591" name="anchor protein" cvRef="PSI-MS" value="" />
            <cvParam accession="MS:1001097" name="distinct peptide sequences" cvRef="PSI-MS" value="1" />
          </ProteinDetectionHypothesis>
        </ProteinAmbiguityGroup>
        <ProteinAmbiguityGroup id="PAG_hit_15" >
          <ProteinDetectionHypothesis id="PDH_A0A4W2BNA3_0" dBSequence_ref="DBSeq_1_A0A4W2BNA3"  passThreshold="true">
            <PeptideHypothesis peptideEvidence_ref="PE_35_3_A0A4W2BNA3_0_365_374">
              <SpectrumIdentificationItemRef spectrumIdentificationItem_ref="SII_35_3" />
            </PeptideHypothesis>
            <cvParam accession="MS:1001171" name="Mascot:score" cvRef="PSI-MS" value="7.98" />
            <cvParam accession="MS:1001591" name="anchor protein" cvRef="PSI-MS" value="" />
            <cvParam accession="MS:1001097" name="distinct peptide sequences" cvRef="PSI-MS" value="1" />
          </ProteinDetectionHypothesis>
        </ProteinAmbiguityGroup>
        <ProteinAmbiguityGroup id="PAG_hit_16" >
          <ProteinDetectionHypothesis id="PDH_A0A4W2EKP5_0" dBSequence_ref="DBSeq_1_A0A4W2EKP5"  passThreshold="true">
            <PeptideHypothesis peptideEvidence_ref="PE_35_2_A0A4W2EKP5_0_362_371">
              <SpectrumIdentificationItemRef spectrumIdentificationItem_ref="SII_35_2" />
            </PeptideHypothesis>
            <cvParam accession="MS:1001171" name="Mascot:score" cvRef="PSI-MS" value="7.98" />
            <cvParam accession="MS:1001591" name="anchor protein" cvRef="PSI-MS" value="" />
            <cvParam accession="MS:1001097" name="distinct peptide sequences" cvRef="PSI-MS" value="1" />
          </ProteinDetectionHypothesis>
        </ProteinAmbiguityGroup>
        <ProteinAmbiguityGroup id="PAG_hit_17" >
          <ProteinDetectionHypothesis id="PDH_A0A4W2DLN8_0" dBSequence_ref="DBSeq_1_A0A4W2DLN8"  passThreshold="true">
            <PeptideHypothesis peptideEvidence_ref="PE_9_2_A0A4W2DLN8_0_163_170">
              <SpectrumIdentificationItemRef spectrumIdentificationItem_ref="SII_9_2" />
            </PeptideHypothesis>
            <cvParam accession="MS:1001171" name="Mascot:score" cvRef="PSI-MS" value="7.84" />
            <cvParam accession="MS:1001591" name="anchor protein" cvRef="PSI-MS" value="" />
            <cvParam accession="MS:1001097" name="distinct peptide sequences" cvRef="PSI-MS" value="1" />
          </ProteinDetectionHypothesis>
        </ProteinAmbiguityGroup>
        <ProteinAmbiguityGroup id="PAG_hit_18" >
          <ProteinDetectionHypothesis id="PDH_A0A4W2CPU0_0" dBSequence_ref="DBSeq_1_A0A4W2CPU0"  passThreshold="true">
            <PeptideHypothesis peptideEvidence_ref="PE_60_9_A0A4W2CPU0_0_1_15">
              <SpectrumIdentificationItemRef spectrumIdentificationItem_ref="SII_60_9" />
            </PeptideHypothesis>
            <cvParam accession="MS:1001171" name="Mascot:score" cvRef="PSI-MS" value="7.69" />
            <cvParam accession="MS:1001591" name="anchor protein" cvRef="PSI-MS" value="" />
            <cvParam accession="MS:1001097" name="distinct peptide sequences" cvRef="PSI-MS" value="1" />
          </ProteinDetectionHypothesis>
        </ProteinAmbiguityGroup>
        <ProteinAmbiguityGroup id="PAG_hit_19" >
          <ProteinDetectionHypothesis id="PDH_A0A3Q1MIS5_0" dBSequence_ref="DBSeq_1_A0A3Q1MIS5"  passThreshold="true">
            <PeptideHypothesis peptideEvidence_ref="PE_60_10_A0A3Q1MIS5_0_551_564">
              <SpectrumIdentificationItemRef spectrumIdentificationItem_ref="SII_60_10" />
            </PeptideHypothesis>
            <cvParam accession="MS:1001171" name="Mascot:score" cvRef="PSI-MS" value="7.51" />
            <cvParam accession="MS:1001591" name="anchor protein" cvRef="PSI-MS" value="" />
            <cvParam accession="MS:1001097" name="distinct peptide sequences" cvRef="PSI-MS" value="1" />
          </ProteinDetectionHypothesis>
        </ProteinAmbiguityGroup>
        <ProteinAmbiguityGroup id="PAG_hit_20" >
          <ProteinDetectionHypothesis id="PDH_A0A3Q1LZY9_0" dBSequence_ref="DBSeq_1_A0A3Q1LZY9"  passThreshold="true">
            <PeptideHypothesis peptideEvidence_ref="PE_24_2_A0A3Q1LZY9_0_497_505">
              <SpectrumIdentificationItemRef spectrumIdentificationItem_ref="SII_24_2" />
            </PeptideHypothesis>
            <cvParam accession="MS:1001171" name="Mascot:score" cvRef="PSI-MS" value="7.46" />
            <cvParam accession="MS:1001591" name="anchor protein" cvRef="PSI-MS" value="" />
            <cvParam accession="MS:1001097" name="distinct peptide sequences" cvRef="PSI-MS" value="1" />
          </ProteinDetectionHypothesis>
        </ProteinAmbiguityGroup>
        <ProteinAmbiguityGroup id="PAG_hit_21" >
          <ProteinDetectionHypothesis id="PDH_C6K7D4_0" dBSequence_ref="DBSeq_1_C6K7D4"  passThreshold="true">
            <PeptideHypothesis peptideEvidence_ref="PE_66_2_C6K7D4_0_1_16">
              <SpectrumIdentificationItemRef spectrumIdentificationItem_ref="SII_66_2" />
            </PeptideHypothesis>
            <cvParam accession="MS:1001171" name="Mascot:score" cvRef="PSI-MS" value="7.36" />
            <cvParam accession="MS:1001591" name="anchor protein" cvRef="PSI-MS" value="" />
            <cvParam accession="MS:1001097" name="distinct peptide sequences" cvRef="PSI-MS" value="1" />
          </ProteinDetectionHypothesis>
        </ProteinAmbiguityGroup>
        <ProteinAmbiguityGroup id="PAG_hit_22" >
          <ProteinDetectionHypothesis id="PDH_A0A3Q1LQI3_0" dBSequence_ref="DBSeq_1_A0A3Q1LQI3"  passThreshold="true">
            <PeptideHypothesis peptideEvidence_ref="PE_9_3_A0A3Q1LQI3_0_1894_1900">
              <SpectrumIdentificationItemRef spectrumIdentificationItem_ref="SII_9_3" />
            </PeptideHypothesis>
            <cvParam accession="MS:1001171" name="Mascot:score" cvRef="PSI-MS" value="6.95" />
            <cvParam accession="MS:1001591" name="anchor protein" cvRef="PSI-MS" value="" />
            <cvParam accession="MS:1001097" name="distinct peptide sequences" cvRef="PSI-MS" value="1" />
          </ProteinDetectionHypothesis>
        </ProteinAmbiguityGroup>
        <ProteinAmbiguityGroup id="PAG_hit_23" >
          <ProteinDetectionHypothesis id="PDH_A0A4W2HX28_0" dBSequence_ref="DBSeq_1_A0A4W2HX28"  passThreshold="true">
            <PeptideHypothesis peptideEvidence_ref="PE_35_4_A0A4W2HX28_0_95_105">
              <SpectrumIdentificationItemRef spectrumIdentificationItem_ref="SII_35_4" />
            </PeptideHypothesis>
            <cvParam accession="MS:1001171" name="Mascot:score" cvRef="PSI-MS" value="6.87" />
            <cvParam accession="MS:1001591" name="anchor protein" cvRef="PSI-MS" value="" />
            <cvParam accession="MS:1001097" name="distinct peptide sequences" cvRef="PSI-MS" value="1" />
          </ProteinDetectionHypothesis>
        </ProteinAmbiguityGroup>
        <ProteinAmbiguityGroup id="PAG_hit_24" >
          <ProteinDetectionHypothesis id="PDH_A0A3Q1LH23_0" dBSequence_ref="DBSeq_1_A0A3Q1LH23"  passThreshold="true">
            <PeptideHypothesis peptideEvidence_ref="PE_66_4_A0A3Q1LH23_0_1046_1062">
              <SpectrumIdentificationItemRef spectrumIdentificationItem_ref="SII_66_4" />
            </PeptideHypothesis>
            <cvParam accession="MS:1001171" name="Mascot:score" cvRef="PSI-MS" value="6.69" />
            <cvParam accession="MS:1001591" name="anchor protein" cvRef="PSI-MS" value="" />
            <cvParam accession="MS:1001097" name="distinct peptide sequences" cvRef="PSI-MS" value="1" />
          </ProteinDetectionHypothesis>
        </ProteinAmbiguityGroup>
        <ProteinAmbiguityGroup id="PAG_hit_25" >
          <ProteinDetectionHypothesis id="PDH_D8V078_0" dBSequence_ref="DBSeq_1_D8V078"  passThreshold="true">
            <PeptideHypothesis peptideEvidence_ref="PE_66_3_D8V078_0_1683_1700">
              <SpectrumIdentificationItemRef spectrumIdentificationItem_ref="SII_66_3" />
            </PeptideHypothesis>
            <cvParam accession="MS:1001171" name="Mascot:score" cvRef="PSI-MS" value="6.69" />
            <cvParam accession="MS:1001591" name="anchor protein" cvRef="PSI-MS" value="" />
            <cvParam accession="MS:1001097" name="distinct peptide sequences" cvRef="PSI-MS" value="1" />
          </ProteinDetectionHypothesis>
        </ProteinAmbiguityGroup>
        <ProteinAmbiguityGroup id="PAG_hit_26" >
          <ProteinDetectionHypothesis id="PDH_A0A4W2D1N6_0" dBSequence_ref="DBSeq_1_A0A4W2D1N6"  passThreshold="true">
            <PeptideHypothesis peptideEvidence_ref="PE_35_5_A0A4W2D1N6_0_365_374">
              <SpectrumIdentificationItemRef spectrumIdentificationItem_ref="SII_35_5" />
            </PeptideHypothesis>
            <cvParam accession="MS:1001171" name="Mascot:score" cvRef="PSI-MS" value="6.56" />
            <cvParam accession="MS:1001591" name="anchor protein" cvRef="PSI-MS" value="" />
            <cvParam accession="MS:1001097" name="distinct peptide sequences" cvRef="PSI-MS" value="1" />
          </ProteinDetectionHypothesis>
        </ProteinAmbiguityGroup>
        <ProteinAmbiguityGroup id="PAG_hit_27" >
          <ProteinDetectionHypothesis id="PDH_A0A3Q1MAB3_0" dBSequence_ref="DBSeq_1_A0A3Q1MAB3"  passThreshold="true">
            <PeptideHypothesis peptideEvidence_ref="PE_12_3_A0A3Q1MAB3_0_73_79">
              <SpectrumIdentificationItemRef spectrumIdentificationItem_ref="SII_12_3" />
            </PeptideHypothesis>
            <cvParam accession="MS:1001171" name="Mascot:score" cvRef="PSI-MS" value="6.53" />
            <cvParam accession="MS:1001591" name="anchor protein" cvRef="PSI-MS" value="" />
            <cvParam accession="MS:1001097" name="distinct peptide sequences" cvRef="PSI-MS" value="1" />
          </ProteinDetectionHypothesis>
        </ProteinAmbiguityGroup>
        <ProteinAmbiguityGroup id="PAG_hit_28" >
          <ProteinDetectionHypothesis id="PDH_A0A4W2D5K4_0" dBSequence_ref="DBSeq_1_A0A4W2D5K4"  passThreshold="true">
            <PeptideHypothesis peptideEvidence_ref="PE_12_4_A0A4W2D5K4_0_284_290">
              <SpectrumIdentificationItemRef spectrumIdentificationItem_ref="SII_12_4" />
            </PeptideHypothesis>
            <cvParam accession="MS:1001171" name="Mascot:score" cvRef="PSI-MS" value="6.31" />
            <cvParam accession="MS:1001591" name="anchor protein" cvRef="PSI-MS" value="" />
            <cvParam accession="MS:1001097" name="distinct peptide sequences" cvRef="PSI-MS" value="1" />
          </ProteinDetectionHypothesis>
        </ProteinAmbiguityGroup>
        <ProteinAmbiguityGroup id="PAG_hit_29" >
          <ProteinDetectionHypothesis id="PDH_A0A4W2GQA4_0" dBSequence_ref="DBSeq_1_A0A4W2GQA4"  passThreshold="true">
            <PeptideHypothesis peptideEvidence_ref="PE_66_5_A0A4W2GQA4_0_1_15">
              <SpectrumIdentificationItemRef spectrumIdentificationItem_ref="SII_66_5" />
            </PeptideHypothesis>
            <cvParam accession="MS:1001171" name="Mascot:score" cvRef="PSI-MS" value="6.3" />
            <cvParam accession="MS:1001591" name="anchor protein" cvRef="PSI-MS" value="" />
            <cvParam accession="MS:1001097" name="distinct peptide sequences" cvRef="PSI-MS" value="1" />
          </ProteinDetectionHypothesis>
        </ProteinAmbiguityGroup>
        <ProteinAmbiguityGroup id="PAG_hit_30" >
          <ProteinDetectionHypothesis id="PDH_A0A4W2FVV0_0" dBSequence_ref="DBSeq_1_A0A4W2FVV0"  passThreshold="true">
            <PeptideHypothesis peptideEvidence_ref="PE_12_5_A0A4W2FVV0_0_1_7">
              <SpectrumIdentificationItemRef spectrumIdentificationItem_ref="SII_12_5" />
            </PeptideHypothesis>
            <cvParam accession="MS:1001171" name="Mascot:score" cvRef="PSI-MS" value="5.36" />
            <cvParam accession="MS:1001591" name="anchor protein" cvRef="PSI-MS" value="" />
            <cvParam accession="MS:1001097" name="distinct peptide sequences" cvRef="PSI-MS" value="1" />
          </ProteinDetectionHypothesis>
        </ProteinAmbiguityGroup>
      </ProteinDetectionList>
    </AnalysisData>
  </DataCollection>
  <BibliographicReference 
    id="10.1002/(SICI)1522-2683(19991201)20:18&lt;3551::AID-ELPS3551&gt;3.0.CO;2-2"
    authors="David N. Perkins, Darryl J. C. Pappin, David M. Creasy, John S. Cottrell"
    editor="" 
    title="Probability-based protein identification by searching sequence databases using mass spectrometry data"
    name="Probability-based protein identification by searching sequence databases using mass spectrometry data"
    publication="Electrophoresis" 
    volume="20" 
    issue="18" 
    pages="3551-3567" 
    publisher="Wiley VCH"
    year="1999"
    />
</MzIdentML>
