# Supplementary material for: Alpha-2-Macroglobulin as a New Promising Biomarker Improving the Diagnostic Sensitivity of Bovine Paratuberculosis
Source: Front Vet Sci. 2021 Mar 5;8:637716. doi: 10.3389/fvets.2021.637716 (PMC7973028; doi:10.3389/fvets.2021.637716)
Supplement: Supplementary Data 1 — Mascot search results and raw data files for LC-MS/MS analysis for the identification of specific blood proteins in cattle with Johne's disease. [file Data_Sheet_1.zip › mzidentML/2 n3. mzid.mzid]

<?xml version="1.0" encoding="UTF-8"?>
<MzIdentML id="report" version="1.1.0"
             xsi:schemaLocation="http://psidev.info/psi/pi/mzIdentML/1.1 http://203.255.41.217/mascot/xmlns/schema/mzIdentML/mzIdentML1.1.0.xsd"
             xmlns="http://psidev.info/psi/pi/mzIdentML/1.1"
             xmlns:xsi="http://www.w3.org/2001/XMLSchema-instance"
             creationDate="2021-01-19T15:02:34">
  <cvList>
    <cv id="PSI-MS" fullName="Proteomics Standards Initiative Mass Spectrometry Vocabularies"   uri="http://psidev.cvs.sourceforge.net/viewvc/*checkout*/psidev/psi/psi-ms/mzML/controlledVocabulary/psi-ms.obo" version="3.64.0"></cv>
    <cv id="UNIMOD" fullName="UNIMOD"        uri="http://www.unimod.org/obo/unimod.obo"></cv>
    <cv id="UO"     fullName="UNIT-ONTOLOGY" uri="http://obo.cvs.sourceforge.net/*checkout*/obo/obo/ontology/phenotype/unit.obo"></cv>
  </cvList>
  <AnalysisSoftwareList>
    <AnalysisSoftware id="AS_mascot_server" name="Mascot Server" version="2.5.1" uri="http://www.matrixscience.com/search_form_select.html">
      <ContactRole contact_ref="ORG_MSL">
        <Role>
          <cvParam accession="MS:1001267" name="software vendor" cvRef="PSI-MS" />
        </Role>
      </ContactRole>
      <SoftwareName>
        <cvParam accession="MS:1001207" name="Mascot" cvRef="PSI-MS" />
      </SoftwareName>
      <Customizations>
        No customisations
      </Customizations>
    </AnalysisSoftware>
    <AnalysisSoftware id="AS_mascot_parser" name="Mascot Parser" version="2.5.2.0" uri="http://www.matrixscience.com/msparser.html">
      <ContactRole contact_ref="ORG_MSL">
        <Role>
          <cvParam accession="MS:1001267" name="software vendor" cvRef="PSI-MS" />
        </Role>
      </ContactRole>
      <SoftwareName>
        <cvParam accession="MS:1001478" name="Mascot Parser" cvRef="PSI-MS" />
      </SoftwareName>
      <Customizations>
        No customisations
      </Customizations>
    </AnalysisSoftware>
  </AnalysisSoftwareList>
  <Provider id="PROVIDER">
    <ContactRole contact_ref="PERSON_DOC_OWNER">
      <Role>
        <cvParam accession="MS:1001271" name="researcher" cvRef="PSI-MS" />
      </Role>
    </ContactRole>
  </Provider>
  <AuditCollection>
    <Person id="PERSON_MSL">
      <Affiliation organization_ref="ORG_MSL" />
    </Person>
    <Person id="PERSON_DOC_OWNER" name="">
      <Affiliation organization_ref="ORG_DOC_OWNER" />
    </Person>
    <Organization id="ORG_MSL" name="Matrix Science Limited">
      <cvParam accession="MS:1000589" name="contact email" value="support@matrixscience.com" cvRef="PSI-MS" />
      <cvParam accession="MS:1000587" name="contact address" value="64 Baker Street, London W1U 7GB, UK" cvRef="PSI-MS" />
      <cvParam accession="MS:1001755" name="contact phone number" value="+44 (0)20 7486 1050" cvRef="PSI-MS" />
      <cvParam accession="MS:1001756" name="contact fax number" value="+44 (0)20 7224 1344" cvRef="PSI-MS" />
    </Organization>
    <Organization id="ORG_DOC_OWNER" />
  </AuditCollection>
  <SequenceCollection>
    <DBSequence id="DBSeq_1_A0A4W2BU20" searchDatabase_ref="SDB_Uniprot_bovine" accession="A0A4W2BU20" >
      <cvParam accession="MS:1001088" name="protein description" cvRef="PSI-MS" value="Transthyretin OS=Bos indicus x Bos taurus OX=30522 GN=TTR PE=3 SV=1" />
    </DBSequence>
    <DBSequence id="DBSeq_1_A0A3Q1M1B3" searchDatabase_ref="SDB_Uniprot_bovine" accession="A0A3Q1M1B3" >
      <cvParam accession="MS:1001088" name="protein description" cvRef="PSI-MS" value="RIC8 guanine nucleotide exchange factor B OS=Bos taurus OX=9913 GN=RIC8B PE=4 SV=1" />
    </DBSequence>
    <DBSequence id="DBSeq_1_A0A4W2FVB7" searchDatabase_ref="SDB_Uniprot_bovine" accession="A0A4W2FVB7" >
      <cvParam accession="MS:1001088" name="protein description" cvRef="PSI-MS" value="Msh homeobox 1 OS=Bos indicus x Bos taurus OX=30522 GN=MSX1 PE=4 SV=1" />
    </DBSequence>
    <DBSequence id="DBSeq_1_A0A4W2BNA3" searchDatabase_ref="SDB_Uniprot_bovine" accession="A0A4W2BNA3" >
      <cvParam accession="MS:1001088" name="protein description" cvRef="PSI-MS" value="Leucine rich repeat neuronal 1 OS=Bos indicus x Bos taurus OX=30522 GN=LRRN1 PE=4 SV=1" />
    </DBSequence>
    <DBSequence id="DBSeq_1_A0A4W2EKB3" searchDatabase_ref="SDB_Uniprot_bovine" accession="A0A4W2EKB3" >
      <cvParam accession="MS:1001088" name="protein description" cvRef="PSI-MS" value="Reverse transcriptase domain-containing protein OS=Bos indicus x Bos taurus OX=30522 PE=4 SV=1" />
    </DBSequence>
    <DBSequence id="DBSeq_1_A0A4W2EKP5" searchDatabase_ref="SDB_Uniprot_bovine" accession="A0A4W2EKP5" >
      <cvParam accession="MS:1001088" name="protein description" cvRef="PSI-MS" value="Leucine rich repeat neuronal 3 OS=Bos indicus x Bos taurus OX=30522 GN=LRRN3 PE=4 SV=1" />
    </DBSequence>
    <DBSequence id="DBSeq_1_A0A4W2C1E2" searchDatabase_ref="SDB_Uniprot_bovine" accession="A0A4W2C1E2" >
      <cvParam accession="MS:1001088" name="protein description" cvRef="PSI-MS" value="Pyridoxamine 5&apos;-phosphate oxidase OS=Bos indicus x Bos taurus OX=30522 GN=PNPO PE=3 SV=1" />
    </DBSequence>
    <DBSequence id="DBSeq_1_A0A3Q1LN56" searchDatabase_ref="SDB_Uniprot_bovine" accession="A0A3Q1LN56" >
      <cvParam accession="MS:1001088" name="protein description" cvRef="PSI-MS" value="MICOS complex subunit OS=Bos taurus OX=9913 GN=CHCHD6 PE=3 SV=1" />
    </DBSequence>
    <DBSequence id="DBSeq_1_A0A3Q1M646" searchDatabase_ref="SDB_Uniprot_bovine" accession="A0A3Q1M646" >
      <cvParam accession="MS:1001088" name="protein description" cvRef="PSI-MS" value="Collagen type XXVII alpha 1 chain OS=Bos taurus OX=9913 GN=COL27A1 PE=4 SV=1" />
    </DBSequence>
    <DBSequence id="DBSeq_1_A0A3Q1LL59" searchDatabase_ref="SDB_Uniprot_bovine" accession="A0A3Q1LL59" >
      <cvParam accession="MS:1001088" name="protein description" cvRef="PSI-MS" value="Non-specific serine/threonine protein kinase OS=Bos taurus OX=9913 GN=CDC42BPA PE=3 SV=1" />
    </DBSequence>
    <DBSequence id="DBSeq_1_A0A4W2FVV0" searchDatabase_ref="SDB_Uniprot_bovine" accession="A0A4W2FVV0" >
      <cvParam accession="MS:1001088" name="protein description" cvRef="PSI-MS" value="Reverse transcriptase domain-containing protein OS=Bos indicus x Bos taurus OX=30522 PE=4 SV=1" />
    </DBSequence>
    <DBSequence id="DBSeq_1_A0A3Q1LZL0" searchDatabase_ref="SDB_Uniprot_bovine" accession="A0A3Q1LZL0" >
      <cvParam accession="MS:1001088" name="protein description" cvRef="PSI-MS" value="Dynein axonemal heavy chain 8 OS=Bos taurus OX=9913 GN=DNAH8 PE=4 SV=1" />
    </DBSequence>
    <DBSequence id="DBSeq_1_A0A4W2EMZ6" searchDatabase_ref="SDB_Uniprot_bovine" accession="A0A4W2EMZ6" >
      <cvParam accession="MS:1001088" name="protein description" cvRef="PSI-MS" value="Potassium voltage-gated channel subfamily H member 3 OS=Bos indicus x Bos taurus OX=30522 GN=KCNH3 PE=4 SV=1" />
    </DBSequence>
    <DBSequence id="DBSeq_1_A0A4W2F2I2" searchDatabase_ref="SDB_Uniprot_bovine" accession="A0A4W2F2I2" >
      <cvParam accession="MS:1001088" name="protein description" cvRef="PSI-MS" value="Tet methylcytosine dioxygenase 2 OS=Bos indicus x Bos taurus OX=30522 GN=TET2 PE=4 SV=1" />
    </DBSequence>
    <DBSequence id="DBSeq_1_A0A3Q1MJ30" searchDatabase_ref="SDB_Uniprot_bovine" accession="A0A3Q1MJ30" >
      <cvParam accession="MS:1001088" name="protein description" cvRef="PSI-MS" value="Ceramide synthase 6 OS=Bos taurus OX=9913 GN=CERS6 PE=4 SV=1" />
    </DBSequence>
    <DBSequence id="DBSeq_1_A0A4W2DCM0" searchDatabase_ref="SDB_Uniprot_bovine" accession="A0A4W2DCM0" >
      <cvParam accession="MS:1001088" name="protein description" cvRef="PSI-MS" value="Aminotran_1_2 domain-containing protein OS=Bos indicus x Bos taurus OX=30522 PE=4 SV=1" />
    </DBSequence>
    <DBSequence id="DBSeq_1_A0A3Q1MH74" searchDatabase_ref="SDB_Uniprot_bovine" accession="A0A3Q1MH74" >
      <cvParam accession="MS:1001088" name="protein description" cvRef="PSI-MS" value="Dipeptidase OS=Bos taurus OX=9913 GN=DPEP1 PE=3 SV=1" />
    </DBSequence>
    <DBSequence id="DBSeq_1_A0A3Q1LKK5" searchDatabase_ref="SDB_Uniprot_bovine" accession="A0A3Q1LKK5" >
      <cvParam accession="MS:1001088" name="protein description" cvRef="PSI-MS" value="Methyl-CpG binding domain protein 5 OS=Bos taurus OX=9913 GN=MBD5 PE=4 SV=1" />
    </DBSequence>
    <DBSequence id="DBSeq_1_A0A4W2CHM4" searchDatabase_ref="SDB_Uniprot_bovine" accession="A0A4W2CHM4" >
      <cvParam accession="MS:1001088" name="protein description" cvRef="PSI-MS" value="Chromodomain helicase DNA binding protein 7 OS=Bos indicus x Bos taurus OX=30522 GN=CHD7 PE=4 SV=1" />
    </DBSequence>
    <DBSequence id="DBSeq_1_A0A0K2YVD5" searchDatabase_ref="SDB_Uniprot_bovine" accession="A0A0K2YVD5" >
      <cvParam accession="MS:1001088" name="protein description" cvRef="PSI-MS" value="Uncharacterized protein OS=Cowpox virus OX=10243 GN=gCPXV0030 PE=4 SV=1" />
    </DBSequence>
    <DBSequence id="DBSeq_1_A0A4W2DSU0" searchDatabase_ref="SDB_Uniprot_bovine" accession="A0A4W2DSU0" >
      <cvParam accession="MS:1001088" name="protein description" cvRef="PSI-MS" value="VPS37C subunit of ESCRT-I OS=Bos indicus x Bos taurus OX=30522 GN=VPS37C PE=4 SV=1" />
    </DBSequence>
    <DBSequence id="DBSeq_1_A0A0K1LCB1" searchDatabase_ref="SDB_Uniprot_bovine" accession="A0A0K1LCB1" >
      <cvParam accession="MS:1001088" name="protein description" cvRef="PSI-MS" value="Piwi-like protein 1 OS=Bos taurus OX=9913 GN=PIWIL1 PE=2 SV=1" />
    </DBSequence>
    <DBSequence id="DBSeq_1_A0A2Z2AUI8" searchDatabase_ref="SDB_Uniprot_bovine" accession="A0A2Z2AUI8" >
      <cvParam accession="MS:1001088" name="protein description" cvRef="PSI-MS" value="Killer cell lectin-like receptor subfamily I member 1 OS=Bos taurus OX=9913 GN=KLRI1 PE=4 SV=1" />
    </DBSequence>
    <DBSequence id="DBSeq_1_A0A4W2FS49" searchDatabase_ref="SDB_Uniprot_bovine" accession="A0A4W2FS49" >
      <cvParam accession="MS:1001088" name="protein description" cvRef="PSI-MS" value="Ribosomal protein S6 kinase OS=Bos indicus x Bos taurus OX=30522 GN=RPS6KA2 PE=3 SV=1" />
    </DBSequence>
    <DBSequence id="DBSeq_1_A0A4W2FT51" searchDatabase_ref="SDB_Uniprot_bovine" accession="A0A4W2FT51" >
      <cvParam accession="MS:1001088" name="protein description" cvRef="PSI-MS" value="Aminotran_1_2 domain-containing protein OS=Bos indicus x Bos taurus OX=30522 GN=KYAT1 PE=4 SV=1" />
    </DBSequence>
    <Peptide id="peptide_14_1">
      <PeptideSequence>MLTSMKR</PeptideSequence>
      <Modification location="1" residues="M" monoisotopicMassDelta="15.994915">
        <cvParam accession="UNIMOD:35" name="Oxidation" cvRef="UNIMOD" />
        <cvParam accession="MS:1001524" name="fragment neutral loss" cvRef="PSI-MS" value="63.998285" unitAccession="UO:0000221" unitName="dalton" unitCvRef="UO" />
      </Modification>
    </Peptide>
    <Peptide id="peptide_14_2">
      <PeptideSequence>TLSHLRR</PeptideSequence>
    </Peptide>
    <Peptide id="peptide_14_3">
      <PeptideSequence>ILASFFGK</PeptideSequence>
    </Peptide>
    <Peptide id="peptide_14_4">
      <PeptideSequence>MELSMKK</PeptideSequence>
      <Modification location="1" residues="M" monoisotopicMassDelta="15.994915">
        <cvParam accession="UNIMOD:35" name="Oxidation" cvRef="UNIMOD" />
        <cvParam accession="MS:1001524" name="fragment neutral loss" cvRef="PSI-MS" value="63.998285" unitAccession="UO:0000221" unitName="dalton" unitCvRef="UO" />
      </Modification>
    </Peptide>
    <Peptide id="peptide_24_1">
      <PeptideSequence>TPWMQNPR</PeptideSequence>
      <Modification location="4" residues="M" monoisotopicMassDelta="15.994915">
        <cvParam accession="UNIMOD:35" name="Oxidation" cvRef="UNIMOD" />
        <cvParam accession="MS:1001524" name="fragment neutral loss" cvRef="PSI-MS" value="63.998285" unitAccession="UO:0000221" unitName="dalton" unitCvRef="UO" />
      </Modification>
    </Peptide>
    <Peptide id="peptide_24_2">
      <PeptideSequence>MKEPGQPSR</PeptideSequence>
      <Modification location="1" residues="M" monoisotopicMassDelta="15.994915">
        <cvParam accession="UNIMOD:35" name="Oxidation" cvRef="UNIMOD" />
        <cvParam accession="MS:1001524" name="fragment neutral loss" cvRef="PSI-MS" value="63.998285" unitAccession="UO:0000221" unitName="dalton" unitCvRef="UO" />
      </Modification>
    </Peptide>
    <Peptide id="peptide_24_3">
      <PeptideSequence>TAVITIENGK</PeptideSequence>
    </Peptide>
    <Peptide id="peptide_24_4">
      <PeptideSequence>TIIGNAIESK</PeptideSequence>
    </Peptide>
    <Peptide id="peptide_24_5">
      <PeptideSequence>TPWLWNTK</PeptideSequence>
    </Peptide>
    <Peptide id="peptide_24_6">
      <PeptideSequence>TMMSFKER</PeptideSequence>
      <Modification location="3" residues="M" monoisotopicMassDelta="15.994915">
        <cvParam accession="UNIMOD:35" name="Oxidation" cvRef="UNIMOD" />
        <cvParam accession="MS:1001524" name="fragment neutral loss" cvRef="PSI-MS" value="0" unitAccession="UO:0000221" unitName="dalton" unitCvRef="UO" />
      </Modification>
    </Peptide>
    <Peptide id="peptide_24_7">
      <PeptideSequence>TMMSFKER</PeptideSequence>
      <Modification location="2" residues="M" monoisotopicMassDelta="15.994915">
        <cvParam accession="UNIMOD:35" name="Oxidation" cvRef="UNIMOD" />
        <cvParam accession="MS:1001524" name="fragment neutral loss" cvRef="PSI-MS" value="0" unitAccession="UO:0000221" unitName="dalton" unitCvRef="UO" />
      </Modification>
    </Peptide>
    <Peptide id="peptide_31_1">
      <PeptideSequence>EISIHSNPIR</PeptideSequence>
    </Peptide>
    <Peptide id="peptide_31_2">
      <PeptideSequence>EISIHSNPLR</PeptideSequence>
    </Peptide>
    <Peptide id="peptide_31_3">
      <PeptideSequence>MALPNLYDTK</PeptideSequence>
    </Peptide>
    <Peptide id="peptide_50_1">
      <PeptideSequence>ELIGLIVLTKYNNK</PeptideSequence>
    </Peptide>
    <Peptide id="peptide_50_2">
      <PeptideSequence>GIVNKQEVIYTEPK</PeptideSequence>
    </Peptide>
    <Peptide id="peptide_72_1">
      <PeptideSequence>SLGISPFHEFAEVVFTANDSGPR</PeptideSequence>
    </Peptide>
    <Peptide id="peptide_72_2">
      <PeptideSequence>LNESDDSLEKVSEFPVIVESLK</PeptideSequence>
    </Peptide>
    <Peptide id="peptide_72_3">
      <PeptideSequence>MIFWLRSVIVTFGRPAEWPR</PeptideSequence>
      <Modification location="1" residues="M" monoisotopicMassDelta="15.994915">
        <cvParam accession="UNIMOD:35" name="Oxidation" cvRef="UNIMOD" />
        <cvParam accession="MS:1001524" name="fragment neutral loss" cvRef="PSI-MS" value="0" unitAccession="UO:0000221" unitName="dalton" unitCvRef="UO" />
      </Modification>
    </Peptide>
    <Peptide id="peptide_72_4">
      <PeptideSequence>GSMGHPGIPGVVGNPGEPGPPGPPGSR</PeptideSequence>
      <Modification location="3" residues="M" monoisotopicMassDelta="15.994915">
        <cvParam accession="UNIMOD:35" name="Oxidation" cvRef="UNIMOD" />
        <cvParam accession="MS:1001524" name="fragment neutral loss" cvRef="PSI-MS" value="0" unitAccession="UO:0000221" unitName="dalton" unitCvRef="UO" />
      </Modification>
    </Peptide>
    <Peptide id="peptide_72_5">
      <PeptideSequence>LAMQEFMEINERLTELHTQK</PeptideSequence>
      <Modification location="7" residues="M" monoisotopicMassDelta="15.994915">
        <cvParam accession="UNIMOD:35" name="Oxidation" cvRef="UNIMOD" />
        <cvParam accession="MS:1001524" name="fragment neutral loss" cvRef="PSI-MS" value="0" unitAccession="UO:0000221" unitName="dalton" unitCvRef="UO" />
      </Modification>
    </Peptide>
    <Peptide id="peptide_72_6">
      <PeptideSequence>FLDILNTLISQTTHDLSKFDR</PeptideSequence>
    </Peptide>
    <Peptide id="peptide_72_7">
      <PeptideSequence>QAVMELSEQVLQMREGLQSLR</PeptideSequence>
      <Modification location="4" residues="M" monoisotopicMassDelta="15.994915">
        <cvParam accession="UNIMOD:35" name="Oxidation" cvRef="UNIMOD" />
        <cvParam accession="MS:1001524" name="fragment neutral loss" cvRef="PSI-MS" value="63.998285" unitAccession="UO:0000221" unitName="dalton" unitCvRef="UO" />
      </Modification>
      <Modification location="13" residues="M" monoisotopicMassDelta="15.994915">
        <cvParam accession="UNIMOD:35" name="Oxidation" cvRef="UNIMOD" />
        <cvParam accession="MS:1001524" name="fragment neutral loss" cvRef="PSI-MS" value="63.998285" unitAccession="UO:0000221" unitName="dalton" unitCvRef="UO" />
      </Modification>
    </Peptide>
    <Peptide id="peptide_72_8">
      <PeptideSequence>EEEKLESHLQNLSTLMAPTYK</PeptideSequence>
      <Modification location="16" residues="M" monoisotopicMassDelta="15.994915">
        <cvParam accession="UNIMOD:35" name="Oxidation" cvRef="UNIMOD" />
        <cvParam accession="MS:1001524" name="fragment neutral loss" cvRef="PSI-MS" value="63.998285" unitAccession="UO:0000221" unitName="dalton" unitCvRef="UO" />
      </Modification>
    </Peptide>
    <Peptide id="peptide_72_9">
      <PeptideSequence>LMQSTPVIDGHNDLPWQLLKR</PeptideSequence>
      <Modification location="2" residues="M" monoisotopicMassDelta="15.994915">
        <cvParam accession="UNIMOD:35" name="Oxidation" cvRef="UNIMOD" />
        <cvParam accession="MS:1001524" name="fragment neutral loss" cvRef="PSI-MS" value="0" unitAccession="UO:0000221" unitName="dalton" unitCvRef="UO" />
      </Modification>
    </Peptide>
    <Peptide id="peptide_72_10">
      <PeptideSequence>GDENIKSFIWDLITPTADGQTR</PeptideSequence>
    </Peptide>
    <PeptideEvidence id="PE_14_1_A0A4W2FVV0_0_1_7" start="1" end="7" pre="-" post="E" peptide_ref="peptide_14_1" isDecoy="false" dBSequence_ref="DBSeq_1_A0A4W2FVV0" />
    <PeptideEvidence id="PE_14_2_A0A4W2DSU0_0_161_167" start="161" end="167" pre="R" post="V" peptide_ref="peptide_14_2" isDecoy="false" dBSequence_ref="DBSeq_1_A0A4W2DSU0" />
    <PeptideEvidence id="PE_14_3_A0A4W2FT51_0_76_83" start="76" end="83" pre="K" post="L" peptide_ref="peptide_14_3" isDecoy="false" dBSequence_ref="DBSeq_1_A0A4W2FT51" />
    <PeptideEvidence id="PE_14_4_A0A4W2FS49_0_1_7" start="1" end="7" pre="-" post="F" peptide_ref="peptide_14_4" isDecoy="false" dBSequence_ref="DBSeq_1_A0A4W2FS49" />
    <PeptideEvidence id="PE_24_1_A0A4W2FVB7_0_206_213" start="206" end="213" pre="R" post="F" peptide_ref="peptide_24_1" isDecoy="false" dBSequence_ref="DBSeq_1_A0A4W2FVB7" />
    <PeptideEvidence id="PE_24_2_A0A3Q1LN56_0_38_46" start="38" end="46" pre="R" post="V" peptide_ref="peptide_24_2" isDecoy="false" dBSequence_ref="DBSeq_1_A0A3Q1LN56" />
    <PeptideEvidence id="PE_24_3_A0A4W2DCM0_0_50_59" start="50" end="59" pre="K" post="A" peptide_ref="peptide_24_3" isDecoy="false" dBSequence_ref="DBSeq_1_A0A4W2DCM0" />
    <PeptideEvidence id="PE_24_4_A0A0K2YVD5_0_469_478" start="469" end="478" pre="R" post="M" peptide_ref="peptide_24_4" isDecoy="false" dBSequence_ref="DBSeq_1_A0A0K2YVD5" />
    <PeptideEvidence id="PE_24_5_A0A3Q1MJ30_0_156_163" start="156" end="163" pre="K" post="H" peptide_ref="peptide_24_5" isDecoy="false" dBSequence_ref="DBSeq_1_A0A3Q1MJ30" />
    <PeptideEvidence id="PE_24_6_A0A3Q1LKK5_0_1509_1516" start="1509" end="1516" pre="R" post="L" peptide_ref="peptide_24_6" isDecoy="false" dBSequence_ref="DBSeq_1_A0A3Q1LKK5" />
    <PeptideEvidence id="PE_24_7_A0A3Q1LKK5_0_1509_1516" start="1509" end="1516" pre="R" post="L" peptide_ref="peptide_24_7" isDecoy="false" dBSequence_ref="DBSeq_1_A0A3Q1LKK5" />
    <PeptideEvidence id="PE_31_1_A0A4W2EKP5_0_362_371" start="362" end="371" pre="K" post="C" peptide_ref="peptide_31_1" isDecoy="false" dBSequence_ref="DBSeq_1_A0A4W2EKP5" />
    <PeptideEvidence id="PE_31_2_A0A4W2BNA3_0_365_374" start="365" end="374" pre="R" post="C" peptide_ref="peptide_31_2" isDecoy="false" dBSequence_ref="DBSeq_1_A0A4W2BNA3" />
    <PeptideEvidence id="PE_31_3_A0A4W2EKB3_0_1_10" start="1" end="10" pre="-" post="G" peptide_ref="peptide_31_3" isDecoy="false" dBSequence_ref="DBSeq_1_A0A4W2EKB3" />
    <PeptideEvidence id="PE_50_1_A0A0K1LCB1_0_302_315" start="302" end="315" pre="K" post="T" peptide_ref="peptide_50_1" isDecoy="false" dBSequence_ref="DBSeq_1_A0A0K1LCB1" />
    <PeptideEvidence id="PE_50_2_A0A2Z2AUI8_0_9_22" start="9" end="22" pre="K" post="F" peptide_ref="peptide_50_2" isDecoy="false" dBSequence_ref="DBSeq_1_A0A2Z2AUI8" />
    <PeptideEvidence id="PE_72_1_A0A4W2BU20_0_101_123" start="101" end="123" pre="K" post="H" peptide_ref="peptide_72_1" isDecoy="false" dBSequence_ref="DBSeq_1_A0A4W2BU20" />
    <PeptideEvidence id="PE_72_2_A0A3Q1M1B3_0_98_119" start="98" end="119" pre="K" post="C" peptide_ref="peptide_72_2" isDecoy="false" dBSequence_ref="DBSeq_1_A0A3Q1M1B3" />
    <PeptideEvidence id="PE_72_3_A0A4W2C1E2_0_1_20" start="1" end="20" pre="-" post="C" peptide_ref="peptide_72_3" isDecoy="false" dBSequence_ref="DBSeq_1_A0A4W2C1E2" />
    <PeptideEvidence id="PE_72_4_A0A3Q1M646_0_1008_1034" start="1008" end="1034" pre="K" post="G" peptide_ref="peptide_72_4" isDecoy="false" dBSequence_ref="DBSeq_1_A0A3Q1M646" />
    <PeptideEvidence id="PE_72_5_A0A3Q1LL59_0_574_593" start="574" end="593" pre="K" post="Q" peptide_ref="peptide_72_5" isDecoy="false" dBSequence_ref="DBSeq_1_A0A3Q1LL59" />
    <PeptideEvidence id="PE_72_6_A0A3Q1LZL0_0_1312_1332" start="1312" end="1332" pre="K" post="V" peptide_ref="peptide_72_6" isDecoy="false" dBSequence_ref="DBSeq_1_A0A3Q1LZL0" />
    <PeptideEvidence id="PE_72_7_A0A4W2EMZ6_0_884_904" start="884" end="904" pre="R" post="Q" peptide_ref="peptide_72_7" isDecoy="false" dBSequence_ref="DBSeq_1_A0A4W2EMZ6" />
    <PeptideEvidence id="PE_72_8_A0A4W2F2I2_0_1317_1337" start="1317" end="1337" pre="K" post="K" peptide_ref="peptide_72_8" isDecoy="false" dBSequence_ref="DBSeq_1_A0A4W2F2I2" />
    <PeptideEvidence id="PE_72_9_A0A3Q1MH74_0_93_113" start="93" end="113" pre="R" post="F" peptide_ref="peptide_72_9" isDecoy="false" dBSequence_ref="DBSeq_1_A0A3Q1MH74" />
    <PeptideEvidence id="PE_72_10_A0A4W2CHM4_0_1657_1678" start="1657" end="1678" pre="R" post="A" peptide_ref="peptide_72_10" isDecoy="false" dBSequence_ref="DBSeq_1_A0A4W2CHM4" />
  </SequenceCollection>
  <AnalysisCollection>
    <SpectrumIdentification id="SI" spectrumIdentificationProtocol_ref="SIP"  spectrumIdentificationList_ref="SIL_1" activityDate="2020-03-30T18:08:22">
      <InputSpectra spectraData_ref="SD_1" />
      <SearchDatabaseRef searchDatabase_ref="SDB_Uniprot_bovine" />
    </SpectrumIdentification>
    <ProteinDetection id="PD_1" proteinDetectionProtocol_ref="PDP_MascotParser_1" proteinDetectionList_ref="PDL_1" activityDate="2021-01-19T15:02:34">
      <InputSpectrumIdentifications spectrumIdentificationList_ref="SIL_1" />
    </ProteinDetection>
  </AnalysisCollection>
  <AnalysisProtocolCollection>
    <SpectrumIdentificationProtocol id="SIP" analysisSoftware_ref="AS_mascot_server">
      <SearchType>
        <cvParam accession="MS:1001083" name="ms-ms search" cvRef="PSI-MS" value="" />
      </SearchType>
      <AdditionalSearchParams>
        <userParam name="Mascot User Comment" value="BAEDW\2020_3_5\2020_3_5\MSMS 14\N3" />
        <userParam name="Mascot Instrument Name" value="MALDI-TOF-TOF" />
        <cvParam accession="MS:1001211" name="parent mass type mono"    cvRef="PSI-MS" />
        <cvParam accession="MS:1001259" name="param: immonium ion" cvRef="PSI-MS" />
        <cvParam accession="MS:1001108" name="param: a ion" cvRef="PSI-MS" />
        <cvParam accession="MS:1001146" name="param: a ion-NH3" cvRef="PSI-MS" />
        <cvParam accession="MS:1001148" name="param: a ion-H2O" cvRef="PSI-MS" />
        <cvParam accession="MS:1001118" name="param: b ion" cvRef="PSI-MS" />
        <cvParam accession="MS:1001149" name="param: b ion-NH3" cvRef="PSI-MS" />
        <cvParam accession="MS:1001150" name="param: b ion-H2O" cvRef="PSI-MS" />
        <cvParam accession="MS:1001262" name="param: y ion" cvRef="PSI-MS" />
        <cvParam accession="MS:1001151" name="param: y ion-NH3" cvRef="PSI-MS" />
        <cvParam accession="MS:1001152" name="param: y ion-H2O" cvRef="PSI-MS" />
        <cvParam accession="MS:1001406" name="param: internal yb ion" cvRef="PSI-MS" />
        <cvParam accession="MS:1001407" name="param: internal ya ion" cvRef="PSI-MS" />
        <cvParam accession="MS:1001258" name="param: d ion" cvRef="PSI-MS" />
        <cvParam accession="MS:1001257" name="param: v ion" cvRef="PSI-MS" />
        <cvParam accession="MS:1001260" name="param: w ion" cvRef="PSI-MS" />
      </AdditionalSearchParams>
      <ModificationParams>
        <SearchModification fixedMod="true" massDelta="57.021464" residues="C">
          <cvParam accession="UNIMOD:4" name="Carbamidomethyl" cvRef="UNIMOD" />
        </SearchModification>
        <SearchModification fixedMod="false" massDelta="15.994915" residues="M">
          <cvParam accession="UNIMOD:35" name="Oxidation" cvRef="UNIMOD" />
        </SearchModification>
      </ModificationParams>
      <Enzymes>
        <Enzyme id="ENZ_0" cTermGain="OH" nTermGain="H" missedCleavages="1" semiSpecific="0">
          <SiteRegexp><![CDATA[(?<=[KR])(?!P)]]></SiteRegexp>
          <EnzymeName>
            <cvParam accession="MS:1001251" name="Trypsin" cvRef="PSI-MS" />
          </EnzymeName>
        </Enzyme>
      </Enzymes>
      <MassTable id="MT_1" msLevel="1 2">
        <Residue code="A" mass="71.037114" />
        <Residue code="C" mass="103.009185" />
        <Residue code="D" mass="115.026943" />
        <Residue code="E" mass="129.042593" />
        <Residue code="F" mass="147.068414" />
        <Residue code="G" mass="57.021464" />
        <Residue code="H" mass="137.058912" />
        <Residue code="I" mass="113.084064" />
        <Residue code="J" mass="113.084064" />
        <Residue code="K" mass="128.094963" />
        <Residue code="L" mass="113.084064" />
        <Residue code="M" mass="131.040485" />
        <Residue code="N" mass="114.042927" />
        <Residue code="O" mass="237.147727" />
        <Residue code="P" mass="97.052764" />
        <Residue code="Q" mass="128.058578" />
        <Residue code="R" mass="156.101111" />
        <Residue code="S" mass="87.032028" />
        <Residue code="T" mass="101.047679" />
        <Residue code="U" mass="150.953633" />
        <Residue code="V" mass="99.068414" />
        <Residue code="W" mass="186.079313" />
        <Residue code="Y" mass="163.063329" />
        <AmbiguousResidue code="B">
          <cvParam accession="MS:1001360" name="alternate single letter codes" cvRef="PSI-MS" value="D N" />
        </AmbiguousResidue>
        <AmbiguousResidue code="Z">
          <cvParam accession="MS:1001360" name="alternate single letter codes" cvRef="PSI-MS" value="E Q" />
        </AmbiguousResidue>
        <AmbiguousResidue code="X">
          <cvParam accession="MS:1001360" name="alternate single letter codes" cvRef="PSI-MS" value="A C D E F G H I K L M N O P Q R S T U V W Y" />
        </AmbiguousResidue>
      </MassTable>
      <FragmentTolerance>
        <cvParam accession="MS:1001412" name="search tolerance plus value" value="0.3" cvRef="PSI-MS" unitAccession="UO:0000221" unitName="dalton" unitCvRef="UO" />
        <cvParam accession="MS:1001413" name="search tolerance minus value" value="0.3" cvRef="PSI-MS" unitAccession="UO:0000221" unitName="dalton" unitCvRef="UO" />
      </FragmentTolerance>
      <ParentTolerance>
        <cvParam accession="MS:1001412" name="search tolerance plus value" value="100" cvRef="PSI-MS" unitAccession="UO:0000169" unitName="parts per million" unitCvRef="UO" />
        <cvParam accession="MS:1001413" name="search tolerance minus value" value="100" cvRef="PSI-MS" unitAccession="UO:0000169" unitName="parts per million" unitCvRef="UO" />
      </ParentTolerance>
      <Threshold>
        <cvParam accession="MS:1001316" name="Mascot:SigThreshold" cvRef="PSI-MS" value="0.05" />
        <cvParam accession="MS:1001758" name="Mascot:SigThresholdType" cvRef="PSI-MS" value="identity" />
      </Threshold>
      <DatabaseFilters>
        <Filter>
          <FilterType>
            <cvParam accession="MS:1001020" name="DB filter taxonomy" cvRef="PSI-MS" />
          </FilterType>
        </Filter>
      </DatabaseFilters>
    </SpectrumIdentificationProtocol>
    <ProteinDetectionProtocol id="PDP_MascotParser_1"  analysisSoftware_ref="AS_mascot_parser">
      <AnalysisParams>
        <cvParam accession="MS:1001316" name="Mascot:SigThreshold"                               cvRef="PSI-MS" value="0.05" />
        <cvParam accession="MS:1001317" name="Mascot:MaxProteinHits"                             cvRef="PSI-MS" value="30" />
        <cvParam accession="MS:1001318" name="Mascot:ProteinScoringMethod"                       cvRef="PSI-MS" value="Standard" />
        <cvParam accession="MS:1001319" name="Mascot:MinMSMSThreshold"                           cvRef="PSI-MS" value="0" />
        <cvParam accession="MS:1001758" name="Mascot:SigThresholdType"                           cvRef="PSI-MS" value="identity" />
        <cvParam accession="MS:1001759" name="Mascot:ProteinGrouping"                            cvRef="PSI-MS" value="Occam's razor" />
        <cvParam accession="MS:1001320" name="Mascot:ShowHomologousProteinsWithSamePeptides"     cvRef="PSI-MS" value="0" />
        <cvParam accession="MS:1001321" name="Mascot:ShowHomologousProteinsWithSubsetOfPeptides" cvRef="PSI-MS" value="0" />
        <cvParam accession="MS:1001322" name="Mascot:RequireBoldRed"                             cvRef="PSI-MS" value="0" />
        <cvParam accession="MS:1001323" name="Mascot:UseUnigeneClustering"                       cvRef="PSI-MS" value="1" />
        <cvParam accession="MS:1001324" name="Mascot:IncludeErrorTolerantMatches"                cvRef="PSI-MS" value="1" />
        <cvParam accession="MS:1001325" name="Mascot:ShowDecoyMatches"                           cvRef="PSI-MS" value="0" />
      </AnalysisParams>
      <Threshold>
        <cvParam accession="MS:1001494" name="no threshold" cvRef="PSI-MS" />
      </Threshold>
    </ProteinDetectionProtocol>
  </AnalysisProtocolCollection>
  <DataCollection>
    <Inputs>
      <SourceFile location="file:///../data/20200330/F002139.dat" id="SF_1" >
        <FileFormat>
          <cvParam accession="MS:1001199" name="Mascot DAT format" cvRef="PSI-MS" />
        </FileFormat>
      </SourceFile>
      <SearchDatabase location="file:///D:/mascot/sequence/Uniprot_bovine/current/Uniprot_bovine_20200316.fasta" id="SDB_Uniprot_bovine" name="Uniprot_bovine" numDatabaseSequences="134392" numResidues="76244912" version="Uniprot_bovine_20200316.fasta">
        <FileFormat>
          <cvParam accession="MS:1001348" name="FASTA format" cvRef="PSI-MS" />
        </FileFormat>
        <DatabaseName>
          <userParam name="Uniprot_bovine_20200316.fasta" />
        </DatabaseName>
        <cvParam accession="MS:1001073" name="database type amino acid" cvRef="PSI-MS" />
      </SearchDatabase>
      <SpectraData location="file:///" id="SD_1">
        <FileFormat>
          <cvParam accession="MS:1001062" name="Mascot MGF format" cvRef="PSI-MS" />
        </FileFormat>
        <SpectrumIDFormat>
          <cvParam accession="MS:1000775" name="single peak list nativeID format" cvRef="PSI-MS" />
        </SpectrumIDFormat>
      </SpectraData>
    </Inputs>
    <AnalysisData>
      <SpectrumIdentificationList id="SIL_1" numSequencesSearched="134392">
        <FragmentationTable>
          <Measure id="m_mz">
            <cvParam cvRef="PSI-MS" accession="MS:1001225" name="product ion m/z" unitCvRef="PSI-MS" unitAccession="MS:1000040" unitName="m/z" />
          </Measure>
          <Measure id="m_intensity">
            <cvParam cvRef="PSI-MS" accession="MS:1001226" name="product ion intensity" unitCvRef="PSI-MS" unitAccession="MS:1000131" unitName="number of counts" />
          </Measure>
          <Measure id="m_error">
            <cvParam cvRef="PSI-MS" accession="MS:1001227" name="product ion m/z error" unitAccession="MS:1000040" unitName="m/z" unitCvRef="PSI-MS" />
          </Measure>
        </FragmentationTable>
        <SpectrumIdentificationResult id="SIR_14" spectrumID="query=14" spectraData_ref="SD_1">
          <SpectrumIdentificationItem id="SII_14_1"  calculatedMassToCharge="882.45355" chargeState="1" experimentalMassToCharge="882.52625" peptide_ref="peptide_14_1" rank="1" passThreshold="false">
            <PeptideEvidenceRef peptideEvidence_ref="PE_14_1_A0A4W2FVV0_0_1_7" />
            <cvParam accession="MS:1001171" name="Mascot:score" cvRef="PSI-MS" value="5.60" />
            <cvParam accession="MS:1001172" name="Mascot:expectation value" cvRef="PSI-MS" value="55.9383849647982" />
            <cvParam accession="MS:1001363" name="peptide unique to one protein" cvRef="PSI-MS" />
          </SpectrumIdentificationItem>
          <SpectrumIdentificationItem id="SII_14_2"  calculatedMassToCharge="882.526792" chargeState="1" experimentalMassToCharge="882.52625" peptide_ref="peptide_14_2" rank="2" passThreshold="false">
            <PeptideEvidenceRef peptideEvidence_ref="PE_14_2_A0A4W2DSU0_0_161_167" />
            <cvParam accession="MS:1001171" name="Mascot:score" cvRef="PSI-MS" value="2.37" />
            <cvParam accession="MS:1001172" name="Mascot:expectation value" cvRef="PSI-MS" value="117.6819682443" />
            <cvParam accession="MS:1001363" name="peptide unique to one protein" cvRef="PSI-MS" />
          </SpectrumIdentificationItem>
          <SpectrumIdentificationItem id="SII_14_3"  calculatedMassToCharge="882.508359" chargeState="1" experimentalMassToCharge="882.52625" peptide_ref="peptide_14_3" rank="3" passThreshold="false">
            <PeptideEvidenceRef peptideEvidence_ref="PE_14_3_A0A4W2FT51_0_76_83" />
            <cvParam accession="MS:1001171" name="Mascot:score" cvRef="PSI-MS" value="0.01" />
            <cvParam accession="MS:1001172" name="Mascot:expectation value" cvRef="PSI-MS" value="202.632882962361" />
            <cvParam accession="MS:1001363" name="peptide unique to one protein" cvRef="PSI-MS" />
          </SpectrumIdentificationItem>
          <SpectrumIdentificationItem id="SII_14_4"  calculatedMassToCharge="882.442304" chargeState="1" experimentalMassToCharge="882.52625" peptide_ref="peptide_14_4" rank="4" passThreshold="false">
            <PeptideEvidenceRef peptideEvidence_ref="PE_14_4_A0A4W2FS49_0_1_7" />
            <cvParam accession="MS:1001171" name="Mascot:score" cvRef="PSI-MS" value="0.01" />
            <cvParam accession="MS:1001172" name="Mascot:expectation value" cvRef="PSI-MS" value="202.632882962361" />
            <cvParam accession="MS:1001363" name="peptide unique to one protein" cvRef="PSI-MS" />
          </SpectrumIdentificationItem>
          <cvParam accession="MS:1001371" name="Mascot:identity threshold"  cvRef="PSI-MS" value="36" />
          <cvParam accession="MS:1001370" name="Mascot:homology threshold"  cvRef="PSI-MS" value="15" />
          <cvParam accession="MS:1001030" name="number of peptide seqs compared to each spectrum"  cvRef="PSI-MS" value="4062" />
          <cvParam accession="MS:1000796" name="spectrum title"  cvRef="PSI-MS" value="Locus:1..14.0.2" />
        </SpectrumIdentificationResult>
        <SpectrumIdentificationResult id="SIR_24" spectrumID="query=24" spectraData_ref="SD_1">
          <SpectrumIdentificationItem id="SII_24_1"  calculatedMassToCharge="1045.48837" chargeState="1" experimentalMassToCharge="1045.5144" peptide_ref="peptide_24_1" rank="1" passThreshold="false">
            <PeptideEvidenceRef peptideEvidence_ref="PE_24_1_A0A4W2FVB7_0_206_213" />
            <cvParam accession="MS:1001171" name="Mascot:score" cvRef="PSI-MS" value="14.62" />
            <cvParam accession="MS:1001172" name="Mascot:expectation value" cvRef="PSI-MS" value="13.1137363760659" />
            <cvParam accession="MS:1001363" name="peptide unique to one protein" cvRef="PSI-MS" />
          </SpectrumIdentificationItem>
          <SpectrumIdentificationItem id="SII_24_2"  calculatedMassToCharge="1045.509489" chargeState="1" experimentalMassToCharge="1045.5144" peptide_ref="peptide_24_2" rank="2" passThreshold="false">
            <PeptideEvidenceRef peptideEvidence_ref="PE_24_2_A0A3Q1LN56_0_38_46" />
            <cvParam accession="MS:1001171" name="Mascot:score" cvRef="PSI-MS" value="10.81" />
            <cvParam accession="MS:1001172" name="Mascot:expectation value" cvRef="PSI-MS" value="31.5301799117104" />
            <cvParam accession="MS:1001363" name="peptide unique to one protein" cvRef="PSI-MS" />
          </SpectrumIdentificationItem>
          <SpectrumIdentificationItem id="SII_24_3"  calculatedMassToCharge="1045.588788" chargeState="1" experimentalMassToCharge="1045.5144" peptide_ref="peptide_24_3" rank="3" passThreshold="false">
            <PeptideEvidenceRef peptideEvidence_ref="PE_24_3_A0A4W2DCM0_0_50_59" />
            <cvParam accession="MS:1001171" name="Mascot:score" cvRef="PSI-MS" value="3.81" />
            <cvParam accession="MS:1001172" name="Mascot:expectation value" cvRef="PSI-MS" value="158.025236457204" />
            <cvParam accession="MS:1001363" name="peptide unique to one protein" cvRef="PSI-MS" />
          </SpectrumIdentificationItem>
          <SpectrumIdentificationItem id="SII_24_4"  calculatedMassToCharge="1045.588773" chargeState="1" experimentalMassToCharge="1045.5144" peptide_ref="peptide_24_4" rank="4" passThreshold="false">
            <PeptideEvidenceRef peptideEvidence_ref="PE_24_4_A0A0K2YVD5_0_469_478" />
            <cvParam accession="MS:1001171" name="Mascot:score" cvRef="PSI-MS" value="3.81" />
            <cvParam accession="MS:1001172" name="Mascot:expectation value" cvRef="PSI-MS" value="158.025236457204" />
            <cvParam accession="MS:1001363" name="peptide unique to one protein" cvRef="PSI-MS" />
          </SpectrumIdentificationItem>
          <SpectrumIdentificationItem id="SII_24_5"  calculatedMassToCharge="1045.546537" chargeState="1" experimentalMassToCharge="1045.5144" peptide_ref="peptide_24_5" rank="5" passThreshold="false">
            <PeptideEvidenceRef peptideEvidence_ref="PE_24_5_A0A3Q1MJ30_0_156_163" />
            <cvParam accession="MS:1001171" name="Mascot:score" cvRef="PSI-MS" value="3.81" />
            <cvParam accession="MS:1001172" name="Mascot:expectation value" cvRef="PSI-MS" value="158.025236457204" />
            <cvParam accession="MS:1001363" name="peptide unique to one protein" cvRef="PSI-MS" />
          </SpectrumIdentificationItem>
          <SpectrumIdentificationItem id="SII_24_6"  calculatedMassToCharge="1045.480497" chargeState="1" experimentalMassToCharge="1045.5144" peptide_ref="peptide_24_6" rank="6" passThreshold="false">
            <PeptideEvidenceRef peptideEvidence_ref="PE_24_6_A0A3Q1LKK5_0_1509_1516" />
            <cvParam accession="MS:1001171" name="Mascot:score" cvRef="PSI-MS" value="2.90" />
            <cvParam accession="MS:1001172" name="Mascot:expectation value" cvRef="PSI-MS" value="194.861682847519" />
            <cvParam accession="MS:1001363" name="peptide unique to one protein" cvRef="PSI-MS" />
          </SpectrumIdentificationItem>
          <SpectrumIdentificationItem id="SII_24_7"  calculatedMassToCharge="1045.480497" chargeState="1" experimentalMassToCharge="1045.5144" peptide_ref="peptide_24_7" rank="7" passThreshold="false">
            <PeptideEvidenceRef peptideEvidence_ref="PE_24_7_A0A3Q1LKK5_0_1509_1516" />
            <cvParam accession="MS:1001171" name="Mascot:score" cvRef="PSI-MS" value="2.90" />
            <cvParam accession="MS:1001172" name="Mascot:expectation value" cvRef="PSI-MS" value="194.861682847519" />
            <cvParam accession="MS:1001363" name="peptide unique to one protein" cvRef="PSI-MS" />
          </SpectrumIdentificationItem>
          <cvParam accession="MS:1001371" name="Mascot:identity threshold"  cvRef="PSI-MS" value="38" />
          <cvParam accession="MS:1001030" name="number of peptide seqs compared to each spectrum"  cvRef="PSI-MS" value="7599" />
          <cvParam accession="MS:1000796" name="spectrum title"  cvRef="PSI-MS" value="Locus:1..14.0.5" />
        </SpectrumIdentificationResult>
        <SpectrumIdentificationResult id="SIR_31" spectrumID="query=31" spectraData_ref="SD_1">
          <SpectrumIdentificationItem id="SII_31_1"  calculatedMassToCharge="1165.632368" chargeState="1" experimentalMassToCharge="1165.68945" peptide_ref="peptide_31_1" rank="1" passThreshold="false">
            <PeptideEvidenceRef peptideEvidence_ref="PE_31_1_A0A4W2EKP5_0_362_371" />
            <cvParam accession="MS:1001171" name="Mascot:score" cvRef="PSI-MS" value="12.95" />
            <cvParam accession="MS:1001172" name="Mascot:expectation value" cvRef="PSI-MS" value="12.1044031600586" />
            <cvParam accession="MS:1001363" name="peptide unique to one protein" cvRef="PSI-MS" />
          </SpectrumIdentificationItem>
          <SpectrumIdentificationItem id="SII_31_2"  calculatedMassToCharge="1165.632368" chargeState="1" experimentalMassToCharge="1165.68945" peptide_ref="peptide_31_2" rank="2" passThreshold="false">
            <PeptideEvidenceRef peptideEvidence_ref="PE_31_2_A0A4W2BNA3_0_365_374" />
            <cvParam accession="MS:1001171" name="Mascot:score" cvRef="PSI-MS" value="12.95" />
            <cvParam accession="MS:1001172" name="Mascot:expectation value" cvRef="PSI-MS" value="12.1044031600586" />
            <cvParam accession="MS:1001363" name="peptide unique to one protein" cvRef="PSI-MS" />
          </SpectrumIdentificationItem>
          <SpectrumIdentificationItem id="SII_31_3"  calculatedMassToCharge="1165.592145" chargeState="1" experimentalMassToCharge="1165.68945" peptide_ref="peptide_31_3" rank="3" passThreshold="false">
            <PeptideEvidenceRef peptideEvidence_ref="PE_31_3_A0A4W2EKB3_0_1_10" />
            <cvParam accession="MS:1001171" name="Mascot:score" cvRef="PSI-MS" value="12.95" />
            <cvParam accession="MS:1001172" name="Mascot:expectation value" cvRef="PSI-MS" value="12.1044031600586" />
            <cvParam accession="MS:1001363" name="peptide unique to one protein" cvRef="PSI-MS" />
          </SpectrumIdentificationItem>
          <cvParam accession="MS:1001371" name="Mascot:identity threshold"  cvRef="PSI-MS" value="36" />
          <cvParam accession="MS:1001030" name="number of peptide seqs compared to each spectrum"  cvRef="PSI-MS" value="4775" />
          <cvParam accession="MS:1000796" name="spectrum title"  cvRef="PSI-MS" value="Locus:1..14.0.4" />
        </SpectrumIdentificationResult>
        <SpectrumIdentificationResult id="SIR_50" spectrumID="query=50" spectraData_ref="SD_1">
          <SpectrumIdentificationItem id="SII_50_1"  calculatedMassToCharge="1617.95738" chargeState="1" experimentalMassToCharge="1617.99292" peptide_ref="peptide_50_1" rank="1" passThreshold="false">
            <PeptideEvidenceRef peptideEvidence_ref="PE_50_1_A0A0K1LCB1_0_302_315" />
            <cvParam accession="MS:1001171" name="Mascot:score" cvRef="PSI-MS" value="2.30" />
            <cvParam accession="MS:1001172" name="Mascot:expectation value" cvRef="PSI-MS" value="62.329100919389" />
            <cvParam accession="MS:1001363" name="peptide unique to one protein" cvRef="PSI-MS" />
          </SpectrumIdentificationItem>
          <SpectrumIdentificationItem id="SII_50_2"  calculatedMassToCharge="1617.884626" chargeState="1" experimentalMassToCharge="1617.99292" peptide_ref="peptide_50_2" rank="2" passThreshold="false">
            <PeptideEvidenceRef peptideEvidence_ref="PE_50_2_A0A2Z2AUI8_0_9_22" />
            <cvParam accession="MS:1001171" name="Mascot:score" cvRef="PSI-MS" value="0.62" />
            <cvParam accession="MS:1001172" name="Mascot:expectation value" cvRef="PSI-MS" value="91.7679145490073" />
            <cvParam accession="MS:1001363" name="peptide unique to one protein" cvRef="PSI-MS" />
          </SpectrumIdentificationItem>
          <cvParam accession="MS:1001371" name="Mascot:identity threshold"  cvRef="PSI-MS" value="33" />
          <cvParam accession="MS:1001370" name="Mascot:homology threshold"  cvRef="PSI-MS" value="13" />
          <cvParam accession="MS:1001030" name="number of peptide seqs compared to each spectrum"  cvRef="PSI-MS" value="2117" />
          <cvParam accession="MS:1000796" name="spectrum title"  cvRef="PSI-MS" value="Locus:1..14.0.6" />
        </SpectrumIdentificationResult>
        <SpectrumIdentificationResult id="SIR_72" spectrumID="query=72" spectraData_ref="SD_1">
          <SpectrumIdentificationItem id="SII_72_1"  calculatedMassToCharge="2477.209577" chargeState="1" experimentalMassToCharge="2477.11377" peptide_ref="peptide_72_1" rank="1" passThreshold="true">
            <PeptideEvidenceRef peptideEvidence_ref="PE_72_1_A0A4W2BU20_0_101_123" />
            <cvParam accession="MS:1001171" name="Mascot:score" cvRef="PSI-MS" value="65.79" />
            <cvParam accession="MS:1001172" name="Mascot:expectation value" cvRef="PSI-MS" value="4.13376761297419e-005" />
            <cvParam accession="MS:1001363" name="peptide unique to one protein" cvRef="PSI-MS" />
          </SpectrumIdentificationItem>
          <SpectrumIdentificationItem id="SII_72_2"  calculatedMassToCharge="2477.265714" chargeState="1" experimentalMassToCharge="2477.11377" peptide_ref="peptide_72_2" rank="2" passThreshold="false">
            <PeptideEvidenceRef peptideEvidence_ref="PE_72_2_A0A3Q1M1B3_0_98_119" />
            <cvParam accession="MS:1001171" name="Mascot:score" cvRef="PSI-MS" value="16.91" />
            <cvParam accession="MS:1001172" name="Mascot:expectation value" cvRef="PSI-MS" value="3.19408197784256" />
            <cvParam accession="MS:1001363" name="peptide unique to one protein" cvRef="PSI-MS" />
          </SpectrumIdentificationItem>
          <SpectrumIdentificationItem id="SII_72_3"  calculatedMassToCharge="2477.327451" chargeState="1" experimentalMassToCharge="2477.11377" peptide_ref="peptide_72_3" rank="3" passThreshold="false">
            <PeptideEvidenceRef peptideEvidence_ref="PE_72_3_A0A4W2C1E2_0_1_20" />
            <cvParam accession="MS:1001171" name="Mascot:score" cvRef="PSI-MS" value="11.94" />
            <cvParam accession="MS:1001172" name="Mascot:expectation value" cvRef="PSI-MS" value="10.0310422203679" />
            <cvParam accession="MS:1001363" name="peptide unique to one protein" cvRef="PSI-MS" />
          </SpectrumIdentificationItem>
          <SpectrumIdentificationItem id="SII_72_4"  calculatedMassToCharge="2477.199064" chargeState="1" experimentalMassToCharge="2477.11377" peptide_ref="peptide_72_4" rank="4" passThreshold="false">
            <PeptideEvidenceRef peptideEvidence_ref="PE_72_4_A0A3Q1M646_0_1008_1034" />
            <cvParam accession="MS:1001171" name="Mascot:score" cvRef="PSI-MS" value="6.95" />
            <cvParam accession="MS:1001172" name="Mascot:expectation value" cvRef="PSI-MS" value="31.6479845825269" />
            <cvParam accession="MS:1001363" name="peptide unique to one protein" cvRef="PSI-MS" />
          </SpectrumIdentificationItem>
          <SpectrumIdentificationItem id="SII_72_5"  calculatedMassToCharge="2477.21626" chargeState="1" experimentalMassToCharge="2477.11377" peptide_ref="peptide_72_5" rank="5" passThreshold="false">
            <PeptideEvidenceRef peptideEvidence_ref="PE_72_5_A0A3Q1LL59_0_574_593" />
            <cvParam accession="MS:1001171" name="Mascot:score" cvRef="PSI-MS" value="5.91" />
            <cvParam accession="MS:1001172" name="Mascot:expectation value" cvRef="PSI-MS" value="40.2111096925978" />
            <cvParam accession="MS:1001363" name="peptide unique to one protein" cvRef="PSI-MS" />
          </SpectrumIdentificationItem>
          <SpectrumIdentificationItem id="SII_72_6"  calculatedMassToCharge="2477.303464" chargeState="1" experimentalMassToCharge="2477.11377" peptide_ref="peptide_72_6" rank="6" passThreshold="false">
            <PeptideEvidenceRef peptideEvidence_ref="PE_72_6_A0A3Q1LZL0_0_1312_1332" />
            <cvParam accession="MS:1001171" name="Mascot:score" cvRef="PSI-MS" value="4.21" />
            <cvParam accession="MS:1001172" name="Mascot:expectation value" cvRef="PSI-MS" value="59.4765896438733" />
            <cvParam accession="MS:1001363" name="peptide unique to one protein" cvRef="PSI-MS" />
          </SpectrumIdentificationItem>
          <SpectrumIdentificationItem id="SII_72_7"  calculatedMassToCharge="2477.24864" chargeState="1" experimentalMassToCharge="2477.11377" peptide_ref="peptide_72_7" rank="7" passThreshold="false">
            <PeptideEvidenceRef peptideEvidence_ref="PE_72_7_A0A4W2EMZ6_0_884_904" />
            <cvParam accession="MS:1001171" name="Mascot:score" cvRef="PSI-MS" value="4.15" />
            <cvParam accession="MS:1001172" name="Mascot:expectation value" cvRef="PSI-MS" value="60.3039914247114" />
            <cvParam accession="MS:1001363" name="peptide unique to one protein" cvRef="PSI-MS" />
          </SpectrumIdentificationItem>
          <SpectrumIdentificationItem id="SII_72_8"  calculatedMassToCharge="2477.222776" chargeState="1" experimentalMassToCharge="2477.11377" peptide_ref="peptide_72_8" rank="8" passThreshold="false">
            <PeptideEvidenceRef peptideEvidence_ref="PE_72_8_A0A4W2F2I2_0_1317_1337" />
            <cvParam accession="MS:1001171" name="Mascot:score" cvRef="PSI-MS" value="4.03" />
            <cvParam accession="MS:1001172" name="Mascot:expectation value" cvRef="PSI-MS" value="61.9934860266824" />
            <cvParam accession="MS:1001363" name="peptide unique to one protein" cvRef="PSI-MS" />
          </SpectrumIdentificationItem>
          <SpectrumIdentificationItem id="SII_72_9"  calculatedMassToCharge="2477.296934" chargeState="1" experimentalMassToCharge="2477.11377" peptide_ref="peptide_72_9" rank="9" passThreshold="false">
            <PeptideEvidenceRef peptideEvidence_ref="PE_72_9_A0A3Q1MH74_0_93_113" />
            <cvParam accession="MS:1001171" name="Mascot:score" cvRef="PSI-MS" value="3.42" />
            <cvParam accession="MS:1001172" name="Mascot:expectation value" cvRef="PSI-MS" value="71.3421278315275" />
            <cvParam accession="MS:1001363" name="peptide unique to one protein" cvRef="PSI-MS" />
          </SpectrumIdentificationItem>
          <SpectrumIdentificationItem id="SII_72_10"  calculatedMassToCharge="2477.230695" chargeState="1" experimentalMassToCharge="2477.11377" peptide_ref="peptide_72_10" rank="10" passThreshold="false">
            <PeptideEvidenceRef peptideEvidence_ref="PE_72_10_A0A4W2CHM4_0_1657_1678" />
            <cvParam accession="MS:1001171" name="Mascot:score" cvRef="PSI-MS" value="2.89" />
            <cvParam accession="MS:1001172" name="Mascot:expectation value" cvRef="PSI-MS" value="80.6020445681244" />
            <cvParam accession="MS:1001363" name="peptide unique to one protein" cvRef="PSI-MS" />
          </SpectrumIdentificationItem>
          <cvParam accession="MS:1001371" name="Mascot:identity threshold"  cvRef="PSI-MS" value="34" />
          <cvParam accession="MS:1001370" name="Mascot:homology threshold"  cvRef="PSI-MS" value="34" />
          <cvParam accession="MS:1001030" name="number of peptide seqs compared to each spectrum"  cvRef="PSI-MS" value="3136" />
          <cvParam accession="MS:1000796" name="spectrum title"  cvRef="PSI-MS" value="Locus:1..14.0.1" />
        </SpectrumIdentificationResult>
      </SpectrumIdentificationList>
      <ProteinDetectionList id="PDL_1">
        <ProteinAmbiguityGroup id="PAG_hit_1" >
          <ProteinDetectionHypothesis id="PDH_A0A4W2BU20_0" dBSequence_ref="DBSeq_1_A0A4W2BU20"  passThreshold="true">
            <PeptideHypothesis peptideEvidence_ref="PE_72_1_A0A4W2BU20_0_101_123">
              <SpectrumIdentificationItemRef spectrumIdentificationItem_ref="SII_72_1" />
            </PeptideHypothesis>
            <cvParam accession="MS:1001171" name="Mascot:score" cvRef="PSI-MS" value="65.79" />
            <cvParam accession="MS:1001591" name="anchor protein" cvRef="PSI-MS" value="" />
            <cvParam accession="MS:1001097" name="distinct peptide sequences" cvRef="PSI-MS" value="1" />
          </ProteinDetectionHypothesis>
        </ProteinAmbiguityGroup>
        <ProteinAmbiguityGroup id="PAG_hit_2" >
          <ProteinDetectionHypothesis id="PDH_A0A3Q1M1B3_0" dBSequence_ref="DBSeq_1_A0A3Q1M1B3"  passThreshold="true">
            <PeptideHypothesis peptideEvidence_ref="PE_72_2_A0A3Q1M1B3_0_98_119">
              <SpectrumIdentificationItemRef spectrumIdentificationItem_ref="SII_72_2" />
            </PeptideHypothesis>
            <cvParam accession="MS:1001171" name="Mascot:score" cvRef="PSI-MS" value="16.91" />
            <cvParam accession="MS:1001591" name="anchor protein" cvRef="PSI-MS" value="" />
            <cvParam accession="MS:1001097" name="distinct peptide sequences" cvRef="PSI-MS" value="1" />
          </ProteinDetectionHypothesis>
        </ProteinAmbiguityGroup>
        <ProteinAmbiguityGroup id="PAG_hit_3" >
          <ProteinDetectionHypothesis id="PDH_A0A4W2FVB7_0" dBSequence_ref="DBSeq_1_A0A4W2FVB7"  passThreshold="true">
            <PeptideHypothesis peptideEvidence_ref="PE_24_1_A0A4W2FVB7_0_206_213">
              <SpectrumIdentificationItemRef spectrumIdentificationItem_ref="SII_24_1" />
            </PeptideHypothesis>
            <cvParam accession="MS:1001171" name="Mascot:score" cvRef="PSI-MS" value="14.62" />
            <cvParam accession="MS:1001591" name="anchor protein" cvRef="PSI-MS" value="" />
            <cvParam accession="MS:1001097" name="distinct peptide sequences" cvRef="PSI-MS" value="1" />
          </ProteinDetectionHypothesis>
        </ProteinAmbiguityGroup>
        <ProteinAmbiguityGroup id="PAG_hit_4" >
          <ProteinDetectionHypothesis id="PDH_A0A4W2BNA3_0" dBSequence_ref="DBSeq_1_A0A4W2BNA3"  passThreshold="true">
            <PeptideHypothesis peptideEvidence_ref="PE_31_2_A0A4W2BNA3_0_365_374">
              <SpectrumIdentificationItemRef spectrumIdentificationItem_ref="SII_31_2" />
            </PeptideHypothesis>
            <cvParam accession="MS:1001171" name="Mascot:score" cvRef="PSI-MS" value="12.95" />
            <cvParam accession="MS:1001591" name="anchor protein" cvRef="PSI-MS" value="" />
            <cvParam accession="MS:1001097" name="distinct peptide sequences" cvRef="PSI-MS" value="1" />
          </ProteinDetectionHypothesis>
        </ProteinAmbiguityGroup>
        <ProteinAmbiguityGroup id="PAG_hit_5" >
          <ProteinDetectionHypothesis id="PDH_A0A4W2EKB3_0" dBSequence_ref="DBSeq_1_A0A4W2EKB3"  passThreshold="true">
            <PeptideHypothesis peptideEvidence_ref="PE_31_3_A0A4W2EKB3_0_1_10">
              <SpectrumIdentificationItemRef spectrumIdentificationItem_ref="SII_31_3" />
            </PeptideHypothesis>
            <cvParam accession="MS:1001171" name="Mascot:score" cvRef="PSI-MS" value="12.95" />
            <cvParam accession="MS:1001591" name="anchor protein" cvRef="PSI-MS" value="" />
            <cvParam accession="MS:1001097" name="distinct peptide sequences" cvRef="PSI-MS" value="1" />
          </ProteinDetectionHypothesis>
        </ProteinAmbiguityGroup>
        <ProteinAmbiguityGroup id="PAG_hit_6" >
          <ProteinDetectionHypothesis id="PDH_A0A4W2EKP5_0" dBSequence_ref="DBSeq_1_A0A4W2EKP5"  passThreshold="true">
            <PeptideHypothesis peptideEvidence_ref="PE_31_1_A0A4W2EKP5_0_362_371">
              <SpectrumIdentificationItemRef spectrumIdentificationItem_ref="SII_31_1" />
            </PeptideHypothesis>
            <cvParam accession="MS:1001171" name="Mascot:score" cvRef="PSI-MS" value="12.95" />
            <cvParam accession="MS:1001591" name="anchor protein" cvRef="PSI-MS" value="" />
            <cvParam accession="MS:1001097" name="distinct peptide sequences" cvRef="PSI-MS" value="1" />
          </ProteinDetectionHypothesis>
        </ProteinAmbiguityGroup>
        <ProteinAmbiguityGroup id="PAG_hit_7" >
          <ProteinDetectionHypothesis id="PDH_A0A4W2C1E2_0" dBSequence_ref="DBSeq_1_A0A4W2C1E2"  passThreshold="true">
            <PeptideHypothesis peptideEvidence_ref="PE_72_3_A0A4W2C1E2_0_1_20">
              <SpectrumIdentificationItemRef spectrumIdentificationItem_ref="SII_72_3" />
            </PeptideHypothesis>
            <cvParam accession="MS:1001171" name="Mascot:score" cvRef="PSI-MS" value="11.94" />
            <cvParam accession="MS:1001591" name="anchor protein" cvRef="PSI-MS" value="" />
            <cvParam accession="MS:1001097" name="distinct peptide sequences" cvRef="PSI-MS" value="1" />
          </ProteinDetectionHypothesis>
        </ProteinAmbiguityGroup>
        <ProteinAmbiguityGroup id="PAG_hit_8" >
          <ProteinDetectionHypothesis id="PDH_A0A3Q1LN56_0" dBSequence_ref="DBSeq_1_A0A3Q1LN56"  passThreshold="true">
            <PeptideHypothesis peptideEvidence_ref="PE_24_2_A0A3Q1LN56_0_38_46">
              <SpectrumIdentificationItemRef spectrumIdentificationItem_ref="SII_24_2" />
            </PeptideHypothesis>
            <cvParam accession="MS:1001171" name="Mascot:score" cvRef="PSI-MS" value="10.81" />
            <cvParam accession="MS:1001591" name="anchor protein" cvRef="PSI-MS" value="" />
            <cvParam accession="MS:1001097" name="distinct peptide sequences" cvRef="PSI-MS" value="1" />
          </ProteinDetectionHypothesis>
        </ProteinAmbiguityGroup>
        <ProteinAmbiguityGroup id="PAG_hit_9" >
          <ProteinDetectionHypothesis id="PDH_A0A3Q1M646_0" dBSequence_ref="DBSeq_1_A0A3Q1M646"  passThreshold="true">
            <PeptideHypothesis peptideEvidence_ref="PE_72_4_A0A3Q1M646_0_1008_1034">
              <SpectrumIdentificationItemRef spectrumIdentificationItem_ref="SII_72_4" />
            </PeptideHypothesis>
            <cvParam accession="MS:1001171" name="Mascot:score" cvRef="PSI-MS" value="6.95" />
            <cvParam accession="MS:1001591" name="anchor protein" cvRef="PSI-MS" value="" />
            <cvParam accession="MS:1001097" name="distinct peptide sequences" cvRef="PSI-MS" value="1" />
          </ProteinDetectionHypothesis>
        </ProteinAmbiguityGroup>
        <ProteinAmbiguityGroup id="PAG_hit_10" >
          <ProteinDetectionHypothesis id="PDH_A0A3Q1LL59_0" dBSequence_ref="DBSeq_1_A0A3Q1LL59"  passThreshold="true">
            <PeptideHypothesis peptideEvidence_ref="PE_72_5_A0A3Q1LL59_0_574_593">
              <SpectrumIdentificationItemRef spectrumIdentificationItem_ref="SII_72_5" />
            </PeptideHypothesis>
            <cvParam accession="MS:1001171" name="Mascot:score" cvRef="PSI-MS" value="5.91" />
            <cvParam accession="MS:1001591" name="anchor protein" cvRef="PSI-MS" value="" />
            <cvParam accession="MS:1001097" name="distinct peptide sequences" cvRef="PSI-MS" value="1" />
          </ProteinDetectionHypothesis>
        </ProteinAmbiguityGroup>
        <ProteinAmbiguityGroup id="PAG_hit_11" >
          <ProteinDetectionHypothesis id="PDH_A0A4W2FVV0_0" dBSequence_ref="DBSeq_1_A0A4W2FVV0"  passThreshold="true">
            <PeptideHypothesis peptideEvidence_ref="PE_14_1_A0A4W2FVV0_0_1_7">
              <SpectrumIdentificationItemRef spectrumIdentificationItem_ref="SII_14_1" />
            </PeptideHypothesis>
            <cvParam accession="MS:1001171" name="Mascot:score" cvRef="PSI-MS" value="5.6" />
            <cvParam accession="MS:1001591" name="anchor protein" cvRef="PSI-MS" value="" />
            <cvParam accession="MS:1001097" name="distinct peptide sequences" cvRef="PSI-MS" value="1" />
          </ProteinDetectionHypothesis>
        </ProteinAmbiguityGroup>
        <ProteinAmbiguityGroup id="PAG_hit_12" >
          <ProteinDetectionHypothesis id="PDH_A0A3Q1LZL0_0" dBSequence_ref="DBSeq_1_A0A3Q1LZL0"  passThreshold="true">
            <PeptideHypothesis peptideEvidence_ref="PE_72_6_A0A3Q1LZL0_0_1312_1332">
              <SpectrumIdentificationItemRef spectrumIdentificationItem_ref="SII_72_6" />
            </PeptideHypothesis>
            <cvParam accession="MS:1001171" name="Mascot:score" cvRef="PSI-MS" value="4.21" />
            <cvParam accession="MS:1001591" name="anchor protein" cvRef="PSI-MS" value="" />
            <cvParam accession="MS:1001097" name="distinct peptide sequences" cvRef="PSI-MS" value="1" />
          </ProteinDetectionHypothesis>
        </ProteinAmbiguityGroup>
        <ProteinAmbiguityGroup id="PAG_hit_13" >
          <ProteinDetectionHypothesis id="PDH_A0A4W2EMZ6_0" dBSequence_ref="DBSeq_1_A0A4W2EMZ6"  passThreshold="true">
            <PeptideHypothesis peptideEvidence_ref="PE_72_7_A0A4W2EMZ6_0_884_904">
              <SpectrumIdentificationItemRef spectrumIdentificationItem_ref="SII_72_7" />
            </PeptideHypothesis>
            <cvParam accession="MS:1001171" name="Mascot:score" cvRef="PSI-MS" value="4.15" />
            <cvParam accession="MS:1001591" name="anchor protein" cvRef="PSI-MS" value="" />
            <cvParam accession="MS:1001097" name="distinct peptide sequences" cvRef="PSI-MS" value="1" />
          </ProteinDetectionHypothesis>
        </ProteinAmbiguityGroup>
        <ProteinAmbiguityGroup id="PAG_hit_14" >
          <ProteinDetectionHypothesis id="PDH_A0A4W2F2I2_0" dBSequence_ref="DBSeq_1_A0A4W2F2I2"  passThreshold="true">
            <PeptideHypothesis peptideEvidence_ref="PE_72_8_A0A4W2F2I2_0_1317_1337">
              <SpectrumIdentificationItemRef spectrumIdentificationItem_ref="SII_72_8" />
            </PeptideHypothesis>
            <cvParam accession="MS:1001171" name="Mascot:score" cvRef="PSI-MS" value="4.03" />
            <cvParam accession="MS:1001591" name="anchor protein" cvRef="PSI-MS" value="" />
            <cvParam accession="MS:1001097" name="distinct peptide sequences" cvRef="PSI-MS" value="1" />
          </ProteinDetectionHypothesis>
        </ProteinAmbiguityGroup>
        <ProteinAmbiguityGroup id="PAG_hit_15" >
          <ProteinDetectionHypothesis id="PDH_A0A3Q1MJ30_0" dBSequence_ref="DBSeq_1_A0A3Q1MJ30"  passThreshold="true">
            <PeptideHypothesis peptideEvidence_ref="PE_24_5_A0A3Q1MJ30_0_156_163">
              <SpectrumIdentificationItemRef spectrumIdentificationItem_ref="SII_24_5" />
            </PeptideHypothesis>
            <cvParam accession="MS:1001171" name="Mascot:score" cvRef="PSI-MS" value="3.81" />
            <cvParam accession="MS:1001591" name="anchor protein" cvRef="PSI-MS" value="" />
            <cvParam accession="MS:1001097" name="distinct peptide sequences" cvRef="PSI-MS" value="1" />
          </ProteinDetectionHypothesis>
        </ProteinAmbiguityGroup>
        <ProteinAmbiguityGroup id="PAG_hit_16" >
          <ProteinDetectionHypothesis id="PDH_A0A4W2DCM0_0" dBSequence_ref="DBSeq_1_A0A4W2DCM0"  passThreshold="true">
            <PeptideHypothesis peptideEvidence_ref="PE_24_3_A0A4W2DCM0_0_50_59">
              <SpectrumIdentificationItemRef spectrumIdentificationItem_ref="SII_24_3" />
            </PeptideHypothesis>
            <cvParam accession="MS:1001171" name="Mascot:score" cvRef="PSI-MS" value="3.81" />
            <cvParam accession="MS:1001591" name="anchor protein" cvRef="PSI-MS" value="" />
            <cvParam accession="MS:1001097" name="distinct peptide sequences" cvRef="PSI-MS" value="1" />
          </ProteinDetectionHypothesis>
        </ProteinAmbiguityGroup>
        <ProteinAmbiguityGroup id="PAG_hit_17" >
          <ProteinDetectionHypothesis id="PDH_A0A3Q1MH74_0" dBSequence_ref="DBSeq_1_A0A3Q1MH74"  passThreshold="true">
            <PeptideHypothesis peptideEvidence_ref="PE_72_9_A0A3Q1MH74_0_93_113">
              <SpectrumIdentificationItemRef spectrumIdentificationItem_ref="SII_72_9" />
            </PeptideHypothesis>
            <cvParam accession="MS:1001171" name="Mascot:score" cvRef="PSI-MS" value="3.42" />
            <cvParam accession="MS:1001591" name="anchor protein" cvRef="PSI-MS" value="" />
            <cvParam accession="MS:1001097" name="distinct peptide sequences" cvRef="PSI-MS" value="1" />
          </ProteinDetectionHypothesis>
        </ProteinAmbiguityGroup>
        <ProteinAmbiguityGroup id="PAG_hit_18" >
          <ProteinDetectionHypothesis id="PDH_A0A3Q1LKK5_0" dBSequence_ref="DBSeq_1_A0A3Q1LKK5"  passThreshold="true">
            <PeptideHypothesis peptideEvidence_ref="PE_24_6_A0A3Q1LKK5_0_1509_1516">
              <SpectrumIdentificationItemRef spectrumIdentificationItem_ref="SII_24_6" />
            </PeptideHypothesis>
            <PeptideHypothesis peptideEvidence_ref="PE_24_7_A0A3Q1LKK5_0_1509_1516">
              <SpectrumIdentificationItemRef spectrumIdentificationItem_ref="SII_24_7" />
            </PeptideHypothesis>
            <cvParam accession="MS:1001171" name="Mascot:score" cvRef="PSI-MS" value="2.9" />
            <cvParam accession="MS:1001591" name="anchor protein" cvRef="PSI-MS" value="" />
            <cvParam accession="MS:1001097" name="distinct peptide sequences" cvRef="PSI-MS" value="1" />
          </ProteinDetectionHypothesis>
        </ProteinAmbiguityGroup>
        <ProteinAmbiguityGroup id="PAG_hit_19" >
          <ProteinDetectionHypothesis id="PDH_A0A4W2CHM4_0" dBSequence_ref="DBSeq_1_A0A4W2CHM4"  passThreshold="true">
            <PeptideHypothesis peptideEvidence_ref="PE_72_10_A0A4W2CHM4_0_1657_1678">
              <SpectrumIdentificationItemRef spectrumIdentificationItem_ref="SII_72_10" />
            </PeptideHypothesis>
            <cvParam accession="MS:1001171" name="Mascot:score" cvRef="PSI-MS" value="2.89" />
            <cvParam accession="MS:1001591" name="anchor protein" cvRef="PSI-MS" value="" />
            <cvParam accession="MS:1001097" name="distinct peptide sequences" cvRef="PSI-MS" value="1" />
          </ProteinDetectionHypothesis>
        </ProteinAmbiguityGroup>
        <ProteinAmbiguityGroup id="PAG_hit_20" >
          <ProteinDetectionHypothesis id="PDH_A0A0K2YVD5_0" dBSequence_ref="DBSeq_1_A0A0K2YVD5"  passThreshold="true">
            <PeptideHypothesis peptideEvidence_ref="PE_24_4_A0A0K2YVD5_0_469_478">
              <SpectrumIdentificationItemRef spectrumIdentificationItem_ref="SII_24_4" />
            </PeptideHypothesis>
            <cvParam accession="MS:1001171" name="Mascot:score" cvRef="PSI-MS" value="2.6344402869636" />
            <cvParam accession="MS:1001591" name="anchor protein" cvRef="PSI-MS" value="" />
            <cvParam accession="MS:1001097" name="distinct peptide sequences" cvRef="PSI-MS" value="1" />
          </ProteinDetectionHypothesis>
        </ProteinAmbiguityGroup>
        <ProteinAmbiguityGroup id="PAG_hit_21" >
          <ProteinDetectionHypothesis id="PDH_A0A4W2DSU0_0" dBSequence_ref="DBSeq_1_A0A4W2DSU0"  passThreshold="true">
            <PeptideHypothesis peptideEvidence_ref="PE_14_2_A0A4W2DSU0_0_161_167">
              <SpectrumIdentificationItemRef spectrumIdentificationItem_ref="SII_14_2" />
            </PeptideHypothesis>
            <cvParam accession="MS:1001171" name="Mascot:score" cvRef="PSI-MS" value="2.37" />
            <cvParam accession="MS:1001591" name="anchor protein" cvRef="PSI-MS" value="" />
            <cvParam accession="MS:1001097" name="distinct peptide sequences" cvRef="PSI-MS" value="1" />
          </ProteinDetectionHypothesis>
        </ProteinAmbiguityGroup>
        <ProteinAmbiguityGroup id="PAG_hit_22" >
          <ProteinDetectionHypothesis id="PDH_A0A0K1LCB1_0" dBSequence_ref="DBSeq_1_A0A0K1LCB1"  passThreshold="true">
            <PeptideHypothesis peptideEvidence_ref="PE_50_1_A0A0K1LCB1_0_302_315">
              <SpectrumIdentificationItemRef spectrumIdentificationItem_ref="SII_50_1" />
            </PeptideHypothesis>
            <cvParam accession="MS:1001171" name="Mascot:score" cvRef="PSI-MS" value="2.3" />
            <cvParam accession="MS:1001591" name="anchor protein" cvRef="PSI-MS" value="" />
            <cvParam accession="MS:1001097" name="distinct peptide sequences" cvRef="PSI-MS" value="1" />
          </ProteinDetectionHypothesis>
        </ProteinAmbiguityGroup>
        <ProteinAmbiguityGroup id="PAG_hit_23" >
          <ProteinDetectionHypothesis id="PDH_A0A2Z2AUI8_0" dBSequence_ref="DBSeq_1_A0A2Z2AUI8"  passThreshold="true">
            <PeptideHypothesis peptideEvidence_ref="PE_50_2_A0A2Z2AUI8_0_9_22">
              <SpectrumIdentificationItemRef spectrumIdentificationItem_ref="SII_50_2" />
            </PeptideHypothesis>
            <cvParam accession="MS:1001171" name="Mascot:score" cvRef="PSI-MS" value="0.62" />
            <cvParam accession="MS:1001591" name="anchor protein" cvRef="PSI-MS" value="" />
            <cvParam accession="MS:1001097" name="distinct peptide sequences" cvRef="PSI-MS" value="1" />
          </ProteinDetectionHypothesis>
        </ProteinAmbiguityGroup>
        <ProteinAmbiguityGroup id="PAG_hit_24" >
          <ProteinDetectionHypothesis id="PDH_A0A4W2FS49_0" dBSequence_ref="DBSeq_1_A0A4W2FS49"  passThreshold="true">
            <PeptideHypothesis peptideEvidence_ref="PE_14_4_A0A4W2FS49_0_1_7">
              <SpectrumIdentificationItemRef spectrumIdentificationItem_ref="SII_14_4" />
            </PeptideHypothesis>
            <cvParam accession="MS:1001171" name="Mascot:score" cvRef="PSI-MS" value="0.01" />
            <cvParam accession="MS:1001591" name="anchor protein" cvRef="PSI-MS" value="" />
            <cvParam accession="MS:1001097" name="distinct peptide sequences" cvRef="PSI-MS" value="1" />
          </ProteinDetectionHypothesis>
        </ProteinAmbiguityGroup>
        <ProteinAmbiguityGroup id="PAG_hit_25" >
          <ProteinDetectionHypothesis id="PDH_A0A4W2FT51_0" dBSequence_ref="DBSeq_1_A0A4W2FT51"  passThreshold="true">
            <PeptideHypothesis peptideEvidence_ref="PE_14_3_A0A4W2FT51_0_76_83">
              <SpectrumIdentificationItemRef spectrumIdentificationItem_ref="SII_14_3" />
            </PeptideHypothesis>
            <cvParam accession="MS:1001171" name="Mascot:score" cvRef="PSI-MS" value="0.01" />
            <cvParam accession="MS:1001591" name="anchor protein" cvRef="PSI-MS" value="" />
            <cvParam accession="MS:1001097" name="distinct peptide sequences" cvRef="PSI-MS" value="1" />
          </ProteinDetectionHypothesis>
        </ProteinAmbiguityGroup>
      </ProteinDetectionList>
    </AnalysisData>
  </DataCollection>
  <BibliographicReference 
    id="10.1002/(SICI)1522-2683(19991201)20:18&lt;3551::AID-ELPS3551&gt;3.0.CO;2-2"
    authors="David N. Perkins, Darryl J. C. Pappin, David M. Creasy, John S. Cottrell"
    editor="" 
    title="Probability-based protein identification by searching sequence databases using mass spectrometry data"
    name="Probability-based protein identification by searching sequence databases using mass spectrometry data"
    publication="Electrophoresis" 
    volume="20" 
    issue="18" 
    pages="3551-3567" 
    publisher="Wiley VCH"
    year="1999"
    />
</MzIdentML>
