# Supplementary material for: Alpha-2-Macroglobulin as a New Promising Biomarker Improving the Diagnostic Sensitivity of Bovine Paratuberculosis
Source: Front Vet Sci. 2021 Mar 5;8:637716. doi: 10.3389/fvets.2021.637716 (PMC7973028; doi:10.3389/fvets.2021.637716)
Supplement: Supplementary Data 1 — Mascot search results and raw data files for LC-MS/MS analysis for the identification of specific blood proteins in cattle with Johne's disease. [file Data_Sheet_1.zip › mzidentML/3 m20.mzid]

<?xml version="1.0" encoding="UTF-8"?>
<MzIdentML id="report" version="1.1.0"
             xsi:schemaLocation="http://psidev.info/psi/pi/mzIdentML/1.1 http://203.255.41.217/mascot/xmlns/schema/mzIdentML/mzIdentML1.1.0.xsd"
             xmlns="http://psidev.info/psi/pi/mzIdentML/1.1"
             xmlns:xsi="http://www.w3.org/2001/XMLSchema-instance"
             creationDate="2021-01-19T15:07:44">
  <cvList>
    <cv id="PSI-MS" fullName="Proteomics Standards Initiative Mass Spectrometry Vocabularies"   uri="http://psidev.cvs.sourceforge.net/viewvc/*checkout*/psidev/psi/psi-ms/mzML/controlledVocabulary/psi-ms.obo" version="3.64.0"></cv>
    <cv id="UNIMOD" fullName="UNIMOD"        uri="http://www.unimod.org/obo/unimod.obo"></cv>
    <cv id="UO"     fullName="UNIT-ONTOLOGY" uri="http://obo.cvs.sourceforge.net/*checkout*/obo/obo/ontology/phenotype/unit.obo"></cv>
  </cvList>
  <AnalysisSoftwareList>
    <AnalysisSoftware id="AS_mascot_server" name="Mascot Server" version="2.5.1" uri="http://www.matrixscience.com/search_form_select.html">
      <ContactRole contact_ref="ORG_MSL">
        <Role>
          <cvParam accession="MS:1001267" name="software vendor" cvRef="PSI-MS" />
        </Role>
      </ContactRole>
      <SoftwareName>
        <cvParam accession="MS:1001207" name="Mascot" cvRef="PSI-MS" />
      </SoftwareName>
      <Customizations>
        No customisations
      </Customizations>
    </AnalysisSoftware>
    <AnalysisSoftware id="AS_mascot_parser" name="Mascot Parser" version="2.5.2.0" uri="http://www.matrixscience.com/msparser.html">
      <ContactRole contact_ref="ORG_MSL">
        <Role>
          <cvParam accession="MS:1001267" name="software vendor" cvRef="PSI-MS" />
        </Role>
      </ContactRole>
      <SoftwareName>
        <cvParam accession="MS:1001478" name="Mascot Parser" cvRef="PSI-MS" />
      </SoftwareName>
      <Customizations>
        No customisations
      </Customizations>
    </AnalysisSoftware>
  </AnalysisSoftwareList>
  <Provider id="PROVIDER">
    <ContactRole contact_ref="PERSON_DOC_OWNER">
      <Role>
        <cvParam accession="MS:1001271" name="researcher" cvRef="PSI-MS" />
      </Role>
    </ContactRole>
  </Provider>
  <AuditCollection>
    <Person id="PERSON_MSL">
      <Affiliation organization_ref="ORG_MSL" />
    </Person>
    <Person id="PERSON_DOC_OWNER" name="">
      <Affiliation organization_ref="ORG_DOC_OWNER" />
    </Person>
    <Organization id="ORG_MSL" name="Matrix Science Limited">
      <cvParam accession="MS:1000589" name="contact email" value="support@matrixscience.com" cvRef="PSI-MS" />
      <cvParam accession="MS:1000587" name="contact address" value="64 Baker Street, London W1U 7GB, UK" cvRef="PSI-MS" />
      <cvParam accession="MS:1001755" name="contact phone number" value="+44 (0)20 7486 1050" cvRef="PSI-MS" />
      <cvParam accession="MS:1001756" name="contact fax number" value="+44 (0)20 7224 1344" cvRef="PSI-MS" />
    </Organization>
    <Organization id="ORG_DOC_OWNER" />
  </AuditCollection>
  <SequenceCollection>
    <DBSequence id="DBSeq_1_A0A3Q1M3L6" searchDatabase_ref="SDB_Uniprot_bovine" accession="A0A3Q1M3L6" >
      <cvParam accession="MS:1001088" name="protein description" cvRef="PSI-MS" value="Uncharacterized protein OS=Bos taurus OX=9913 PE=1 SV=1" />
    </DBSequence>
    <DBSequence id="DBSeq_1_A0A4W2HX28" searchDatabase_ref="SDB_Uniprot_bovine" accession="A0A4W2HX28" >
      <cvParam accession="MS:1001088" name="protein description" cvRef="PSI-MS" value="Cdc42 effector protein 2 OS=Bos indicus x Bos taurus OX=30522 GN=CDC42EP2 PE=3 SV=1" />
    </DBSequence>
    <DBSequence id="DBSeq_1_A0A3Q1LZI1" searchDatabase_ref="SDB_Uniprot_bovine" accession="A0A3Q1LZI1" >
      <cvParam accession="MS:1001088" name="protein description" cvRef="PSI-MS" value="WD repeat domain 60 OS=Bos taurus OX=9913 GN=WDR60 PE=4 SV=1" />
    </DBSequence>
    <DBSequence id="DBSeq_1_A0A3Q1M343" searchDatabase_ref="SDB_Uniprot_bovine" accession="A0A3Q1M343" >
      <cvParam accession="MS:1001088" name="protein description" cvRef="PSI-MS" value="Pex2_Pex12 domain-containing protein OS=Bos taurus OX=9913 GN=PEX10 PE=4 SV=1" />
    </DBSequence>
    <DBSequence id="DBSeq_1_A0A3Q1M697" searchDatabase_ref="SDB_Uniprot_bovine" accession="A0A3Q1M697" >
      <cvParam accession="MS:1001088" name="protein description" cvRef="PSI-MS" value="GTP-binding protein 8 OS=Bos taurus OX=9913 GN=GTPBP8 PE=4 SV=1" />
    </DBSequence>
    <DBSequence id="DBSeq_1_A0A452DHZ7" searchDatabase_ref="SDB_Uniprot_bovine" accession="A0A452DHZ7" >
      <cvParam accession="MS:1001088" name="protein description" cvRef="PSI-MS" value="Adipocyte plasma membrane-associated protein OS=Bos taurus OX=9913 GN=APMAP PE=4 SV=1" />
    </DBSequence>
    <DBSequence id="DBSeq_1_A0A4W2CXA2" searchDatabase_ref="SDB_Uniprot_bovine" accession="A0A4W2CXA2" >
      <cvParam accession="MS:1001088" name="protein description" cvRef="PSI-MS" value="Olfactory receptor OS=Bos indicus x Bos taurus OX=30522 GN=LOC113899430 PE=3 SV=1" />
    </DBSequence>
    <DBSequence id="DBSeq_1_A0A4W2EKB3" searchDatabase_ref="SDB_Uniprot_bovine" accession="A0A4W2EKB3" >
      <cvParam accession="MS:1001088" name="protein description" cvRef="PSI-MS" value="Reverse transcriptase domain-containing protein OS=Bos indicus x Bos taurus OX=30522 PE=4 SV=1" />
    </DBSequence>
    <DBSequence id="DBSeq_1_A0A3Q1M334" searchDatabase_ref="SDB_Uniprot_bovine" accession="A0A3Q1M334" >
      <cvParam accession="MS:1001088" name="protein description" cvRef="PSI-MS" value="Serine/threonine-protein kinase 10 OS=Bos taurus OX=9913 GN=STK10 PE=4 SV=1" />
    </DBSequence>
    <DBSequence id="DBSeq_1_A0A4W2C9V3" searchDatabase_ref="SDB_Uniprot_bovine" accession="A0A4W2C9V3" >
      <cvParam accession="MS:1001088" name="protein description" cvRef="PSI-MS" value="SERPIN domain-containing protein OS=Bos indicus x Bos taurus OX=30522 GN=SERPINA1 PE=3 SV=1" />
    </DBSequence>
    <DBSequence id="DBSeq_1_A0A4W2DC05" searchDatabase_ref="SDB_Uniprot_bovine" accession="A0A4W2DC05" >
      <cvParam accession="MS:1001088" name="protein description" cvRef="PSI-MS" value="Guanylate cyclase OS=Bos indicus x Bos taurus OX=30522 GN=NPR1 PE=3 SV=1" />
    </DBSequence>
    <DBSequence id="DBSeq_1_A0A3Q1LMV9" searchDatabase_ref="SDB_Uniprot_bovine" accession="A0A3Q1LMV9" >
      <cvParam accession="MS:1001088" name="protein description" cvRef="PSI-MS" value="Epiplakin 1 OS=Bos taurus OX=9913 GN=EPPK1 PE=1 SV=1" />
    </DBSequence>
    <DBSequence id="DBSeq_1_A0A4W2CQH7" searchDatabase_ref="SDB_Uniprot_bovine" accession="A0A4W2CQH7" >
      <cvParam accession="MS:1001088" name="protein description" cvRef="PSI-MS" value="Phosphoinositide phospholipase C OS=Bos indicus x Bos taurus OX=30522 GN=PLCH2 PE=4 SV=1" />
    </DBSequence>
    <DBSequence id="DBSeq_1_A0A4W2D0Q2" searchDatabase_ref="SDB_Uniprot_bovine" accession="A0A4W2D0Q2" >
      <cvParam accession="MS:1001088" name="protein description" cvRef="PSI-MS" value="AarF domain containing kinase 1 OS=Bos indicus x Bos taurus OX=30522 GN=ADCK1 PE=4 SV=1" />
    </DBSequence>
    <DBSequence id="DBSeq_1_A0A4W2DW01" searchDatabase_ref="SDB_Uniprot_bovine" accession="A0A4W2DW01" >
      <cvParam accession="MS:1001088" name="protein description" cvRef="PSI-MS" value="Transforming acidic coiled-coil containing protein 2 OS=Bos indicus x Bos taurus OX=30522 GN=TACC2 PE=4 SV=1" />
    </DBSequence>
    <DBSequence id="DBSeq_1_A0A4W2FVV0" searchDatabase_ref="SDB_Uniprot_bovine" accession="A0A4W2FVV0" >
      <cvParam accession="MS:1001088" name="protein description" cvRef="PSI-MS" value="Reverse transcriptase domain-containing protein OS=Bos indicus x Bos taurus OX=30522 PE=4 SV=1" />
    </DBSequence>
    <DBSequence id="DBSeq_1_A0A4W2IJ43" searchDatabase_ref="SDB_Uniprot_bovine" accession="A0A4W2IJ43" >
      <cvParam accession="MS:1001088" name="protein description" cvRef="PSI-MS" value="Uncharacterized protein OS=Bos indicus x Bos taurus OX=30522 PE=4 SV=1" />
    </DBSequence>
    <DBSequence id="DBSeq_1_A0A3Q1LQ90" searchDatabase_ref="SDB_Uniprot_bovine" accession="A0A3Q1LQ90" >
      <cvParam accession="MS:1001088" name="protein description" cvRef="PSI-MS" value="Teneurin transmembrane protein 2 OS=Bos taurus OX=9913 GN=TENM2 PE=4 SV=1" />
    </DBSequence>
    <DBSequence id="DBSeq_1_A0A3Q1LY98" searchDatabase_ref="SDB_Uniprot_bovine" accession="A0A3Q1LY98" >
      <cvParam accession="MS:1001088" name="protein description" cvRef="PSI-MS" value="Proline rich coiled-coil 2B OS=Bos taurus OX=9913 GN=PRRC2B PE=4 SV=1" />
    </DBSequence>
    <DBSequence id="DBSeq_1_A0A3Q1MAU5" searchDatabase_ref="SDB_Uniprot_bovine" accession="A0A3Q1MAU5" >
      <cvParam accession="MS:1001088" name="protein description" cvRef="PSI-MS" value="Axin-1-like isoform 1 OS=Bos taurus OX=9913 GN=AXIN1 PE=4 SV=1" />
    </DBSequence>
    <DBSequence id="DBSeq_1_A0A4W2BNA3" searchDatabase_ref="SDB_Uniprot_bovine" accession="A0A4W2BNA3" >
      <cvParam accession="MS:1001088" name="protein description" cvRef="PSI-MS" value="Leucine rich repeat neuronal 1 OS=Bos indicus x Bos taurus OX=30522 GN=LRRN1 PE=4 SV=1" />
    </DBSequence>
    <DBSequence id="DBSeq_1_A0A4W2EKP5" searchDatabase_ref="SDB_Uniprot_bovine" accession="A0A4W2EKP5" >
      <cvParam accession="MS:1001088" name="protein description" cvRef="PSI-MS" value="Leucine rich repeat neuronal 3 OS=Bos indicus x Bos taurus OX=30522 GN=LRRN3 PE=4 SV=1" />
    </DBSequence>
    <DBSequence id="DBSeq_1_A0A4W2CAB8" searchDatabase_ref="SDB_Uniprot_bovine" accession="A0A4W2CAB8" >
      <cvParam accession="MS:1001088" name="protein description" cvRef="PSI-MS" value="Reverse transcriptase domain-containing protein OS=Bos indicus x Bos taurus OX=30522 PE=4 SV=1" />
    </DBSequence>
    <DBSequence id="DBSeq_1_A0A3Q1LL22" searchDatabase_ref="SDB_Uniprot_bovine" accession="A0A3Q1LL22" >
      <cvParam accession="MS:1001088" name="protein description" cvRef="PSI-MS" value="ASXL transcriptional regulator 2 OS=Bos taurus OX=9913 GN=ASXL2 PE=4 SV=1" />
    </DBSequence>
    <DBSequence id="DBSeq_1_A0A4W2DH38" searchDatabase_ref="SDB_Uniprot_bovine" accession="A0A4W2DH38" >
      <cvParam accession="MS:1001088" name="protein description" cvRef="PSI-MS" value="Nuclear autoantigenic sperm protein OS=Bos indicus x Bos taurus OX=30522 GN=NASP PE=4 SV=1" />
    </DBSequence>
    <DBSequence id="DBSeq_1_A0A3Q1LI03" searchDatabase_ref="SDB_Uniprot_bovine" accession="A0A3Q1LI03" >
      <cvParam accession="MS:1001088" name="protein description" cvRef="PSI-MS" value="Peptidylprolyl isomerase OS=Bos taurus OX=9913 GN=FKBP11 PE=4 SV=1" />
    </DBSequence>
    <DBSequence id="DBSeq_1_A0A4W2HCC8" searchDatabase_ref="SDB_Uniprot_bovine" accession="A0A4W2HCC8" >
      <cvParam accession="MS:1001088" name="protein description" cvRef="PSI-MS" value="Coiled-coil domain containing 86 OS=Bos indicus x Bos taurus OX=30522 GN=CCDC86 PE=4 SV=1" />
    </DBSequence>
    <DBSequence id="DBSeq_1_A0A3Q1M3W0" searchDatabase_ref="SDB_Uniprot_bovine" accession="A0A3Q1M3W0" >
      <cvParam accession="MS:1001088" name="protein description" cvRef="PSI-MS" value="Calmodulin regulated spectrin associated protein 1 OS=Bos taurus OX=9913 GN=CAMSAP1 PE=3 SV=1" />
    </DBSequence>
    <DBSequence id="DBSeq_1_A0A3Q1MKL0" searchDatabase_ref="SDB_Uniprot_bovine" accession="A0A3Q1MKL0" >
      <cvParam accession="MS:1001088" name="protein description" cvRef="PSI-MS" value="KIAA0408 OS=Bos taurus OX=9913 GN=KIAA0408 PE=4 SV=1" />
    </DBSequence>
    <DBSequence id="DBSeq_1_A0A4W2DSU0" searchDatabase_ref="SDB_Uniprot_bovine" accession="A0A4W2DSU0" >
      <cvParam accession="MS:1001088" name="protein description" cvRef="PSI-MS" value="VPS37C subunit of ESCRT-I OS=Bos indicus x Bos taurus OX=30522 GN=VPS37C PE=4 SV=1" />
    </DBSequence>
    <Peptide id="peptide_13_1">
      <PeptideSequence>MLTSMKR</PeptideSequence>
      <Modification location="1" residues="M" monoisotopicMassDelta="15.994915">
        <cvParam accession="UNIMOD:35" name="Oxidation" cvRef="UNIMOD" />
        <cvParam accession="MS:1001524" name="fragment neutral loss" cvRef="PSI-MS" value="63.998285" unitAccession="UO:0000221" unitName="dalton" unitCvRef="UO" />
      </Modification>
    </Peptide>
    <Peptide id="peptide_13_2">
      <PeptideSequence>TLSHLRR</PeptideSequence>
    </Peptide>
    <Peptide id="peptide_30_1">
      <PeptideSequence>ELPDGPSPLLK</PeptideSequence>
    </Peptide>
    <Peptide id="peptide_30_2">
      <PeptideSequence>MALPNLYDTK</PeptideSequence>
    </Peptide>
    <Peptide id="peptide_30_3">
      <PeptideSequence>GNDPNIVIVPK</PeptideSequence>
    </Peptide>
    <Peptide id="peptide_30_4">
      <PeptideSequence>EISIHSNPIR</PeptideSequence>
    </Peptide>
    <Peptide id="peptide_30_5">
      <PeptideSequence>EISIHSNPLR</PeptideSequence>
    </Peptide>
    <Peptide id="peptide_30_6">
      <PeptideSequence>TFHAKMSSIK</PeptideSequence>
      <Modification location="6" residues="M" monoisotopicMassDelta="15.994915">
        <cvParam accession="UNIMOD:35" name="Oxidation" cvRef="UNIMOD" />
        <cvParam accession="MS:1001524" name="fragment neutral loss" cvRef="PSI-MS" value="63.998285" unitAccession="UO:0000221" unitName="dalton" unitCvRef="UO" />
      </Modification>
    </Peptide>
    <Peptide id="peptide_30_7">
      <PeptideSequence>ENVGPGKLVPR</PeptideSequence>
    </Peptide>
    <Peptide id="peptide_30_8">
      <PeptideSequence>TLRPSLLPLR</PeptideSequence>
    </Peptide>
    <Peptide id="peptide_30_9">
      <PeptideSequence>ENVPLDEPPR</PeptideSequence>
    </Peptide>
    <Peptide id="peptide_30_10">
      <PeptideSequence>TAHNFPIPLR</PeptideSequence>
    </Peptide>
    <Peptide id="peptide_38_1">
      <PeptideSequence>EEIPVIPKGKPK</PeptideSequence>
    </Peptide>
    <Peptide id="peptide_50_1">
      <PeptideSequence>LFSQETVMKFVPR</PeptideSequence>
      <Modification location="8" residues="M" monoisotopicMassDelta="15.994915">
        <cvParam accession="UNIMOD:35" name="Oxidation" cvRef="UNIMOD" />
        <cvParam accession="MS:1001524" name="fragment neutral loss" cvRef="PSI-MS" value="0" unitAccession="UO:0000221" unitName="dalton" unitCvRef="UO" />
      </Modification>
    </Peptide>
    <Peptide id="peptide_50_2">
      <PeptideSequence>QAYIQCNEDSVDR</PeptideSequence>
      <Modification location="6" residues="C" monoisotopicMassDelta="57.021464">
        <cvParam accession="UNIMOD:4" name="Carbamidomethyl" cvRef="UNIMOD" />
      </Modification>
    </Peptide>
    <Peptide id="peptide_50_3">
      <PeptideSequence>SSLILVDFSCTDIK</PeptideSequence>
      <Modification location="10" residues="C" monoisotopicMassDelta="57.021464">
        <cvParam accession="UNIMOD:4" name="Carbamidomethyl" cvRef="UNIMOD" />
      </Modification>
    </Peptide>
    <Peptide id="peptide_50_4">
      <PeptideSequence>SSVTTPKMITDFVR</PeptideSequence>
      <Modification location="8" residues="M" monoisotopicMassDelta="15.994915">
        <cvParam accession="UNIMOD:35" name="Oxidation" cvRef="UNIMOD" />
        <cvParam accession="MS:1001524" name="fragment neutral loss" cvRef="PSI-MS" value="0" unitAccession="UO:0000221" unitName="dalton" unitCvRef="UO" />
      </Modification>
    </Peptide>
    <Peptide id="peptide_50_5">
      <PeptideSequence>YFTLVDMPGYGYR</PeptideSequence>
      <Modification location="7" residues="M" monoisotopicMassDelta="15.994915">
        <cvParam accession="UNIMOD:35" name="Oxidation" cvRef="UNIMOD" />
        <cvParam accession="MS:1001524" name="fragment neutral loss" cvRef="PSI-MS" value="63.998285" unitAccession="UO:0000221" unitName="dalton" unitCvRef="UO" />
      </Modification>
    </Peptide>
    <Peptide id="peptide_50_6">
      <PeptideSequence>NLYHSEAFSINFR</PeptideSequence>
    </Peptide>
    <Peptide id="peptide_50_7">
      <PeptideSequence>QQVEKMEQDHAVR</PeptideSequence>
    </Peptide>
    <Peptide id="peptide_50_8">
      <PeptideSequence>MAPSPEDPGPDLESR</PeptideSequence>
    </Peptide>
    <Peptide id="peptide_50_9">
      <PeptideSequence>TMKAALGAGAPSAPQAR</PeptideSequence>
    </Peptide>
    <Peptide id="peptide_65_1">
      <PeptideSequence>FSWFVDDVEVNTATTKPR</PeptideSequence>
    </Peptide>
    <Peptide id="peptide_65_2">
      <PeptideSequence>RPWERGDGQDVSAHQAFR</PeptideSequence>
    </Peptide>
    <Peptide id="peptide_65_3">
      <PeptideSequence>LASWTSVALAASGICLYSNK</PeptideSequence>
      <Modification location="15" residues="C" monoisotopicMassDelta="57.021464">
        <cvParam accession="UNIMOD:4" name="Carbamidomethyl" cvRef="UNIMOD" />
      </Modification>
    </Peptide>
    <Peptide id="peptide_65_4">
      <PeptideSequence>MTQTSGGSWQCRSGATAGPR</PeptideSequence>
      <Modification location="1" residues="M" monoisotopicMassDelta="15.994915">
        <cvParam accession="UNIMOD:35" name="Oxidation" cvRef="UNIMOD" />
        <cvParam accession="MS:1001524" name="fragment neutral loss" cvRef="PSI-MS" value="0" unitAccession="UO:0000221" unitName="dalton" unitCvRef="UO" />
      </Modification>
      <Modification location="11" residues="C" monoisotopicMassDelta="57.021464">
        <cvParam accession="UNIMOD:4" name="Carbamidomethyl" cvRef="UNIMOD" />
      </Modification>
    </Peptide>
    <Peptide id="peptide_65_5">
      <PeptideSequence>LPTSPGGTASSLVPSSVSSPRAG</PeptideSequence>
    </Peptide>
    <Peptide id="peptide_65_6">
      <PeptideSequence>EMVSFNTVVLDSVQDCPR</PeptideSequence>
      <Modification location="2" residues="M" monoisotopicMassDelta="15.994915">
        <cvParam accession="UNIMOD:35" name="Oxidation" cvRef="UNIMOD" />
        <cvParam accession="MS:1001524" name="fragment neutral loss" cvRef="PSI-MS" value="0" unitAccession="UO:0000221" unitName="dalton" unitCvRef="UO" />
      </Modification>
      <Modification location="16" residues="C" monoisotopicMassDelta="57.021464">
        <cvParam accession="UNIMOD:4" name="Carbamidomethyl" cvRef="UNIMOD" />
      </Modification>
    </Peptide>
    <Peptide id="peptide_65_7">
      <PeptideSequence>IPVSRISPMPFPTSQVSPR</PeptideSequence>
      <Modification location="9" residues="M" monoisotopicMassDelta="15.994915">
        <cvParam accession="UNIMOD:35" name="Oxidation" cvRef="UNIMOD" />
        <cvParam accession="MS:1001524" name="fragment neutral loss" cvRef="PSI-MS" value="0" unitAccession="UO:0000221" unitName="dalton" unitCvRef="UO" />
      </Modification>
    </Peptide>
    <Peptide id="peptide_65_8">
      <PeptideSequence>SPDSAHVPKIGVLGGAMPGHGK</PeptideSequence>
    </Peptide>
    <PeptideEvidence id="PE_13_1_A0A4W2FVV0_0_1_7" start="1" end="7" pre="-" post="E" peptide_ref="peptide_13_1" isDecoy="false" dBSequence_ref="DBSeq_1_A0A4W2FVV0" />
    <PeptideEvidence id="PE_13_2_A0A4W2DSU0_0_161_167" start="161" end="167" pre="R" post="V" peptide_ref="peptide_13_2" isDecoy="false" dBSequence_ref="DBSeq_1_A0A4W2DSU0" />
    <PeptideEvidence id="PE_30_1_A0A4W2HX28_0_95_105" start="95" end="105" pre="R" post="N" peptide_ref="peptide_30_1" isDecoy="false" dBSequence_ref="DBSeq_1_A0A4W2HX28" />
    <PeptideEvidence id="PE_30_2_A0A4W2EKB3_0_1_10" start="1" end="10" pre="-" post="G" peptide_ref="peptide_30_2" isDecoy="false" dBSequence_ref="DBSeq_1_A0A4W2EKB3" />
    <PeptideEvidence id="PE_30_3_A0A3Q1LY98_0_72_82" start="72" end="82" pre="K" post="D" peptide_ref="peptide_30_3" isDecoy="false" dBSequence_ref="DBSeq_1_A0A3Q1LY98" />
    <PeptideEvidence id="PE_30_4_A0A4W2EKP5_0_362_371" start="362" end="371" pre="K" post="C" peptide_ref="peptide_30_4" isDecoy="false" dBSequence_ref="DBSeq_1_A0A4W2EKP5" />
    <PeptideEvidence id="PE_30_5_A0A4W2BNA3_0_365_374" start="365" end="374" pre="R" post="C" peptide_ref="peptide_30_5" isDecoy="false" dBSequence_ref="DBSeq_1_A0A4W2BNA3" />
    <PeptideEvidence id="PE_30_6_A0A4W2CAB8_0_73_82" start="73" end="82" pre="R" post="D" peptide_ref="peptide_30_6" isDecoy="false" dBSequence_ref="DBSeq_1_A0A4W2CAB8" />
    <PeptideEvidence id="PE_30_7_A0A4W2DH38_0_62_72" start="62" end="72" pre="K" post="E" peptide_ref="peptide_30_7" isDecoy="false" dBSequence_ref="DBSeq_1_A0A4W2DH38" />
    <PeptideEvidence id="PE_30_8_A0A3Q1LI03_0_2_11" start="2" end="11" pre="M" post="L" peptide_ref="peptide_30_8" isDecoy="false" dBSequence_ref="DBSeq_1_A0A3Q1LI03" />
    <PeptideEvidence id="PE_30_9_A0A3Q1M3W0_0_1190_1199" start="1190" end="1199" pre="K" post="S" peptide_ref="peptide_30_9" isDecoy="false" dBSequence_ref="DBSeq_1_A0A3Q1M3W0" />
    <PeptideEvidence id="PE_30_10_A0A3Q1MKL0_0_678_687" start="678" end="687" pre="R" post="S" peptide_ref="peptide_30_10" isDecoy="false" dBSequence_ref="DBSeq_1_A0A3Q1MKL0" />
    <PeptideEvidence id="PE_38_1_A0A4W2HCC8_0_224_235" start="224" end="235" pre="K" post="S" peptide_ref="peptide_38_1" isDecoy="false" dBSequence_ref="DBSeq_1_A0A4W2HCC8" />
    <PeptideEvidence id="PE_50_1_A0A452DHZ7_0_347_359" start="347" end="359" pre="K" post="Y" peptide_ref="peptide_50_1" isDecoy="false" dBSequence_ref="DBSeq_1_A0A452DHZ7" />
    <PeptideEvidence id="PE_50_2_A0A3Q1LZI1_0_577_589" start="577" end="589" pre="K" post="D" peptide_ref="peptide_50_2" isDecoy="false" dBSequence_ref="DBSeq_1_A0A3Q1LZI1" />
    <PeptideEvidence id="PE_50_3_A0A3Q1M343_0_291_304" start="291" end="304" pre="K" post="K" peptide_ref="peptide_50_3" isDecoy="false" dBSequence_ref="DBSeq_1_A0A3Q1M343" />
    <PeptideEvidence id="PE_50_4_A0A4W2CXA2_0_74_87" start="74" end="87" pre="R" post="E" peptide_ref="peptide_50_4" isDecoy="false" dBSequence_ref="DBSeq_1_A0A4W2CXA2" />
    <PeptideEvidence id="PE_50_5_A0A3Q1M697_0_159_171" start="159" end="171" pre="K" post="A" peptide_ref="peptide_50_5" isDecoy="false" dBSequence_ref="DBSeq_1_A0A3Q1M697" />
    <PeptideEvidence id="PE_50_6_A0A4W2C9V3_0_158_170" start="158" end="170" pre="K" post="D" peptide_ref="peptide_50_6" isDecoy="false" dBSequence_ref="DBSeq_1_A0A4W2C9V3" />
    <PeptideEvidence id="PE_50_7_A0A3Q1M334_0_620_632" start="620" end="632" pre="K" post="R" peptide_ref="peptide_50_7" isDecoy="false" dBSequence_ref="DBSeq_1_A0A3Q1M334" />
    <PeptideEvidence id="PE_50_8_A0A4W2CQH7_0_1_15" start="1" end="15" pre="-" post="R" peptide_ref="peptide_50_8" isDecoy="false" dBSequence_ref="DBSeq_1_A0A4W2CQH7" />
    <PeptideEvidence id="PE_50_9_A0A3Q1LMV9_0_24_40" start="24" end="40" pre="K" post="S" peptide_ref="peptide_50_9" isDecoy="false" dBSequence_ref="DBSeq_1_A0A3Q1LMV9" />
    <PeptideEvidence id="PE_65_1_A0A3Q1M3L6_0_123_140" start="123" end="140" pre="K" post="E" peptide_ref="peptide_65_1" isDecoy="false" dBSequence_ref="DBSeq_1_A0A3Q1M3L6" />
    <PeptideEvidence id="PE_65_2_A0A4W2DC05_0_293_310" start="293" end="310" pre="R" post="A" peptide_ref="peptide_65_2" isDecoy="false" dBSequence_ref="DBSeq_1_A0A4W2DC05" />
    <PeptideEvidence id="PE_65_3_A0A4W2D0Q2_0_8_27" start="8" end="27" pre="K" post="Y" peptide_ref="peptide_65_3" isDecoy="false" dBSequence_ref="DBSeq_1_A0A4W2D0Q2" />
    <PeptideEvidence id="PE_65_4_A0A4W2DW01_0_1_20" start="1" end="20" pre="-" post="V" peptide_ref="peptide_65_4" isDecoy="false" dBSequence_ref="DBSeq_1_A0A4W2DW01" />
    <PeptideEvidence id="PE_65_5_A0A4W2IJ43_0_544_566" start="544" end="566" pre="R" post="-" peptide_ref="peptide_65_5" isDecoy="false" dBSequence_ref="DBSeq_1_A0A4W2IJ43" />
    <PeptideEvidence id="PE_65_6_A0A3Q1LQ90_0_53_70" start="53" end="70" pre="K" post="N" peptide_ref="peptide_65_6" isDecoy="false" dBSequence_ref="DBSeq_1_A0A3Q1LQ90" />
    <PeptideEvidence id="PE_65_7_A0A3Q1LL22_0_625_643" start="625" end="643" pre="K" post="A" peptide_ref="peptide_65_7" isDecoy="false" dBSequence_ref="DBSeq_1_A0A3Q1LL22" />
    <PeptideEvidence id="PE_65_8_A0A3Q1MAU5_0_493_514" start="493" end="514" pre="R" post="H" peptide_ref="peptide_65_8" isDecoy="false" dBSequence_ref="DBSeq_1_A0A3Q1MAU5" />
  </SequenceCollection>
  <AnalysisCollection>
    <SpectrumIdentification id="SI" spectrumIdentificationProtocol_ref="SIP"  spectrumIdentificationList_ref="SIL_1" activityDate="2020-03-30T18:08:06">
      <InputSpectra spectraData_ref="SD_1" />
      <SearchDatabaseRef searchDatabase_ref="SDB_Uniprot_bovine" />
    </SpectrumIdentification>
    <ProteinDetection id="PD_1" proteinDetectionProtocol_ref="PDP_MascotParser_1" proteinDetectionList_ref="PDL_1" activityDate="2021-01-19T15:07:44">
      <InputSpectrumIdentifications spectrumIdentificationList_ref="SIL_1" />
    </ProteinDetection>
  </AnalysisCollection>
  <AnalysisProtocolCollection>
    <SpectrumIdentificationProtocol id="SIP" analysisSoftware_ref="AS_mascot_server">
      <SearchType>
        <cvParam accession="MS:1001083" name="ms-ms search" cvRef="PSI-MS" value="" />
      </SearchType>
      <AdditionalSearchParams>
        <userParam name="Mascot User Comment" value="BAEDW\2020_3_5\2020_3_5\MSMS 14\M20" />
        <userParam name="Mascot Instrument Name" value="MALDI-TOF-TOF" />
        <cvParam accession="MS:1001211" name="parent mass type mono"    cvRef="PSI-MS" />
        <cvParam accession="MS:1001259" name="param: immonium ion" cvRef="PSI-MS" />
        <cvParam accession="MS:1001108" name="param: a ion" cvRef="PSI-MS" />
        <cvParam accession="MS:1001146" name="param: a ion-NH3" cvRef="PSI-MS" />
        <cvParam accession="MS:1001148" name="param: a ion-H2O" cvRef="PSI-MS" />
        <cvParam accession="MS:1001118" name="param: b ion" cvRef="PSI-MS" />
        <cvParam accession="MS:1001149" name="param: b ion-NH3" cvRef="PSI-MS" />
        <cvParam accession="MS:1001150" name="param: b ion-H2O" cvRef="PSI-MS" />
        <cvParam accession="MS:1001262" name="param: y ion" cvRef="PSI-MS" />
        <cvParam accession="MS:1001151" name="param: y ion-NH3" cvRef="PSI-MS" />
        <cvParam accession="MS:1001152" name="param: y ion-H2O" cvRef="PSI-MS" />
        <cvParam accession="MS:1001406" name="param: internal yb ion" cvRef="PSI-MS" />
        <cvParam accession="MS:1001407" name="param: internal ya ion" cvRef="PSI-MS" />
        <cvParam accession="MS:1001258" name="param: d ion" cvRef="PSI-MS" />
        <cvParam accession="MS:1001257" name="param: v ion" cvRef="PSI-MS" />
        <cvParam accession="MS:1001260" name="param: w ion" cvRef="PSI-MS" />
      </AdditionalSearchParams>
      <ModificationParams>
        <SearchModification fixedMod="true" massDelta="57.021464" residues="C">
          <cvParam accession="UNIMOD:4" name="Carbamidomethyl" cvRef="UNIMOD" />
        </SearchModification>
        <SearchModification fixedMod="false" massDelta="15.994915" residues="M">
          <cvParam accession="UNIMOD:35" name="Oxidation" cvRef="UNIMOD" />
        </SearchModification>
      </ModificationParams>
      <Enzymes>
        <Enzyme id="ENZ_0" cTermGain="OH" nTermGain="H" missedCleavages="1" semiSpecific="0">
          <SiteRegexp><![CDATA[(?<=[KR])(?!P)]]></SiteRegexp>
          <EnzymeName>
            <cvParam accession="MS:1001251" name="Trypsin" cvRef="PSI-MS" />
          </EnzymeName>
        </Enzyme>
      </Enzymes>
      <MassTable id="MT_1" msLevel="1 2">
        <Residue code="A" mass="71.037114" />
        <Residue code="C" mass="103.009185" />
        <Residue code="D" mass="115.026943" />
        <Residue code="E" mass="129.042593" />
        <Residue code="F" mass="147.068414" />
        <Residue code="G" mass="57.021464" />
        <Residue code="H" mass="137.058912" />
        <Residue code="I" mass="113.084064" />
        <Residue code="J" mass="113.084064" />
        <Residue code="K" mass="128.094963" />
        <Residue code="L" mass="113.084064" />
        <Residue code="M" mass="131.040485" />
        <Residue code="N" mass="114.042927" />
        <Residue code="O" mass="237.147727" />
        <Residue code="P" mass="97.052764" />
        <Residue code="Q" mass="128.058578" />
        <Residue code="R" mass="156.101111" />
        <Residue code="S" mass="87.032028" />
        <Residue code="T" mass="101.047679" />
        <Residue code="U" mass="150.953633" />
        <Residue code="V" mass="99.068414" />
        <Residue code="W" mass="186.079313" />
        <Residue code="Y" mass="163.063329" />
        <AmbiguousResidue code="B">
          <cvParam accession="MS:1001360" name="alternate single letter codes" cvRef="PSI-MS" value="D N" />
        </AmbiguousResidue>
        <AmbiguousResidue code="Z">
          <cvParam accession="MS:1001360" name="alternate single letter codes" cvRef="PSI-MS" value="E Q" />
        </AmbiguousResidue>
        <AmbiguousResidue code="X">
          <cvParam accession="MS:1001360" name="alternate single letter codes" cvRef="PSI-MS" value="A C D E F G H I K L M N O P Q R S T U V W Y" />
        </AmbiguousResidue>
      </MassTable>
      <FragmentTolerance>
        <cvParam accession="MS:1001412" name="search tolerance plus value" value="0.3" cvRef="PSI-MS" unitAccession="UO:0000221" unitName="dalton" unitCvRef="UO" />
        <cvParam accession="MS:1001413" name="search tolerance minus value" value="0.3" cvRef="PSI-MS" unitAccession="UO:0000221" unitName="dalton" unitCvRef="UO" />
      </FragmentTolerance>
      <ParentTolerance>
        <cvParam accession="MS:1001412" name="search tolerance plus value" value="100" cvRef="PSI-MS" unitAccession="UO:0000169" unitName="parts per million" unitCvRef="UO" />
        <cvParam accession="MS:1001413" name="search tolerance minus value" value="100" cvRef="PSI-MS" unitAccession="UO:0000169" unitName="parts per million" unitCvRef="UO" />
      </ParentTolerance>
      <Threshold>
        <cvParam accession="MS:1001316" name="Mascot:SigThreshold" cvRef="PSI-MS" value="0.05" />
        <cvParam accession="MS:1001758" name="Mascot:SigThresholdType" cvRef="PSI-MS" value="identity" />
      </Threshold>
      <DatabaseFilters>
        <Filter>
          <FilterType>
            <cvParam accession="MS:1001020" name="DB filter taxonomy" cvRef="PSI-MS" />
          </FilterType>
        </Filter>
      </DatabaseFilters>
    </SpectrumIdentificationProtocol>
    <ProteinDetectionProtocol id="PDP_MascotParser_1"  analysisSoftware_ref="AS_mascot_parser">
      <AnalysisParams>
        <cvParam accession="MS:1001316" name="Mascot:SigThreshold"                               cvRef="PSI-MS" value="0.05" />
        <cvParam accession="MS:1001317" name="Mascot:MaxProteinHits"                             cvRef="PSI-MS" value="30" />
        <cvParam accession="MS:1001318" name="Mascot:ProteinScoringMethod"                       cvRef="PSI-MS" value="Standard" />
        <cvParam accession="MS:1001319" name="Mascot:MinMSMSThreshold"                           cvRef="PSI-MS" value="0" />
        <cvParam accession="MS:1001758" name="Mascot:SigThresholdType"                           cvRef="PSI-MS" value="identity" />
        <cvParam accession="MS:1001759" name="Mascot:ProteinGrouping"                            cvRef="PSI-MS" value="Occam's razor" />
        <cvParam accession="MS:1001320" name="Mascot:ShowHomologousProteinsWithSamePeptides"     cvRef="PSI-MS" value="0" />
        <cvParam accession="MS:1001321" name="Mascot:ShowHomologousProteinsWithSubsetOfPeptides" cvRef="PSI-MS" value="0" />
        <cvParam accession="MS:1001322" name="Mascot:RequireBoldRed"                             cvRef="PSI-MS" value="0" />
        <cvParam accession="MS:1001323" name="Mascot:UseUnigeneClustering"                       cvRef="PSI-MS" value="1" />
        <cvParam accession="MS:1001324" name="Mascot:IncludeErrorTolerantMatches"                cvRef="PSI-MS" value="1" />
        <cvParam accession="MS:1001325" name="Mascot:ShowDecoyMatches"                           cvRef="PSI-MS" value="0" />
      </AnalysisParams>
      <Threshold>
        <cvParam accession="MS:1001494" name="no threshold" cvRef="PSI-MS" />
      </Threshold>
    </ProteinDetectionProtocol>
  </AnalysisProtocolCollection>
  <DataCollection>
    <Inputs>
      <SourceFile location="file:///../data/20200330/F002132.dat" id="SF_1" >
        <FileFormat>
          <cvParam accession="MS:1001199" name="Mascot DAT format" cvRef="PSI-MS" />
        </FileFormat>
      </SourceFile>
      <SearchDatabase location="file:///D:/mascot/sequence/Uniprot_bovine/current/Uniprot_bovine_20200316.fasta" id="SDB_Uniprot_bovine" name="Uniprot_bovine" numDatabaseSequences="134392" numResidues="76244912" version="Uniprot_bovine_20200316.fasta">
        <FileFormat>
          <cvParam accession="MS:1001348" name="FASTA format" cvRef="PSI-MS" />
        </FileFormat>
        <DatabaseName>
          <userParam name="Uniprot_bovine_20200316.fasta" />
        </DatabaseName>
        <cvParam accession="MS:1001073" name="database type amino acid" cvRef="PSI-MS" />
      </SearchDatabase>
      <SpectraData location="file:///" id="SD_1">
        <FileFormat>
          <cvParam accession="MS:1001062" name="Mascot MGF format" cvRef="PSI-MS" />
        </FileFormat>
        <SpectrumIDFormat>
          <cvParam accession="MS:1000775" name="single peak list nativeID format" cvRef="PSI-MS" />
        </SpectrumIDFormat>
      </SpectraData>
    </Inputs>
    <AnalysisData>
      <SpectrumIdentificationList id="SIL_1" numSequencesSearched="134392">
        <FragmentationTable>
          <Measure id="m_mz">
            <cvParam cvRef="PSI-MS" accession="MS:1001225" name="product ion m/z" unitCvRef="PSI-MS" unitAccession="MS:1000040" unitName="m/z" />
          </Measure>
          <Measure id="m_intensity">
            <cvParam cvRef="PSI-MS" accession="MS:1001226" name="product ion intensity" unitCvRef="PSI-MS" unitAccession="MS:1000131" unitName="number of counts" />
          </Measure>
          <Measure id="m_error">
            <cvParam cvRef="PSI-MS" accession="MS:1001227" name="product ion m/z error" unitAccession="MS:1000040" unitName="m/z" unitCvRef="PSI-MS" />
          </Measure>
        </FragmentationTable>
        <SpectrumIdentificationResult id="SIR_13" spectrumID="query=13" spectraData_ref="SD_1">
          <SpectrumIdentificationItem id="SII_13_1"  calculatedMassToCharge="882.45355" chargeState="1" experimentalMassToCharge="882.51978" peptide_ref="peptide_13_1" rank="1" passThreshold="false">
            <PeptideEvidenceRef peptideEvidence_ref="PE_13_1_A0A4W2FVV0_0_1_7" />
            <cvParam accession="MS:1001171" name="Mascot:score" cvRef="PSI-MS" value="5.51" />
            <cvParam accession="MS:1001172" name="Mascot:expectation value" cvRef="PSI-MS" value="57.2643604110745" />
            <cvParam accession="MS:1001363" name="peptide unique to one protein" cvRef="PSI-MS" />
          </SpectrumIdentificationItem>
          <SpectrumIdentificationItem id="SII_13_2"  calculatedMassToCharge="882.526792" chargeState="1" experimentalMassToCharge="882.51978" peptide_ref="peptide_13_2" rank="2" passThreshold="false">
            <PeptideEvidenceRef peptideEvidence_ref="PE_13_2_A0A4W2DSU0_0_161_167" />
            <cvParam accession="MS:1001171" name="Mascot:score" cvRef="PSI-MS" value="1.19" />
            <cvParam accession="MS:1001172" name="Mascot:expectation value" cvRef="PSI-MS" value="154.840446298868" />
            <cvParam accession="MS:1001363" name="peptide unique to one protein" cvRef="PSI-MS" />
          </SpectrumIdentificationItem>
          <cvParam accession="MS:1001371" name="Mascot:identity threshold"  cvRef="PSI-MS" value="36" />
          <cvParam accession="MS:1001370" name="Mascot:homology threshold"  cvRef="PSI-MS" value="14" />
          <cvParam accession="MS:1001030" name="number of peptide seqs compared to each spectrum"  cvRef="PSI-MS" value="4073" />
          <cvParam accession="MS:1000796" name="spectrum title"  cvRef="PSI-MS" value="Locus:1..14.0.3" />
        </SpectrumIdentificationResult>
        <SpectrumIdentificationResult id="SIR_30" spectrumID="query=30" spectraData_ref="SD_1">
          <SpectrumIdentificationItem id="SII_30_1"  calculatedMassToCharge="1165.646299" chargeState="1" experimentalMassToCharge="1165.67737" peptide_ref="peptide_30_1" rank="1" passThreshold="false">
            <PeptideEvidenceRef peptideEvidence_ref="PE_30_1_A0A4W2HX28_0_95_105" />
            <cvParam accession="MS:1001171" name="Mascot:score" cvRef="PSI-MS" value="11.61" />
            <cvParam accession="MS:1001172" name="Mascot:expectation value" cvRef="PSI-MS" value="18.1740140351136" />
            <cvParam accession="MS:1001363" name="peptide unique to one protein" cvRef="PSI-MS" />
          </SpectrumIdentificationItem>
          <SpectrumIdentificationItem id="SII_30_2"  calculatedMassToCharge="1165.592145" chargeState="1" experimentalMassToCharge="1165.67737" peptide_ref="peptide_30_2" rank="2" passThreshold="false">
            <PeptideEvidenceRef peptideEvidence_ref="PE_30_2_A0A4W2EKB3_0_1_10" />
            <cvParam accession="MS:1001171" name="Mascot:score" cvRef="PSI-MS" value="8.37" />
            <cvParam accession="MS:1001172" name="Mascot:expectation value" cvRef="PSI-MS" value="38.3222375917232" />
            <cvParam accession="MS:1001363" name="peptide unique to one protein" cvRef="PSI-MS" />
          </SpectrumIdentificationItem>
          <SpectrumIdentificationItem id="SII_30_3"  calculatedMassToCharge="1165.657545" chargeState="1" experimentalMassToCharge="1165.67737" peptide_ref="peptide_30_3" rank="3" passThreshold="false">
            <PeptideEvidenceRef peptideEvidence_ref="PE_30_3_A0A3Q1LY98_0_72_82" />
            <cvParam accession="MS:1001171" name="Mascot:score" cvRef="PSI-MS" value="3.43" />
            <cvParam accession="MS:1001172" name="Mascot:expectation value" cvRef="PSI-MS" value="119.522827663998" />
            <cvParam accession="MS:1001363" name="peptide unique to one protein" cvRef="PSI-MS" />
          </SpectrumIdentificationItem>
          <SpectrumIdentificationItem id="SII_30_4"  calculatedMassToCharge="1165.632368" chargeState="1" experimentalMassToCharge="1165.67737" peptide_ref="peptide_30_4" rank="4" passThreshold="false">
            <PeptideEvidenceRef peptideEvidence_ref="PE_30_4_A0A4W2EKP5_0_362_371" />
            <cvParam accession="MS:1001171" name="Mascot:score" cvRef="PSI-MS" value="3.21" />
            <cvParam accession="MS:1001172" name="Mascot:expectation value" cvRef="PSI-MS" value="125.73345775407" />
            <cvParam accession="MS:1001363" name="peptide unique to one protein" cvRef="PSI-MS" />
          </SpectrumIdentificationItem>
          <SpectrumIdentificationItem id="SII_30_5"  calculatedMassToCharge="1165.632368" chargeState="1" experimentalMassToCharge="1165.67737" peptide_ref="peptide_30_5" rank="5" passThreshold="false">
            <PeptideEvidenceRef peptideEvidence_ref="PE_30_5_A0A4W2BNA3_0_365_374" />
            <cvParam accession="MS:1001171" name="Mascot:score" cvRef="PSI-MS" value="3.21" />
            <cvParam accession="MS:1001172" name="Mascot:expectation value" cvRef="PSI-MS" value="125.73345775407" />
            <cvParam accession="MS:1001363" name="peptide unique to one protein" cvRef="PSI-MS" />
          </SpectrumIdentificationItem>
          <SpectrumIdentificationItem id="SII_30_6"  calculatedMassToCharge="1165.603391" chargeState="1" experimentalMassToCharge="1165.67737" peptide_ref="peptide_30_6" rank="6" passThreshold="false">
            <PeptideEvidenceRef peptideEvidence_ref="PE_30_6_A0A4W2CAB8_0_73_82" />
            <cvParam accession="MS:1001171" name="Mascot:score" cvRef="PSI-MS" value="2.99" />
            <cvParam accession="MS:1001172" name="Mascot:expectation value" cvRef="PSI-MS" value="132.266803821244" />
            <cvParam accession="MS:1001363" name="peptide unique to one protein" cvRef="PSI-MS" />
          </SpectrumIdentificationItem>
          <SpectrumIdentificationItem id="SII_30_7"  calculatedMassToCharge="1165.668775" chargeState="1" experimentalMassToCharge="1165.67737" peptide_ref="peptide_30_7" rank="7" passThreshold="false">
            <PeptideEvidenceRef peptideEvidence_ref="PE_30_7_A0A4W2DH38_0_62_72" />
            <cvParam accession="MS:1001171" name="Mascot:score" cvRef="PSI-MS" value="2.69" />
            <cvParam accession="MS:1001172" name="Mascot:expectation value" cvRef="PSI-MS" value="141.726433736539" />
            <cvParam accession="MS:1001363" name="peptide unique to one protein" cvRef="PSI-MS" />
          </SpectrumIdentificationItem>
          <SpectrumIdentificationItem id="SII_30_8"  calculatedMassToCharge="1165.741529" chargeState="1" experimentalMassToCharge="1165.67737" peptide_ref="peptide_30_8" rank="8" passThreshold="false">
            <PeptideEvidenceRef peptideEvidence_ref="PE_30_8_A0A3Q1LI03_0_2_11" />
            <cvParam accession="MS:1001171" name="Mascot:score" cvRef="PSI-MS" value="2.67" />
            <cvParam accession="MS:1001172" name="Mascot:expectation value" cvRef="PSI-MS" value="142.380613231571" />
            <cvParam accession="MS:1001363" name="peptide unique to one protein" cvRef="PSI-MS" />
          </SpectrumIdentificationItem>
          <SpectrumIdentificationItem id="SII_30_9"  calculatedMassToCharge="1165.58476" chargeState="1" experimentalMassToCharge="1165.67737" peptide_ref="peptide_30_9" rank="9" passThreshold="false">
            <PeptideEvidenceRef peptideEvidence_ref="PE_30_9_A0A3Q1M3W0_0_1190_1199" />
            <cvParam accession="MS:1001171" name="Mascot:score" cvRef="PSI-MS" value="2.59" />
            <cvParam accession="MS:1001172" name="Mascot:expectation value" cvRef="PSI-MS" value="145.027666463543" />
            <cvParam accession="MS:1001363" name="peptide unique to one protein" cvRef="PSI-MS" />
          </SpectrumIdentificationItem>
          <SpectrumIdentificationItem id="SII_30_10"  calculatedMassToCharge="1165.647642" chargeState="1" experimentalMassToCharge="1165.67737" peptide_ref="peptide_30_10" rank="10" passThreshold="false">
            <PeptideEvidenceRef peptideEvidence_ref="PE_30_10_A0A3Q1MKL0_0_678_687" />
            <cvParam accession="MS:1001171" name="Mascot:score" cvRef="PSI-MS" value="2.33" />
            <cvParam accession="MS:1001172" name="Mascot:expectation value" cvRef="PSI-MS" value="153.975229155242" />
            <cvParam accession="MS:1001363" name="peptide unique to one protein" cvRef="PSI-MS" />
          </SpectrumIdentificationItem>
          <cvParam accession="MS:1001371" name="Mascot:identity threshold"  cvRef="PSI-MS" value="37" />
          <cvParam accession="MS:1001370" name="Mascot:homology threshold"  cvRef="PSI-MS" value="22" />
          <cvParam accession="MS:1001030" name="number of peptide seqs compared to each spectrum"  cvRef="PSI-MS" value="5266" />
          <cvParam accession="MS:1000796" name="spectrum title"  cvRef="PSI-MS" value="Locus:1..14.0.6" />
        </SpectrumIdentificationResult>
        <SpectrumIdentificationResult id="SIR_38" spectrumID="query=38" spectraData_ref="SD_1">
          <SpectrumIdentificationItem id="SII_38_1"  calculatedMassToCharge="1334.804182" chargeState="1" experimentalMassToCharge="1334.81213" peptide_ref="peptide_38_1" rank="1" passThreshold="false">
            <PeptideEvidenceRef peptideEvidence_ref="PE_38_1_A0A4W2HCC8_0_224_235" />
            <cvParam accession="MS:1001171" name="Mascot:score" cvRef="PSI-MS" value="2.61" />
            <cvParam accession="MS:1001172" name="Mascot:expectation value" cvRef="PSI-MS" value="83.5574094539381" />
            <cvParam accession="MS:1001363" name="peptide unique to one protein" cvRef="PSI-MS" />
          </SpectrumIdentificationItem>
          <cvParam accession="MS:1001371" name="Mascot:identity threshold"  cvRef="PSI-MS" value="34" />
          <cvParam accession="MS:1001370" name="Mascot:homology threshold"  cvRef="PSI-MS" value="13" />
          <cvParam accession="MS:1001030" name="number of peptide seqs compared to each spectrum"  cvRef="PSI-MS" value="3048" />
          <cvParam accession="MS:1000796" name="spectrum title"  cvRef="PSI-MS" value="Locus:1..14.0.7" />
        </SpectrumIdentificationResult>
        <SpectrumIdentificationResult id="SIR_50" spectrumID="query=50" spectraData_ref="SD_1">
          <SpectrumIdentificationItem id="SII_50_1"  calculatedMassToCharge="1597.840681" chargeState="1" experimentalMassToCharge="1597.68933" peptide_ref="peptide_50_1" rank="1" passThreshold="false">
            <PeptideEvidenceRef peptideEvidence_ref="PE_50_1_A0A452DHZ7_0_347_359" />
            <cvParam accession="MS:1001171" name="Mascot:score" cvRef="PSI-MS" value="9.18" />
            <cvParam accession="MS:1001172" name="Mascot:expectation value" cvRef="PSI-MS" value="23.5463307154067" />
            <cvParam accession="MS:1001363" name="peptide unique to one protein" cvRef="PSI-MS" />
          </SpectrumIdentificationItem>
          <SpectrumIdentificationItem id="SII_50_2"  calculatedMassToCharge="1597.691099" chargeState="1" experimentalMassToCharge="1597.68933" peptide_ref="peptide_50_2" rank="2" passThreshold="false">
            <PeptideEvidenceRef peptideEvidence_ref="PE_50_2_A0A3Q1LZI1_0_577_589" />
            <cvParam accession="MS:1001171" name="Mascot:score" cvRef="PSI-MS" value="9.18" />
            <cvParam accession="MS:1001172" name="Mascot:expectation value" cvRef="PSI-MS" value="23.5463307154067" />
            <cvParam accession="MS:1001363" name="peptide unique to one protein" cvRef="PSI-MS" />
          </SpectrumIdentificationItem>
          <SpectrumIdentificationItem id="SII_50_3"  calculatedMassToCharge="1597.814191" chargeState="1" experimentalMassToCharge="1597.68933" peptide_ref="peptide_50_3" rank="3" passThreshold="false">
            <PeptideEvidenceRef peptideEvidence_ref="PE_50_3_A0A3Q1M343_0_291_304" />
            <cvParam accession="MS:1001171" name="Mascot:score" cvRef="PSI-MS" value="9.18" />
            <cvParam accession="MS:1001172" name="Mascot:expectation value" cvRef="PSI-MS" value="23.5463307154067" />
            <cvParam accession="MS:1001363" name="peptide unique to one protein" cvRef="PSI-MS" />
          </SpectrumIdentificationItem>
          <SpectrumIdentificationItem id="SII_50_4"  calculatedMassToCharge="1597.825437" chargeState="1" experimentalMassToCharge="1597.68933" peptide_ref="peptide_50_4" rank="4" passThreshold="false">
            <PeptideEvidenceRef peptideEvidence_ref="PE_50_4_A0A4W2CXA2_0_74_87" />
            <cvParam accession="MS:1001171" name="Mascot:score" cvRef="PSI-MS" value="9.18" />
            <cvParam accession="MS:1001172" name="Mascot:expectation value" cvRef="PSI-MS" value="23.5463307154067" />
            <cvParam accession="MS:1001363" name="peptide unique to one protein" cvRef="PSI-MS" />
          </SpectrumIdentificationItem>
          <SpectrumIdentificationItem id="SII_50_5"  calculatedMassToCharge="1597.735547" chargeState="1" experimentalMassToCharge="1597.68933" peptide_ref="peptide_50_5" rank="5" passThreshold="false">
            <PeptideEvidenceRef peptideEvidence_ref="PE_50_5_A0A3Q1M697_0_159_171" />
            <cvParam accession="MS:1001171" name="Mascot:score" cvRef="PSI-MS" value="9.18" />
            <cvParam accession="MS:1001172" name="Mascot:expectation value" cvRef="PSI-MS" value="23.5463307154067" />
            <cvParam accession="MS:1001363" name="peptide unique to one protein" cvRef="PSI-MS" />
          </SpectrumIdentificationItem>
          <SpectrumIdentificationItem id="SII_50_6"  calculatedMassToCharge="1597.775739" chargeState="1" experimentalMassToCharge="1597.68933" peptide_ref="peptide_50_6" rank="6" passThreshold="false">
            <PeptideEvidenceRef peptideEvidence_ref="PE_50_6_A0A4W2C9V3_0_158_170" />
            <cvParam accession="MS:1001171" name="Mascot:score" cvRef="PSI-MS" value="7.89" />
            <cvParam accession="MS:1001172" name="Mascot:expectation value" cvRef="PSI-MS" value="31.6900729933557" />
            <cvParam accession="MS:1001363" name="peptide unique to one protein" cvRef="PSI-MS" />
          </SpectrumIdentificationItem>
          <SpectrumIdentificationItem id="SII_50_7"  calculatedMassToCharge="1597.775098" chargeState="1" experimentalMassToCharge="1597.68933" peptide_ref="peptide_50_7" rank="7" passThreshold="false">
            <PeptideEvidenceRef peptideEvidence_ref="PE_50_7_A0A3Q1M334_0_620_632" />
            <cvParam accession="MS:1001171" name="Mascot:score" cvRef="PSI-MS" value="7.89" />
            <cvParam accession="MS:1001172" name="Mascot:expectation value" cvRef="PSI-MS" value="31.6900729933557" />
            <cvParam accession="MS:1001363" name="peptide unique to one protein" cvRef="PSI-MS" />
          </SpectrumIdentificationItem>
          <SpectrumIdentificationItem id="SII_50_8"  calculatedMassToCharge="1597.716245" chargeState="1" experimentalMassToCharge="1597.68933" peptide_ref="peptide_50_8" rank="8" passThreshold="false">
            <PeptideEvidenceRef peptideEvidence_ref="PE_50_8_A0A4W2CQH7_0_1_15" />
            <cvParam accession="MS:1001171" name="Mascot:score" cvRef="PSI-MS" value="7.01" />
            <cvParam accession="MS:1001172" name="Mascot:expectation value" cvRef="PSI-MS" value="38.8081767435552" />
            <cvParam accession="MS:1001363" name="peptide unique to one protein" cvRef="PSI-MS" />
          </SpectrumIdentificationItem>
          <SpectrumIdentificationItem id="SII_50_9"  calculatedMassToCharge="1597.847852" chargeState="1" experimentalMassToCharge="1597.68933" peptide_ref="peptide_50_9" rank="9" passThreshold="false">
            <PeptideEvidenceRef peptideEvidence_ref="PE_50_9_A0A3Q1LMV9_0_24_40" />
            <cvParam accession="MS:1001171" name="Mascot:score" cvRef="PSI-MS" value="7.01" />
            <cvParam accession="MS:1001172" name="Mascot:expectation value" cvRef="PSI-MS" value="38.8081767435552" />
            <cvParam accession="MS:1001363" name="peptide unique to one protein" cvRef="PSI-MS" />
          </SpectrumIdentificationItem>
          <cvParam accession="MS:1001371" name="Mascot:identity threshold"  cvRef="PSI-MS" value="35" />
          <cvParam accession="MS:1001030" name="number of peptide seqs compared to each spectrum"  cvRef="PSI-MS" value="3899" />
          <cvParam accession="MS:1000796" name="spectrum title"  cvRef="PSI-MS" value="Locus:1..14.0.1" />
        </SpectrumIdentificationResult>
        <SpectrumIdentificationResult id="SIR_65" spectrumID="query=65" spectraData_ref="SD_1">
          <SpectrumIdentificationItem id="SII_65_1"  calculatedMassToCharge="2112.03967" chargeState="1" experimentalMassToCharge="2111.93408" peptide_ref="peptide_65_1" rank="1" passThreshold="true">
            <PeptideEvidenceRef peptideEvidence_ref="PE_65_1_A0A3Q1M3L6_0_123_140" />
            <cvParam accession="MS:1001171" name="Mascot:score" cvRef="PSI-MS" value="45.65" />
            <cvParam accession="MS:1001172" name="Mascot:expectation value" cvRef="PSI-MS" value="0.00448156635309625" />
            <cvParam accession="MS:1001363" name="peptide unique to one protein" cvRef="PSI-MS" />
          </SpectrumIdentificationItem>
          <SpectrumIdentificationItem id="SII_65_2"  calculatedMassToCharge="2112.011808" chargeState="1" experimentalMassToCharge="2111.93408" peptide_ref="peptide_65_2" rank="2" passThreshold="false">
            <PeptideEvidenceRef peptideEvidence_ref="PE_65_2_A0A4W2DC05_0_293_310" />
            <cvParam accession="MS:1001171" name="Mascot:score" cvRef="PSI-MS" value="7.38" />
            <cvParam accession="MS:1001172" name="Mascot:expectation value" cvRef="PSI-MS" value="30.0905295577096" />
            <cvParam accession="MS:1001363" name="peptide unique to one protein" cvRef="PSI-MS" />
          </SpectrumIdentificationItem>
          <SpectrumIdentificationItem id="SII_65_3"  calculatedMassToCharge="2112.079374" chargeState="1" experimentalMassToCharge="2111.93408" peptide_ref="peptide_65_3" rank="3" passThreshold="false">
            <PeptideEvidenceRef peptideEvidence_ref="PE_65_3_A0A4W2D0Q2_0_8_27" />
            <cvParam accession="MS:1001171" name="Mascot:score" cvRef="PSI-MS" value="5.58" />
            <cvParam accession="MS:1001172" name="Mascot:expectation value" cvRef="PSI-MS" value="45.5438594834735" />
            <cvParam accession="MS:1001363" name="peptide unique to one protein" cvRef="PSI-MS" />
          </SpectrumIdentificationItem>
          <SpectrumIdentificationItem id="SII_65_4"  calculatedMassToCharge="2111.934568" chargeState="1" experimentalMassToCharge="2111.93408" peptide_ref="peptide_65_4" rank="4" passThreshold="false">
            <PeptideEvidenceRef peptideEvidence_ref="PE_65_4_A0A4W2DW01_0_1_20" />
            <cvParam accession="MS:1001171" name="Mascot:score" cvRef="PSI-MS" value="5.58" />
            <cvParam accession="MS:1001172" name="Mascot:expectation value" cvRef="PSI-MS" value="45.5438594834735" />
            <cvParam accession="MS:1001363" name="peptide unique to one protein" cvRef="PSI-MS" />
          </SpectrumIdentificationItem>
          <SpectrumIdentificationItem id="SII_65_5"  calculatedMassToCharge="2112.093152" chargeState="1" experimentalMassToCharge="2111.93408" peptide_ref="peptide_65_5" rank="5" passThreshold="false">
            <PeptideEvidenceRef peptideEvidence_ref="PE_65_5_A0A4W2IJ43_0_544_566" />
            <cvParam accession="MS:1001171" name="Mascot:score" cvRef="PSI-MS" value="5.28" />
            <cvParam accession="MS:1001172" name="Mascot:expectation value" cvRef="PSI-MS" value="48.8011246715707" />
            <cvParam accession="MS:1001363" name="peptide unique to one protein" cvRef="PSI-MS" />
          </SpectrumIdentificationItem>
          <SpectrumIdentificationItem id="SII_65_6"  calculatedMassToCharge="2111.973646" chargeState="1" experimentalMassToCharge="2111.93408" peptide_ref="peptide_65_6" rank="6" passThreshold="false">
            <PeptideEvidenceRef peptideEvidence_ref="PE_65_6_A0A3Q1LQ90_0_53_70" />
            <cvParam accession="MS:1001171" name="Mascot:score" cvRef="PSI-MS" value="3.88" />
            <cvParam accession="MS:1001172" name="Mascot:expectation value" cvRef="PSI-MS" value="67.3643045915598" />
            <cvParam accession="MS:1001363" name="peptide unique to one protein" cvRef="PSI-MS" />
          </SpectrumIdentificationItem>
          <SpectrumIdentificationItem id="SII_65_7"  calculatedMassToCharge="2112.127027" chargeState="1" experimentalMassToCharge="2111.93408" peptide_ref="peptide_65_7" rank="7" passThreshold="false">
            <PeptideEvidenceRef peptideEvidence_ref="PE_65_7_A0A3Q1LL22_0_625_643" />
            <cvParam accession="MS:1001171" name="Mascot:score" cvRef="PSI-MS" value="3.88" />
            <cvParam accession="MS:1001172" name="Mascot:expectation value" cvRef="PSI-MS" value="67.3643045915598" />
            <cvParam accession="MS:1001363" name="peptide unique to one protein" cvRef="PSI-MS" />
          </SpectrumIdentificationItem>
          <SpectrumIdentificationItem id="SII_65_8"  calculatedMassToCharge="2112.10188" chargeState="1" experimentalMassToCharge="2111.93408" peptide_ref="peptide_65_8" rank="8" passThreshold="false">
            <PeptideEvidenceRef peptideEvidence_ref="PE_65_8_A0A3Q1MAU5_0_493_514" />
            <cvParam accession="MS:1001171" name="Mascot:score" cvRef="PSI-MS" value="3.40" />
            <cvParam accession="MS:1001172" name="Mascot:expectation value" cvRef="PSI-MS" value="75.2367160106085" />
            <cvParam accession="MS:1001363" name="peptide unique to one protein" cvRef="PSI-MS" />
          </SpectrumIdentificationItem>
          <cvParam accession="MS:1001371" name="Mascot:identity threshold"  cvRef="PSI-MS" value="35" />
          <cvParam accession="MS:1001030" name="number of peptide seqs compared to each spectrum"  cvRef="PSI-MS" value="3292" />
          <cvParam accession="MS:1000796" name="spectrum title"  cvRef="PSI-MS" value="Locus:1..14.0.2" />
        </SpectrumIdentificationResult>
      </SpectrumIdentificationList>
      <ProteinDetectionList id="PDL_1">
        <ProteinAmbiguityGroup id="PAG_hit_1" >
          <ProteinDetectionHypothesis id="PDH_A0A3Q1M3L6_0" dBSequence_ref="DBSeq_1_A0A3Q1M3L6"  passThreshold="true">
            <PeptideHypothesis peptideEvidence_ref="PE_65_1_A0A3Q1M3L6_0_123_140">
              <SpectrumIdentificationItemRef spectrumIdentificationItem_ref="SII_65_1" />
            </PeptideHypothesis>
            <cvParam accession="MS:1001171" name="Mascot:score" cvRef="PSI-MS" value="45.65" />
            <cvParam accession="MS:1001591" name="anchor protein" cvRef="PSI-MS" value="" />
            <cvParam accession="MS:1001097" name="distinct peptide sequences" cvRef="PSI-MS" value="1" />
          </ProteinDetectionHypothesis>
        </ProteinAmbiguityGroup>
        <ProteinAmbiguityGroup id="PAG_hit_2" >
          <ProteinDetectionHypothesis id="PDH_A0A4W2HX28_0" dBSequence_ref="DBSeq_1_A0A4W2HX28"  passThreshold="true">
            <PeptideHypothesis peptideEvidence_ref="PE_30_1_A0A4W2HX28_0_95_105">
              <SpectrumIdentificationItemRef spectrumIdentificationItem_ref="SII_30_1" />
            </PeptideHypothesis>
            <cvParam accession="MS:1001171" name="Mascot:score" cvRef="PSI-MS" value="11.61" />
            <cvParam accession="MS:1001591" name="anchor protein" cvRef="PSI-MS" value="" />
            <cvParam accession="MS:1001097" name="distinct peptide sequences" cvRef="PSI-MS" value="1" />
          </ProteinDetectionHypothesis>
        </ProteinAmbiguityGroup>
        <ProteinAmbiguityGroup id="PAG_hit_3" >
          <ProteinDetectionHypothesis id="PDH_A0A3Q1LZI1_0" dBSequence_ref="DBSeq_1_A0A3Q1LZI1"  passThreshold="true">
            <PeptideHypothesis peptideEvidence_ref="PE_50_2_A0A3Q1LZI1_0_577_589">
              <SpectrumIdentificationItemRef spectrumIdentificationItem_ref="SII_50_2" />
            </PeptideHypothesis>
            <cvParam accession="MS:1001171" name="Mascot:score" cvRef="PSI-MS" value="9.18" />
            <cvParam accession="MS:1001591" name="anchor protein" cvRef="PSI-MS" value="" />
            <cvParam accession="MS:1001097" name="distinct peptide sequences" cvRef="PSI-MS" value="1" />
          </ProteinDetectionHypothesis>
        </ProteinAmbiguityGroup>
        <ProteinAmbiguityGroup id="PAG_hit_4" >
          <ProteinDetectionHypothesis id="PDH_A0A3Q1M343_0" dBSequence_ref="DBSeq_1_A0A3Q1M343"  passThreshold="true">
            <PeptideHypothesis peptideEvidence_ref="PE_50_3_A0A3Q1M343_0_291_304">
              <SpectrumIdentificationItemRef spectrumIdentificationItem_ref="SII_50_3" />
            </PeptideHypothesis>
            <cvParam accession="MS:1001171" name="Mascot:score" cvRef="PSI-MS" value="9.18" />
            <cvParam accession="MS:1001591" name="anchor protein" cvRef="PSI-MS" value="" />
            <cvParam accession="MS:1001097" name="distinct peptide sequences" cvRef="PSI-MS" value="1" />
          </ProteinDetectionHypothesis>
        </ProteinAmbiguityGroup>
        <ProteinAmbiguityGroup id="PAG_hit_5" >
          <ProteinDetectionHypothesis id="PDH_A0A3Q1M697_0" dBSequence_ref="DBSeq_1_A0A3Q1M697"  passThreshold="true">
            <PeptideHypothesis peptideEvidence_ref="PE_50_5_A0A3Q1M697_0_159_171">
              <SpectrumIdentificationItemRef spectrumIdentificationItem_ref="SII_50_5" />
            </PeptideHypothesis>
            <cvParam accession="MS:1001171" name="Mascot:score" cvRef="PSI-MS" value="9.18" />
            <cvParam accession="MS:1001591" name="anchor protein" cvRef="PSI-MS" value="" />
            <cvParam accession="MS:1001097" name="distinct peptide sequences" cvRef="PSI-MS" value="1" />
          </ProteinDetectionHypothesis>
        </ProteinAmbiguityGroup>
        <ProteinAmbiguityGroup id="PAG_hit_6" >
          <ProteinDetectionHypothesis id="PDH_A0A452DHZ7_0" dBSequence_ref="DBSeq_1_A0A452DHZ7"  passThreshold="true">
            <PeptideHypothesis peptideEvidence_ref="PE_50_1_A0A452DHZ7_0_347_359">
              <SpectrumIdentificationItemRef spectrumIdentificationItem_ref="SII_50_1" />
            </PeptideHypothesis>
            <cvParam accession="MS:1001171" name="Mascot:score" cvRef="PSI-MS" value="9.18" />
            <cvParam accession="MS:1001591" name="anchor protein" cvRef="PSI-MS" value="" />
            <cvParam accession="MS:1001097" name="distinct peptide sequences" cvRef="PSI-MS" value="1" />
          </ProteinDetectionHypothesis>
        </ProteinAmbiguityGroup>
        <ProteinAmbiguityGroup id="PAG_hit_7" >
          <ProteinDetectionHypothesis id="PDH_A0A4W2CXA2_0" dBSequence_ref="DBSeq_1_A0A4W2CXA2"  passThreshold="true">
            <PeptideHypothesis peptideEvidence_ref="PE_50_4_A0A4W2CXA2_0_74_87">
              <SpectrumIdentificationItemRef spectrumIdentificationItem_ref="SII_50_4" />
            </PeptideHypothesis>
            <cvParam accession="MS:1001171" name="Mascot:score" cvRef="PSI-MS" value="9.18" />
            <cvParam accession="MS:1001591" name="anchor protein" cvRef="PSI-MS" value="" />
            <cvParam accession="MS:1001097" name="distinct peptide sequences" cvRef="PSI-MS" value="1" />
          </ProteinDetectionHypothesis>
        </ProteinAmbiguityGroup>
        <ProteinAmbiguityGroup id="PAG_hit_8" >
          <ProteinDetectionHypothesis id="PDH_A0A4W2EKB3_0" dBSequence_ref="DBSeq_1_A0A4W2EKB3"  passThreshold="true">
            <PeptideHypothesis peptideEvidence_ref="PE_30_2_A0A4W2EKB3_0_1_10">
              <SpectrumIdentificationItemRef spectrumIdentificationItem_ref="SII_30_2" />
            </PeptideHypothesis>
            <cvParam accession="MS:1001171" name="Mascot:score" cvRef="PSI-MS" value="8.37" />
            <cvParam accession="MS:1001591" name="anchor protein" cvRef="PSI-MS" value="" />
            <cvParam accession="MS:1001097" name="distinct peptide sequences" cvRef="PSI-MS" value="1" />
          </ProteinDetectionHypothesis>
        </ProteinAmbiguityGroup>
        <ProteinAmbiguityGroup id="PAG_hit_9" >
          <ProteinDetectionHypothesis id="PDH_A0A3Q1M334_0" dBSequence_ref="DBSeq_1_A0A3Q1M334"  passThreshold="true">
            <PeptideHypothesis peptideEvidence_ref="PE_50_7_A0A3Q1M334_0_620_632">
              <SpectrumIdentificationItemRef spectrumIdentificationItem_ref="SII_50_7" />
            </PeptideHypothesis>
            <cvParam accession="MS:1001171" name="Mascot:score" cvRef="PSI-MS" value="7.89" />
            <cvParam accession="MS:1001591" name="anchor protein" cvRef="PSI-MS" value="" />
            <cvParam accession="MS:1001097" name="distinct peptide sequences" cvRef="PSI-MS" value="1" />
          </ProteinDetectionHypothesis>
        </ProteinAmbiguityGroup>
        <ProteinAmbiguityGroup id="PAG_hit_10" >
          <ProteinDetectionHypothesis id="PDH_A0A4W2C9V3_0" dBSequence_ref="DBSeq_1_A0A4W2C9V3"  passThreshold="true">
            <PeptideHypothesis peptideEvidence_ref="PE_50_6_A0A4W2C9V3_0_158_170">
              <SpectrumIdentificationItemRef spectrumIdentificationItem_ref="SII_50_6" />
            </PeptideHypothesis>
            <cvParam accession="MS:1001171" name="Mascot:score" cvRef="PSI-MS" value="7.89" />
            <cvParam accession="MS:1001591" name="anchor protein" cvRef="PSI-MS" value="" />
            <cvParam accession="MS:1001097" name="distinct peptide sequences" cvRef="PSI-MS" value="1" />
          </ProteinDetectionHypothesis>
        </ProteinAmbiguityGroup>
        <ProteinAmbiguityGroup id="PAG_hit_11" >
          <ProteinDetectionHypothesis id="PDH_A0A4W2DC05_0" dBSequence_ref="DBSeq_1_A0A4W2DC05"  passThreshold="true">
            <PeptideHypothesis peptideEvidence_ref="PE_65_2_A0A4W2DC05_0_293_310">
              <SpectrumIdentificationItemRef spectrumIdentificationItem_ref="SII_65_2" />
            </PeptideHypothesis>
            <cvParam accession="MS:1001171" name="Mascot:score" cvRef="PSI-MS" value="7.38" />
            <cvParam accession="MS:1001591" name="anchor protein" cvRef="PSI-MS" value="" />
            <cvParam accession="MS:1001097" name="distinct peptide sequences" cvRef="PSI-MS" value="1" />
          </ProteinDetectionHypothesis>
        </ProteinAmbiguityGroup>
        <ProteinAmbiguityGroup id="PAG_hit_12" >
          <ProteinDetectionHypothesis id="PDH_A0A3Q1LMV9_0" dBSequence_ref="DBSeq_1_A0A3Q1LMV9"  passThreshold="true">
            <PeptideHypothesis peptideEvidence_ref="PE_50_9_A0A3Q1LMV9_0_24_40">
              <SpectrumIdentificationItemRef spectrumIdentificationItem_ref="SII_50_9" />
            </PeptideHypothesis>
            <cvParam accession="MS:1001171" name="Mascot:score" cvRef="PSI-MS" value="7.01" />
            <cvParam accession="MS:1001591" name="anchor protein" cvRef="PSI-MS" value="" />
            <cvParam accession="MS:1001097" name="distinct peptide sequences" cvRef="PSI-MS" value="1" />
          </ProteinDetectionHypothesis>
        </ProteinAmbiguityGroup>
        <ProteinAmbiguityGroup id="PAG_hit_13" >
          <ProteinDetectionHypothesis id="PDH_A0A4W2CQH7_0" dBSequence_ref="DBSeq_1_A0A4W2CQH7"  passThreshold="true">
            <PeptideHypothesis peptideEvidence_ref="PE_50_8_A0A4W2CQH7_0_1_15">
              <SpectrumIdentificationItemRef spectrumIdentificationItem_ref="SII_50_8" />
            </PeptideHypothesis>
            <cvParam accession="MS:1001171" name="Mascot:score" cvRef="PSI-MS" value="7.01" />
            <cvParam accession="MS:1001591" name="anchor protein" cvRef="PSI-MS" value="" />
            <cvParam accession="MS:1001097" name="distinct peptide sequences" cvRef="PSI-MS" value="1" />
          </ProteinDetectionHypothesis>
        </ProteinAmbiguityGroup>
        <ProteinAmbiguityGroup id="PAG_hit_14" >
          <ProteinDetectionHypothesis id="PDH_A0A4W2D0Q2_0" dBSequence_ref="DBSeq_1_A0A4W2D0Q2"  passThreshold="true">
            <PeptideHypothesis peptideEvidence_ref="PE_65_3_A0A4W2D0Q2_0_8_27">
              <SpectrumIdentificationItemRef spectrumIdentificationItem_ref="SII_65_3" />
            </PeptideHypothesis>
            <cvParam accession="MS:1001171" name="Mascot:score" cvRef="PSI-MS" value="5.58" />
            <cvParam accession="MS:1001591" name="anchor protein" cvRef="PSI-MS" value="" />
            <cvParam accession="MS:1001097" name="distinct peptide sequences" cvRef="PSI-MS" value="1" />
          </ProteinDetectionHypothesis>
        </ProteinAmbiguityGroup>
        <ProteinAmbiguityGroup id="PAG_hit_15" >
          <ProteinDetectionHypothesis id="PDH_A0A4W2DW01_0" dBSequence_ref="DBSeq_1_A0A4W2DW01"  passThreshold="true">
            <PeptideHypothesis peptideEvidence_ref="PE_65_4_A0A4W2DW01_0_1_20">
              <SpectrumIdentificationItemRef spectrumIdentificationItem_ref="SII_65_4" />
            </PeptideHypothesis>
            <cvParam accession="MS:1001171" name="Mascot:score" cvRef="PSI-MS" value="5.58" />
            <cvParam accession="MS:1001591" name="anchor protein" cvRef="PSI-MS" value="" />
            <cvParam accession="MS:1001097" name="distinct peptide sequences" cvRef="PSI-MS" value="1" />
          </ProteinDetectionHypothesis>
        </ProteinAmbiguityGroup>
        <ProteinAmbiguityGroup id="PAG_hit_16" >
          <ProteinDetectionHypothesis id="PDH_A0A4W2FVV0_0" dBSequence_ref="DBSeq_1_A0A4W2FVV0"  passThreshold="true">
            <PeptideHypothesis peptideEvidence_ref="PE_13_1_A0A4W2FVV0_0_1_7">
              <SpectrumIdentificationItemRef spectrumIdentificationItem_ref="SII_13_1" />
            </PeptideHypothesis>
            <cvParam accession="MS:1001171" name="Mascot:score" cvRef="PSI-MS" value="5.51" />
            <cvParam accession="MS:1001591" name="anchor protein" cvRef="PSI-MS" value="" />
            <cvParam accession="MS:1001097" name="distinct peptide sequences" cvRef="PSI-MS" value="1" />
          </ProteinDetectionHypothesis>
        </ProteinAmbiguityGroup>
        <ProteinAmbiguityGroup id="PAG_hit_17" >
          <ProteinDetectionHypothesis id="PDH_A0A4W2IJ43_0" dBSequence_ref="DBSeq_1_A0A4W2IJ43"  passThreshold="true">
            <PeptideHypothesis peptideEvidence_ref="PE_65_5_A0A4W2IJ43_0_544_566">
              <SpectrumIdentificationItemRef spectrumIdentificationItem_ref="SII_65_5" />
            </PeptideHypothesis>
            <cvParam accession="MS:1001171" name="Mascot:score" cvRef="PSI-MS" value="5.28" />
            <cvParam accession="MS:1001591" name="anchor protein" cvRef="PSI-MS" value="" />
            <cvParam accession="MS:1001097" name="distinct peptide sequences" cvRef="PSI-MS" value="1" />
          </ProteinDetectionHypothesis>
        </ProteinAmbiguityGroup>
        <ProteinAmbiguityGroup id="PAG_hit_18" >
          <ProteinDetectionHypothesis id="PDH_A0A3Q1LQ90_0" dBSequence_ref="DBSeq_1_A0A3Q1LQ90"  passThreshold="true">
            <PeptideHypothesis peptideEvidence_ref="PE_65_6_A0A3Q1LQ90_0_53_70">
              <SpectrumIdentificationItemRef spectrumIdentificationItem_ref="SII_65_6" />
            </PeptideHypothesis>
            <cvParam accession="MS:1001171" name="Mascot:score" cvRef="PSI-MS" value="3.88" />
            <cvParam accession="MS:1001591" name="anchor protein" cvRef="PSI-MS" value="" />
            <cvParam accession="MS:1001097" name="distinct peptide sequences" cvRef="PSI-MS" value="1" />
          </ProteinDetectionHypothesis>
        </ProteinAmbiguityGroup>
        <ProteinAmbiguityGroup id="PAG_hit_19" >
          <ProteinDetectionHypothesis id="PDH_A0A3Q1LY98_0" dBSequence_ref="DBSeq_1_A0A3Q1LY98"  passThreshold="true">
            <PeptideHypothesis peptideEvidence_ref="PE_30_3_A0A3Q1LY98_0_72_82">
              <SpectrumIdentificationItemRef spectrumIdentificationItem_ref="SII_30_3" />
            </PeptideHypothesis>
            <cvParam accession="MS:1001171" name="Mascot:score" cvRef="PSI-MS" value="3.43" />
            <cvParam accession="MS:1001591" name="anchor protein" cvRef="PSI-MS" value="" />
            <cvParam accession="MS:1001097" name="distinct peptide sequences" cvRef="PSI-MS" value="1" />
          </ProteinDetectionHypothesis>
        </ProteinAmbiguityGroup>
        <ProteinAmbiguityGroup id="PAG_hit_20" >
          <ProteinDetectionHypothesis id="PDH_A0A3Q1MAU5_0" dBSequence_ref="DBSeq_1_A0A3Q1MAU5"  passThreshold="true">
            <PeptideHypothesis peptideEvidence_ref="PE_65_8_A0A3Q1MAU5_0_493_514">
              <SpectrumIdentificationItemRef spectrumIdentificationItem_ref="SII_65_8" />
            </PeptideHypothesis>
            <cvParam accession="MS:1001171" name="Mascot:score" cvRef="PSI-MS" value="3.4" />
            <cvParam accession="MS:1001591" name="anchor protein" cvRef="PSI-MS" value="" />
            <cvParam accession="MS:1001097" name="distinct peptide sequences" cvRef="PSI-MS" value="1" />
          </ProteinDetectionHypothesis>
        </ProteinAmbiguityGroup>
        <ProteinAmbiguityGroup id="PAG_hit_21" >
          <ProteinDetectionHypothesis id="PDH_A0A4W2BNA3_0" dBSequence_ref="DBSeq_1_A0A4W2BNA3"  passThreshold="true">
            <PeptideHypothesis peptideEvidence_ref="PE_30_5_A0A4W2BNA3_0_365_374">
              <SpectrumIdentificationItemRef spectrumIdentificationItem_ref="SII_30_5" />
            </PeptideHypothesis>
            <cvParam accession="MS:1001171" name="Mascot:score" cvRef="PSI-MS" value="3.21" />
            <cvParam accession="MS:1001591" name="anchor protein" cvRef="PSI-MS" value="" />
            <cvParam accession="MS:1001097" name="distinct peptide sequences" cvRef="PSI-MS" value="1" />
          </ProteinDetectionHypothesis>
        </ProteinAmbiguityGroup>
        <ProteinAmbiguityGroup id="PAG_hit_22" >
          <ProteinDetectionHypothesis id="PDH_A0A4W2EKP5_0" dBSequence_ref="DBSeq_1_A0A4W2EKP5"  passThreshold="true">
            <PeptideHypothesis peptideEvidence_ref="PE_30_4_A0A4W2EKP5_0_362_371">
              <SpectrumIdentificationItemRef spectrumIdentificationItem_ref="SII_30_4" />
            </PeptideHypothesis>
            <cvParam accession="MS:1001171" name="Mascot:score" cvRef="PSI-MS" value="3.21" />
            <cvParam accession="MS:1001591" name="anchor protein" cvRef="PSI-MS" value="" />
            <cvParam accession="MS:1001097" name="distinct peptide sequences" cvRef="PSI-MS" value="1" />
          </ProteinDetectionHypothesis>
        </ProteinAmbiguityGroup>
        <ProteinAmbiguityGroup id="PAG_hit_23" >
          <ProteinDetectionHypothesis id="PDH_A0A4W2CAB8_0" dBSequence_ref="DBSeq_1_A0A4W2CAB8"  passThreshold="true">
            <PeptideHypothesis peptideEvidence_ref="PE_30_6_A0A4W2CAB8_0_73_82">
              <SpectrumIdentificationItemRef spectrumIdentificationItem_ref="SII_30_6" />
            </PeptideHypothesis>
            <cvParam accession="MS:1001171" name="Mascot:score" cvRef="PSI-MS" value="2.99" />
            <cvParam accession="MS:1001591" name="anchor protein" cvRef="PSI-MS" value="" />
            <cvParam accession="MS:1001097" name="distinct peptide sequences" cvRef="PSI-MS" value="1" />
          </ProteinDetectionHypothesis>
        </ProteinAmbiguityGroup>
        <ProteinAmbiguityGroup id="PAG_hit_24" >
          <ProteinDetectionHypothesis id="PDH_A0A3Q1LL22_0" dBSequence_ref="DBSeq_1_A0A3Q1LL22"  passThreshold="true">
            <PeptideHypothesis peptideEvidence_ref="PE_65_7_A0A3Q1LL22_0_625_643">
              <SpectrumIdentificationItemRef spectrumIdentificationItem_ref="SII_65_7" />
            </PeptideHypothesis>
            <cvParam accession="MS:1001171" name="Mascot:score" cvRef="PSI-MS" value="2.7044402869636" />
            <cvParam accession="MS:1001591" name="anchor protein" cvRef="PSI-MS" value="" />
            <cvParam accession="MS:1001097" name="distinct peptide sequences" cvRef="PSI-MS" value="1" />
          </ProteinDetectionHypothesis>
        </ProteinAmbiguityGroup>
        <ProteinAmbiguityGroup id="PAG_hit_25" >
          <ProteinDetectionHypothesis id="PDH_A0A4W2DH38_0" dBSequence_ref="DBSeq_1_A0A4W2DH38"  passThreshold="true">
            <PeptideHypothesis peptideEvidence_ref="PE_30_7_A0A4W2DH38_0_62_72">
              <SpectrumIdentificationItemRef spectrumIdentificationItem_ref="SII_30_7" />
            </PeptideHypothesis>
            <cvParam accession="MS:1001171" name="Mascot:score" cvRef="PSI-MS" value="2.69" />
            <cvParam accession="MS:1001591" name="anchor protein" cvRef="PSI-MS" value="" />
            <cvParam accession="MS:1001097" name="distinct peptide sequences" cvRef="PSI-MS" value="1" />
          </ProteinDetectionHypothesis>
        </ProteinAmbiguityGroup>
        <ProteinAmbiguityGroup id="PAG_hit_26" >
          <ProteinDetectionHypothesis id="PDH_A0A3Q1LI03_0" dBSequence_ref="DBSeq_1_A0A3Q1LI03"  passThreshold="true">
            <PeptideHypothesis peptideEvidence_ref="PE_30_8_A0A3Q1LI03_0_2_11">
              <SpectrumIdentificationItemRef spectrumIdentificationItem_ref="SII_30_8" />
            </PeptideHypothesis>
            <cvParam accession="MS:1001171" name="Mascot:score" cvRef="PSI-MS" value="2.67" />
            <cvParam accession="MS:1001591" name="anchor protein" cvRef="PSI-MS" value="" />
            <cvParam accession="MS:1001097" name="distinct peptide sequences" cvRef="PSI-MS" value="1" />
          </ProteinDetectionHypothesis>
        </ProteinAmbiguityGroup>
        <ProteinAmbiguityGroup id="PAG_hit_27" >
          <ProteinDetectionHypothesis id="PDH_A0A4W2HCC8_0" dBSequence_ref="DBSeq_1_A0A4W2HCC8"  passThreshold="true">
            <PeptideHypothesis peptideEvidence_ref="PE_38_1_A0A4W2HCC8_0_224_235">
              <SpectrumIdentificationItemRef spectrumIdentificationItem_ref="SII_38_1" />
            </PeptideHypothesis>
            <cvParam accession="MS:1001171" name="Mascot:score" cvRef="PSI-MS" value="2.61" />
            <cvParam accession="MS:1001591" name="anchor protein" cvRef="PSI-MS" value="" />
            <cvParam accession="MS:1001097" name="distinct peptide sequences" cvRef="PSI-MS" value="1" />
          </ProteinDetectionHypothesis>
        </ProteinAmbiguityGroup>
        <ProteinAmbiguityGroup id="PAG_hit_28" >
          <ProteinDetectionHypothesis id="PDH_A0A3Q1M3W0_0" dBSequence_ref="DBSeq_1_A0A3Q1M3W0"  passThreshold="true">
            <PeptideHypothesis peptideEvidence_ref="PE_30_9_A0A3Q1M3W0_0_1190_1199">
              <SpectrumIdentificationItemRef spectrumIdentificationItem_ref="SII_30_9" />
            </PeptideHypothesis>
            <cvParam accession="MS:1001171" name="Mascot:score" cvRef="PSI-MS" value="2.59" />
            <cvParam accession="MS:1001591" name="anchor protein" cvRef="PSI-MS" value="" />
            <cvParam accession="MS:1001097" name="distinct peptide sequences" cvRef="PSI-MS" value="1" />
          </ProteinDetectionHypothesis>
        </ProteinAmbiguityGroup>
        <ProteinAmbiguityGroup id="PAG_hit_29" >
          <ProteinDetectionHypothesis id="PDH_A0A3Q1MKL0_0" dBSequence_ref="DBSeq_1_A0A3Q1MKL0"  passThreshold="true">
            <PeptideHypothesis peptideEvidence_ref="PE_30_10_A0A3Q1MKL0_0_678_687">
              <SpectrumIdentificationItemRef spectrumIdentificationItem_ref="SII_30_10" />
            </PeptideHypothesis>
            <cvParam accession="MS:1001171" name="Mascot:score" cvRef="PSI-MS" value="2.33" />
            <cvParam accession="MS:1001591" name="anchor protein" cvRef="PSI-MS" value="" />
            <cvParam accession="MS:1001097" name="distinct peptide sequences" cvRef="PSI-MS" value="1" />
          </ProteinDetectionHypothesis>
        </ProteinAmbiguityGroup>
        <ProteinAmbiguityGroup id="PAG_hit_30" >
          <ProteinDetectionHypothesis id="PDH_A0A4W2DSU0_0" dBSequence_ref="DBSeq_1_A0A4W2DSU0"  passThreshold="true">
            <PeptideHypothesis peptideEvidence_ref="PE_13_2_A0A4W2DSU0_0_161_167">
              <SpectrumIdentificationItemRef spectrumIdentificationItem_ref="SII_13_2" />
            </PeptideHypothesis>
            <cvParam accession="MS:1001171" name="Mascot:score" cvRef="PSI-MS" value="1.19" />
            <cvParam accession="MS:1001591" name="anchor protein" cvRef="PSI-MS" value="" />
            <cvParam accession="MS:1001097" name="distinct peptide sequences" cvRef="PSI-MS" value="1" />
          </ProteinDetectionHypothesis>
        </ProteinAmbiguityGroup>
      </ProteinDetectionList>
    </AnalysisData>
  </DataCollection>
  <BibliographicReference 
    id="10.1002/(SICI)1522-2683(19991201)20:18&lt;3551::AID-ELPS3551&gt;3.0.CO;2-2"
    authors="David N. Perkins, Darryl J. C. Pappin, David M. Creasy, John S. Cottrell"
    editor="" 
    title="Probability-based protein identification by searching sequence databases using mass spectrometry data"
    name="Probability-based protein identification by searching sequence databases using mass spectrometry data"
    publication="Electrophoresis" 
    volume="20" 
    issue="18" 
    pages="3551-3567" 
    publisher="Wiley VCH"
    year="1999"
    />
</MzIdentML>
