# Supplementary material for: Alpha-2-Macroglobulin as a New Promising Biomarker Improving the Diagnostic Sensitivity of Bovine Paratuberculosis
Source: Front Vet Sci. 2021 Mar 5;8:637716. doi: 10.3389/fvets.2021.637716 (PMC7973028; doi:10.3389/fvets.2021.637716)
Supplement: Supplementary Data 1 — Mascot search results and raw data files for LC-MS/MS analysis for the identification of specific blood proteins in cattle with Johne's disease. [file Data_Sheet_1.zip › mzidentML/4 n2.mzid]

<?xml version="1.0" encoding="UTF-8"?>
<MzIdentML id="report" version="1.1.0"
             xsi:schemaLocation="http://psidev.info/psi/pi/mzIdentML/1.1 http://203.255.41.217/mascot/xmlns/schema/mzIdentML/mzIdentML1.1.0.xsd"
             xmlns="http://psidev.info/psi/pi/mzIdentML/1.1"
             xmlns:xsi="http://www.w3.org/2001/XMLSchema-instance"
             creationDate="2021-01-19T14:54:48">
  <cvList>
    <cv id="PSI-MS" fullName="Proteomics Standards Initiative Mass Spectrometry Vocabularies"   uri="http://psidev.cvs.sourceforge.net/viewvc/*checkout*/psidev/psi/psi-ms/mzML/controlledVocabulary/psi-ms.obo" version="3.64.0"></cv>
    <cv id="UNIMOD" fullName="UNIMOD"        uri="http://www.unimod.org/obo/unimod.obo"></cv>
    <cv id="UO"     fullName="UNIT-ONTOLOGY" uri="http://obo.cvs.sourceforge.net/*checkout*/obo/obo/ontology/phenotype/unit.obo"></cv>
  </cvList>
  <AnalysisSoftwareList>
    <AnalysisSoftware id="AS_mascot_server" name="Mascot Server" version="2.5.1" uri="http://www.matrixscience.com/search_form_select.html">
      <ContactRole contact_ref="ORG_MSL">
        <Role>
          <cvParam accession="MS:1001267" name="software vendor" cvRef="PSI-MS" />
        </Role>
      </ContactRole>
      <SoftwareName>
        <cvParam accession="MS:1001207" name="Mascot" cvRef="PSI-MS" />
      </SoftwareName>
      <Customizations>
        No customisations
      </Customizations>
    </AnalysisSoftware>
    <AnalysisSoftware id="AS_mascot_parser" name="Mascot Parser" version="2.5.2.0" uri="http://www.matrixscience.com/msparser.html">
      <ContactRole contact_ref="ORG_MSL">
        <Role>
          <cvParam accession="MS:1001267" name="software vendor" cvRef="PSI-MS" />
        </Role>
      </ContactRole>
      <SoftwareName>
        <cvParam accession="MS:1001478" name="Mascot Parser" cvRef="PSI-MS" />
      </SoftwareName>
      <Customizations>
        No customisations
      </Customizations>
    </AnalysisSoftware>
  </AnalysisSoftwareList>
  <Provider id="PROVIDER">
    <ContactRole contact_ref="PERSON_DOC_OWNER">
      <Role>
        <cvParam accession="MS:1001271" name="researcher" cvRef="PSI-MS" />
      </Role>
    </ContactRole>
  </Provider>
  <AuditCollection>
    <Person id="PERSON_MSL">
      <Affiliation organization_ref="ORG_MSL" />
    </Person>
    <Person id="PERSON_DOC_OWNER" name="">
      <Affiliation organization_ref="ORG_DOC_OWNER" />
    </Person>
    <Organization id="ORG_MSL" name="Matrix Science Limited">
      <cvParam accession="MS:1000589" name="contact email" value="support@matrixscience.com" cvRef="PSI-MS" />
      <cvParam accession="MS:1000587" name="contact address" value="64 Baker Street, London W1U 7GB, UK" cvRef="PSI-MS" />
      <cvParam accession="MS:1001755" name="contact phone number" value="+44 (0)20 7486 1050" cvRef="PSI-MS" />
      <cvParam accession="MS:1001756" name="contact fax number" value="+44 (0)20 7224 1344" cvRef="PSI-MS" />
    </Organization>
    <Organization id="ORG_DOC_OWNER" />
  </AuditCollection>
  <SequenceCollection>
    <DBSequence id="DBSeq_1_A0A4W2CTC9" searchDatabase_ref="SDB_Uniprot_bovine" accession="A0A4W2CTC9" >
      <cvParam accession="MS:1001088" name="protein description" cvRef="PSI-MS" value="Alpha-2-macroglobulin OS=Bos indicus x Bos taurus OX=30522 GN=A2M PE=4 SV=1" />
    </DBSequence>
    <DBSequence id="DBSeq_1_A0A4W2E579" searchDatabase_ref="SDB_Uniprot_bovine" accession="A0A4W2E579" >
      <cvParam accession="MS:1001088" name="protein description" cvRef="PSI-MS" value="Insulin like growth factor binding protein acid labile subunit OS=Bos indicus x Bos taurus OX=30522 GN=IGFALS PE=4 SV=1" />
    </DBSequence>
    <DBSequence id="DBSeq_1_A0A3Q1LJH6" searchDatabase_ref="SDB_Uniprot_bovine" accession="A0A3Q1LJH6" >
      <cvParam accession="MS:1001088" name="protein description" cvRef="PSI-MS" value="Centrosomal protein 192 OS=Bos taurus OX=9913 GN=CEP192 PE=4 SV=1" />
    </DBSequence>
    <DBSequence id="DBSeq_1_A0A4W2HX28" searchDatabase_ref="SDB_Uniprot_bovine" accession="A0A4W2HX28" >
      <cvParam accession="MS:1001088" name="protein description" cvRef="PSI-MS" value="Cdc42 effector protein 2 OS=Bos indicus x Bos taurus OX=30522 GN=CDC42EP2 PE=3 SV=1" />
    </DBSequence>
    <DBSequence id="DBSeq_1_A0A4W2EKB3" searchDatabase_ref="SDB_Uniprot_bovine" accession="A0A4W2EKB3" >
      <cvParam accession="MS:1001088" name="protein description" cvRef="PSI-MS" value="Reverse transcriptase domain-containing protein OS=Bos indicus x Bos taurus OX=30522 PE=4 SV=1" />
    </DBSequence>
    <DBSequence id="DBSeq_1_A0A3Q1LY98" searchDatabase_ref="SDB_Uniprot_bovine" accession="A0A3Q1LY98" >
      <cvParam accession="MS:1001088" name="protein description" cvRef="PSI-MS" value="Proline rich coiled-coil 2B OS=Bos taurus OX=9913 GN=PRRC2B PE=4 SV=1" />
    </DBSequence>
    <DBSequence id="DBSeq_1_A0A4W2DSU0" searchDatabase_ref="SDB_Uniprot_bovine" accession="A0A4W2DSU0" >
      <cvParam accession="MS:1001088" name="protein description" cvRef="PSI-MS" value="VPS37C subunit of ESCRT-I OS=Bos indicus x Bos taurus OX=30522 GN=VPS37C PE=4 SV=1" />
    </DBSequence>
    <DBSequence id="DBSeq_1_A0A4W2D824" searchDatabase_ref="SDB_Uniprot_bovine" accession="A0A4W2D824" >
      <cvParam accession="MS:1001088" name="protein description" cvRef="PSI-MS" value="Proliferating cell nuclear antigen OS=Bos indicus x Bos taurus OX=30522 GN=PCNA PE=3 SV=1" />
    </DBSequence>
    <DBSequence id="DBSeq_1_A0A4W2F448" searchDatabase_ref="SDB_Uniprot_bovine" accession="A0A4W2F448" >
      <cvParam accession="MS:1001088" name="protein description" cvRef="PSI-MS" value="Coiled-coil domain containing 38 OS=Bos indicus x Bos taurus OX=30522 GN=CCDC38 PE=4 SV=1" />
    </DBSequence>
    <DBSequence id="DBSeq_1_A0A4W2CU73" searchDatabase_ref="SDB_Uniprot_bovine" accession="A0A4W2CU73" >
      <cvParam accession="MS:1001088" name="protein description" cvRef="PSI-MS" value="Vacuolar protein sorting 13 homolog A OS=Bos indicus x Bos taurus OX=30522 GN=VPS13A PE=4 SV=1" />
    </DBSequence>
    <DBSequence id="DBSeq_1_A0A4W2D5K4" searchDatabase_ref="SDB_Uniprot_bovine" accession="A0A4W2D5K4" >
      <cvParam accession="MS:1001088" name="protein description" cvRef="PSI-MS" value="Uncharacterized protein OS=Bos indicus x Bos taurus OX=30522 GN=LOC113890296 PE=4 SV=1" />
    </DBSequence>
    <DBSequence id="DBSeq_1_A0A3Q1LU27" searchDatabase_ref="SDB_Uniprot_bovine" accession="A0A3Q1LU27" >
      <cvParam accession="MS:1001088" name="protein description" cvRef="PSI-MS" value="Uncharacterized protein OS=Bos taurus OX=9913 GN=RAPGEF6 PE=4 SV=1" />
    </DBSequence>
    <DBSequence id="DBSeq_1_A0A140T892" searchDatabase_ref="SDB_Uniprot_bovine" accession="A0A140T892" >
      <cvParam accession="MS:1001088" name="protein description" cvRef="PSI-MS" value="Protein-glutamine gamma-glutamyltransferase 2 OS=Bos taurus OX=9913 GN=TGM2 PE=1 SV=1" />
    </DBSequence>
    <DBSequence id="DBSeq_1_A0A3Q1LS69" searchDatabase_ref="SDB_Uniprot_bovine" accession="A0A3Q1LS69" >
      <cvParam accession="MS:1001088" name="protein description" cvRef="PSI-MS" value="WD repeat domain 7 OS=Bos taurus OX=9913 GN=WDR7 PE=4 SV=1" />
    </DBSequence>
    <DBSequence id="DBSeq_1_A0A4W2EAC2" searchDatabase_ref="SDB_Uniprot_bovine" accession="A0A4W2EAC2" >
      <cvParam accession="MS:1001088" name="protein description" cvRef="PSI-MS" value="EPH receptor A4 OS=Bos indicus x Bos taurus OX=30522 GN=EPHA4 PE=3 SV=1" />
    </DBSequence>
    <DBSequence id="DBSeq_1_A0A4W2CBH1" searchDatabase_ref="SDB_Uniprot_bovine" accession="A0A4W2CBH1" >
      <cvParam accession="MS:1001088" name="protein description" cvRef="PSI-MS" value="Hexosyltransferase OS=Bos indicus x Bos taurus OX=30522 GN=CSGALNACT1 PE=3 SV=1" />
    </DBSequence>
    <DBSequence id="DBSeq_1_A0A3Q1MAB3" searchDatabase_ref="SDB_Uniprot_bovine" accession="A0A3Q1MAB3" >
      <cvParam accession="MS:1001088" name="protein description" cvRef="PSI-MS" value="Cell division cycle 14B OS=Bos taurus OX=9913 GN=CDC14B PE=4 SV=1" />
    </DBSequence>
    <DBSequence id="DBSeq_1_A0A4W2FVV0" searchDatabase_ref="SDB_Uniprot_bovine" accession="A0A4W2FVV0" >
      <cvParam accession="MS:1001088" name="protein description" cvRef="PSI-MS" value="Reverse transcriptase domain-containing protein OS=Bos indicus x Bos taurus OX=30522 PE=4 SV=1" />
    </DBSequence>
    <DBSequence id="DBSeq_1_A0A4W2GXF6" searchDatabase_ref="SDB_Uniprot_bovine" accession="A0A4W2GXF6" >
      <cvParam accession="MS:1001088" name="protein description" cvRef="PSI-MS" value="PLAG1 like zinc finger 2 OS=Bos indicus x Bos taurus OX=30522 GN=PLAGL2 PE=4 SV=1" />
    </DBSequence>
    <DBSequence id="DBSeq_1_A0A4W2E636" searchDatabase_ref="SDB_Uniprot_bovine" accession="A0A4W2E636" >
      <cvParam accession="MS:1001088" name="protein description" cvRef="PSI-MS" value="Nuclear receptor subfamily 2 group F member 2 OS=Bos indicus x Bos taurus OX=30522 GN=NR2F2 PE=3 SV=1" />
    </DBSequence>
    <DBSequence id="DBSeq_1_A0A3Q1LW73" searchDatabase_ref="SDB_Uniprot_bovine" accession="A0A3Q1LW73" >
      <cvParam accession="MS:1001088" name="protein description" cvRef="PSI-MS" value="Structural maintenance of chromosomes 5 OS=Bos taurus OX=9913 GN=SMC5 PE=4 SV=1" />
    </DBSequence>
    <DBSequence id="DBSeq_1_A0A3Q1M674" searchDatabase_ref="SDB_Uniprot_bovine" accession="A0A3Q1M674" >
      <cvParam accession="MS:1001088" name="protein description" cvRef="PSI-MS" value="Gigaxonin OS=Bos taurus OX=9913 GN=GAN PE=4 SV=1" />
    </DBSequence>
    <DBSequence id="DBSeq_1_A0A0K1LCB1" searchDatabase_ref="SDB_Uniprot_bovine" accession="A0A0K1LCB1" >
      <cvParam accession="MS:1001088" name="protein description" cvRef="PSI-MS" value="Piwi-like protein 1 OS=Bos taurus OX=9913 GN=PIWIL1 PE=2 SV=1" />
    </DBSequence>
    <DBSequence id="DBSeq_1_A0A4W2BNA3" searchDatabase_ref="SDB_Uniprot_bovine" accession="A0A4W2BNA3" >
      <cvParam accession="MS:1001088" name="protein description" cvRef="PSI-MS" value="Leucine rich repeat neuronal 1 OS=Bos indicus x Bos taurus OX=30522 GN=LRRN1 PE=4 SV=1" />
    </DBSequence>
    <DBSequence id="DBSeq_1_A0A4W2EKP5" searchDatabase_ref="SDB_Uniprot_bovine" accession="A0A4W2EKP5" >
      <cvParam accession="MS:1001088" name="protein description" cvRef="PSI-MS" value="Leucine rich repeat neuronal 3 OS=Bos indicus x Bos taurus OX=30522 GN=LRRN3 PE=4 SV=1" />
    </DBSequence>
    <DBSequence id="DBSeq_1_A0A4W2C415" searchDatabase_ref="SDB_Uniprot_bovine" accession="A0A4W2C415" >
      <cvParam accession="MS:1001088" name="protein description" cvRef="PSI-MS" value="Olfactory receptor OS=Bos indicus x Bos taurus OX=30522 GN=LOC113886233 PE=3 SV=1" />
    </DBSequence>
    <DBSequence id="DBSeq_1_A0A4W2DH38" searchDatabase_ref="SDB_Uniprot_bovine" accession="A0A4W2DH38" >
      <cvParam accession="MS:1001088" name="protein description" cvRef="PSI-MS" value="Nuclear autoantigenic sperm protein OS=Bos indicus x Bos taurus OX=30522 GN=NASP PE=4 SV=1" />
    </DBSequence>
    <DBSequence id="DBSeq_1_A0A4W2EE42" searchDatabase_ref="SDB_Uniprot_bovine" accession="A0A4W2EE42" >
      <cvParam accession="MS:1001088" name="protein description" cvRef="PSI-MS" value="Uncharacterized protein OS=Bos indicus x Bos taurus OX=30522 GN=LOC113888438 PE=4 SV=1" />
    </DBSequence>
    <DBSequence id="DBSeq_1_A0A3Q1MKL0" searchDatabase_ref="SDB_Uniprot_bovine" accession="A0A3Q1MKL0" >
      <cvParam accession="MS:1001088" name="protein description" cvRef="PSI-MS" value="KIAA0408 OS=Bos taurus OX=9913 GN=KIAA0408 PE=4 SV=1" />
    </DBSequence>
    <DBSequence id="DBSeq_1_A0A4W2E5K2" searchDatabase_ref="SDB_Uniprot_bovine" accession="A0A4W2E5K2" >
      <cvParam accession="MS:1001088" name="protein description" cvRef="PSI-MS" value="Slingshot protein phosphatase 2 OS=Bos indicus x Bos taurus OX=30522 GN=SSH2 PE=4 SV=1" />
    </DBSequence>
    <Peptide id="peptide_13_1">
      <PeptideSequence>TLSHLRR</PeptideSequence>
    </Peptide>
    <Peptide id="peptide_13_2">
      <PeptideSequence>SRDLHVR</PeptideSequence>
    </Peptide>
    <Peptide id="peptide_13_3">
      <PeptideSequence>MLTSMKR</PeptideSequence>
      <Modification location="1" residues="M" monoisotopicMassDelta="15.994915">
        <cvParam accession="UNIMOD:35" name="Oxidation" cvRef="UNIMOD" />
        <cvParam accession="MS:1001524" name="fragment neutral loss" cvRef="PSI-MS" value="63.998285" unitAccession="UO:0000221" unitName="dalton" unitCvRef="UO" />
      </Modification>
    </Peptide>
    <Peptide id="peptide_13_4">
      <PeptideSequence>SITMMRK</PeptideSequence>
      <Modification location="4" residues="M" monoisotopicMassDelta="15.994915">
        <cvParam accession="UNIMOD:35" name="Oxidation" cvRef="UNIMOD" />
        <cvParam accession="MS:1001524" name="fragment neutral loss" cvRef="PSI-MS" value="63.998285" unitAccession="UO:0000221" unitName="dalton" unitCvRef="UO" />
      </Modification>
    </Peptide>
    <Peptide id="peptide_13_5">
      <PeptideSequence>TLSMRQF</PeptideSequence>
    </Peptide>
    <Peptide id="peptide_30_1">
      <PeptideSequence>ELPDGPSPLLK</PeptideSequence>
    </Peptide>
    <Peptide id="peptide_30_2">
      <PeptideSequence>MALPNLYDTK</PeptideSequence>
    </Peptide>
    <Peptide id="peptide_30_3">
      <PeptideSequence>GNDPNIVIVPK</PeptideSequence>
    </Peptide>
    <Peptide id="peptide_30_4">
      <PeptideSequence>EISIHSNPIR</PeptideSequence>
    </Peptide>
    <Peptide id="peptide_30_5">
      <PeptideSequence>EISIHSNPLR</PeptideSequence>
    </Peptide>
    <Peptide id="peptide_30_6">
      <PeptideSequence>ENVGPGKLVPR</PeptideSequence>
    </Peptide>
    <Peptide id="peptide_30_7">
      <PeptideSequence>ENEIHSVLPK</PeptideSequence>
    </Peptide>
    <Peptide id="peptide_30_8">
      <PeptideSequence>TAHNFPIPLR</PeptideSequence>
    </Peptide>
    <Peptide id="peptide_30_9">
      <PeptideSequence>MTLSTLAREK</PeptideSequence>
      <Modification location="1" residues="M" monoisotopicMassDelta="15.994915">
        <cvParam accession="UNIMOD:35" name="Oxidation" cvRef="UNIMOD" />
        <cvParam accession="MS:1001524" name="fragment neutral loss" cvRef="PSI-MS" value="63.998285" unitAccession="UO:0000221" unitName="dalton" unitCvRef="UO" />
      </Modification>
    </Peptide>
    <Peptide id="peptide_43_1">
      <PeptideSequence>SNSFVYLEPLPR</PeptideSequence>
    </Peptide>
    <Peptide id="peptide_43_2">
      <PeptideSequence>LSALPADALGPLQR</PeptideSequence>
    </Peptide>
    <Peptide id="peptide_46_1">
      <PeptideSequence>SMKSSEMSPVPLR</PeptideSequence>
    </Peptide>
    <Peptide id="peptide_46_2">
      <PeptideSequence>GILENTSRAANFR</PeptideSequence>
    </Peptide>
    <Peptide id="peptide_46_3">
      <PeptideSequence>KMQAVWDLEQGK</PeptideSequence>
      <Modification location="2" residues="M" monoisotopicMassDelta="15.994915">
        <cvParam accession="UNIMOD:35" name="Oxidation" cvRef="UNIMOD" />
        <cvParam accession="MS:1001524" name="fragment neutral loss" cvRef="PSI-MS" value="63.998285" unitAccession="UO:0000221" unitName="dalton" unitCvRef="UO" />
      </Modification>
    </Peptide>
    <Peptide id="peptide_46_4">
      <PeptideSequence>HGMSPLLVLLGRR</PeptideSequence>
    </Peptide>
    <Peptide id="peptide_55_1">
      <PeptideSequence>ELIGLIVLTKYNNK</PeptideSequence>
    </Peptide>
    <Peptide id="peptide_61_1">
      <PeptideSequence>LLIYAILPDGEVVGDSAR</PeptideSequence>
    </Peptide>
    <Peptide id="peptide_61_2">
      <PeptideSequence>LTYVSEQESISPSMASR</PeptideSequence>
      <Modification location="14" residues="M" monoisotopicMassDelta="15.994915">
        <cvParam accession="UNIMOD:35" name="Oxidation" cvRef="UNIMOD" />
        <cvParam accession="MS:1001524" name="fragment neutral loss" cvRef="PSI-MS" value="0" unitAccession="UO:0000221" unitName="dalton" unitCvRef="UO" />
      </Modification>
    </Peptide>
    <Peptide id="peptide_61_3">
      <PeptideSequence>GLCSASPELPKQSAATQR</PeptideSequence>
      <Modification location="3" residues="C" monoisotopicMassDelta="57.021464">
        <cvParam accession="UNIMOD:4" name="Carbamidomethyl" cvRef="UNIMOD" />
      </Modification>
    </Peptide>
    <Peptide id="peptide_61_4">
      <PeptideSequence>ENVNVMLPSIITKLSAR</PeptideSequence>
      <Modification location="6" residues="M" monoisotopicMassDelta="15.994915">
        <cvParam accession="UNIMOD:35" name="Oxidation" cvRef="UNIMOD" />
        <cvParam accession="MS:1001524" name="fragment neutral loss" cvRef="PSI-MS" value="0" unitAccession="UO:0000221" unitName="dalton" unitCvRef="UO" />
      </Modification>
    </Peptide>
    <Peptide id="peptide_61_5">
      <PeptideSequence>MNIDSIFLVLEAGIGHR</PeptideSequence>
      <Modification location="1" residues="M" monoisotopicMassDelta="15.994915">
        <cvParam accession="UNIMOD:35" name="Oxidation" cvRef="UNIMOD" />
        <cvParam accession="MS:1001524" name="fragment neutral loss" cvRef="PSI-MS" value="0" unitAccession="UO:0000221" unitName="dalton" unitCvRef="UO" />
      </Modification>
    </Peptide>
    <Peptide id="peptide_61_6">
      <PeptideSequence>YGQCWVFAAVACTVLR</PeptideSequence>
      <Modification location="4" residues="C" monoisotopicMassDelta="57.021464">
        <cvParam accession="UNIMOD:4" name="Carbamidomethyl" cvRef="UNIMOD" />
      </Modification>
      <Modification location="12" residues="C" monoisotopicMassDelta="57.021464">
        <cvParam accession="UNIMOD:4" name="Carbamidomethyl" cvRef="UNIMOD" />
      </Modification>
    </Peptide>
    <Peptide id="peptide_61_7">
      <PeptideSequence>ISPDWISSMSIIRSHR</PeptideSequence>
      <Modification location="9" residues="M" monoisotopicMassDelta="15.994915">
        <cvParam accession="UNIMOD:35" name="Oxidation" cvRef="UNIMOD" />
        <cvParam accession="MS:1001524" name="fragment neutral loss" cvRef="PSI-MS" value="63.998285" unitAccession="UO:0000221" unitName="dalton" unitCvRef="UO" />
      </Modification>
    </Peptide>
    <Peptide id="peptide_61_8">
      <PeptideSequence>GIGSGMKYLSDMSYVHR</PeptideSequence>
    </Peptide>
    <Peptide id="peptide_61_9">
      <PeptideSequence>MTTYFTSVPPWIQDAK</PeptideSequence>
      <Modification location="1" residues="M" monoisotopicMassDelta="15.994915">
        <cvParam accession="UNIMOD:35" name="Oxidation" cvRef="UNIMOD" />
        <cvParam accession="MS:1001524" name="fragment neutral loss" cvRef="PSI-MS" value="0" unitAccession="UO:0000221" unitName="dalton" unitCvRef="UO" />
      </Modification>
    </Peptide>
    <Peptide id="peptide_61_10">
      <PeptideSequence>VVDEINQGMDPINERR</PeptideSequence>
      <Modification location="9" residues="M" monoisotopicMassDelta="15.994915">
        <cvParam accession="UNIMOD:35" name="Oxidation" cvRef="UNIMOD" />
        <cvParam accession="MS:1001524" name="fragment neutral loss" cvRef="PSI-MS" value="63.998285" unitAccession="UO:0000221" unitName="dalton" unitCvRef="UO" />
      </Modification>
    </Peptide>
    <PeptideEvidence id="PE_13_1_A0A4W2DSU0_0_161_167" start="161" end="167" pre="R" post="V" peptide_ref="peptide_13_1" isDecoy="false" dBSequence_ref="DBSeq_1_A0A4W2DSU0" />
    <PeptideEvidence id="PE_13_2_A0A4W2D5K4_0_284_290" start="284" end="290" pre="R" post="I" peptide_ref="peptide_13_2" isDecoy="false" dBSequence_ref="DBSeq_1_A0A4W2D5K4" />
    <PeptideEvidence id="PE_13_3_A0A4W2FVV0_0_1_7" start="1" end="7" pre="-" post="E" peptide_ref="peptide_13_3" isDecoy="false" dBSequence_ref="DBSeq_1_A0A4W2FVV0" />
    <PeptideEvidence id="PE_13_4_A0A3Q1MAB3_0_73_79" start="73" end="79" pre="K" post="K" peptide_ref="peptide_13_4" isDecoy="false" dBSequence_ref="DBSeq_1_A0A3Q1MAB3" />
    <PeptideEvidence id="PE_13_5_A0A4W2C415_0_304_310" start="304" end="310" pre="K" post="-" peptide_ref="peptide_13_5" isDecoy="false" dBSequence_ref="DBSeq_1_A0A4W2C415" />
    <PeptideEvidence id="PE_30_1_A0A4W2HX28_0_95_105" start="95" end="105" pre="R" post="N" peptide_ref="peptide_30_1" isDecoy="false" dBSequence_ref="DBSeq_1_A0A4W2HX28" />
    <PeptideEvidence id="PE_30_2_A0A4W2EKB3_0_1_10" start="1" end="10" pre="-" post="G" peptide_ref="peptide_30_2" isDecoy="false" dBSequence_ref="DBSeq_1_A0A4W2EKB3" />
    <PeptideEvidence id="PE_30_3_A0A3Q1LY98_0_72_82" start="72" end="82" pre="K" post="D" peptide_ref="peptide_30_3" isDecoy="false" dBSequence_ref="DBSeq_1_A0A3Q1LY98" />
    <PeptideEvidence id="PE_30_4_A0A4W2EKP5_0_362_371" start="362" end="371" pre="K" post="C" peptide_ref="peptide_30_4" isDecoy="false" dBSequence_ref="DBSeq_1_A0A4W2EKP5" />
    <PeptideEvidence id="PE_30_5_A0A4W2BNA3_0_365_374" start="365" end="374" pre="R" post="C" peptide_ref="peptide_30_5" isDecoy="false" dBSequence_ref="DBSeq_1_A0A4W2BNA3" />
    <PeptideEvidence id="PE_30_6_A0A4W2DH38_0_62_72" start="62" end="72" pre="K" post="E" peptide_ref="peptide_30_6" isDecoy="false" dBSequence_ref="DBSeq_1_A0A4W2DH38" />
    <PeptideEvidence id="PE_30_7_A0A4W2EE42_0_107_116" start="107" end="116" pre="K" post="D" peptide_ref="peptide_30_7" isDecoy="false" dBSequence_ref="DBSeq_1_A0A4W2EE42" />
    <PeptideEvidence id="PE_30_8_A0A3Q1MKL0_0_678_687" start="678" end="687" pre="R" post="S" peptide_ref="peptide_30_8" isDecoy="false" dBSequence_ref="DBSeq_1_A0A3Q1MKL0" />
    <PeptideEvidence id="PE_30_9_A0A4W2E5K2_0_1_10" start="1" end="10" pre="-" post="K" peptide_ref="peptide_30_9" isDecoy="false" dBSequence_ref="DBSeq_1_A0A4W2E5K2" />
    <PeptideEvidence id="PE_43_1_A0A4W2CTC9_0_455_466" start="455" end="466" pre="R" post="E" peptide_ref="peptide_43_1" isDecoy="false" dBSequence_ref="DBSeq_1_A0A4W2CTC9" />
    <PeptideEvidence id="PE_43_2_A0A4W2E579_0_475_488" start="475" end="488" pre="R" post="T" peptide_ref="peptide_43_2" isDecoy="false" dBSequence_ref="DBSeq_1_A0A4W2E579" />
    <PeptideEvidence id="PE_46_1_A0A3Q1LU27_0_1060_1072" start="1060" end="1072" pre="K" post="S" peptide_ref="peptide_46_1" isDecoy="false" dBSequence_ref="DBSeq_1_A0A3Q1LU27" />
    <PeptideEvidence id="PE_46_2_A0A4W2CBH1_0_305_317" start="305" end="317" pre="K" post="N" peptide_ref="peptide_46_2" isDecoy="false" dBSequence_ref="DBSeq_1_A0A4W2CBH1" />
    <PeptideEvidence id="PE_46_3_A0A4W2E636_0_43_54" start="43" end="54" pre="R" post="Y" peptide_ref="peptide_46_3" isDecoy="false" dBSequence_ref="DBSeq_1_A0A4W2E636" />
    <PeptideEvidence id="PE_46_4_A0A3Q1M674_0_517_529" start="517" end="529" pre="R" post="H" peptide_ref="peptide_46_4" isDecoy="false" dBSequence_ref="DBSeq_1_A0A3Q1M674" />
    <PeptideEvidence id="PE_55_1_A0A0K1LCB1_0_302_315" start="302" end="315" pre="K" post="T" peptide_ref="peptide_55_1" isDecoy="false" dBSequence_ref="DBSeq_1_A0A0K1LCB1" />
    <PeptideEvidence id="PE_61_1_A0A4W2CTC9_0_540_557" start="540" end="557" pre="R" post="Y" peptide_ref="peptide_61_1" isDecoy="false" dBSequence_ref="DBSeq_1_A0A4W2CTC9" />
    <PeptideEvidence id="PE_61_2_A0A3Q1LJH6_0_996_1012" start="996" end="1012" pre="R" post="R" peptide_ref="peptide_61_2" isDecoy="false" dBSequence_ref="DBSeq_1_A0A3Q1LJH6" />
    <PeptideEvidence id="PE_61_3_A0A4W2D824_0_79_96" start="79" end="96" pre="R" post="L" peptide_ref="peptide_61_3" isDecoy="false" dBSequence_ref="DBSeq_1_A0A4W2D824" />
    <PeptideEvidence id="PE_61_4_A0A4W2F448_0_248_264" start="248" end="264" pre="K" post="R" peptide_ref="peptide_61_4" isDecoy="false" dBSequence_ref="DBSeq_1_A0A4W2F448" />
    <PeptideEvidence id="PE_61_5_A0A4W2CU73_0_1720_1736" start="1720" end="1736" pre="K" post="T" peptide_ref="peptide_61_5" isDecoy="false" dBSequence_ref="DBSeq_1_A0A4W2CU73" />
    <PeptideEvidence id="PE_61_6_A0A140T892_0_274_289" start="274" end="289" pre="K" post="C" peptide_ref="peptide_61_6" isDecoy="false" dBSequence_ref="DBSeq_1_A0A140T892" />
    <PeptideEvidence id="PE_61_7_A0A3Q1LS69_0_156_171" start="156" end="171" pre="K" post="T" peptide_ref="peptide_61_7" isDecoy="false" dBSequence_ref="DBSeq_1_A0A3Q1LS69" />
    <PeptideEvidence id="PE_61_8_A0A4W2EAC2_0_729_745" start="729" end="745" pre="R" post="D" peptide_ref="peptide_61_8" isDecoy="false" dBSequence_ref="DBSeq_1_A0A4W2EAC2" />
    <PeptideEvidence id="PE_61_9_A0A4W2GXF6_0_1_16" start="1" end="16" pre="-" post="Q" peptide_ref="peptide_61_9" isDecoy="false" dBSequence_ref="DBSeq_1_A0A4W2GXF6" />
    <PeptideEvidence id="PE_61_10_A0A3Q1LW73_0_937_952" start="937" end="952" pre="R" post="V" peptide_ref="peptide_61_10" isDecoy="false" dBSequence_ref="DBSeq_1_A0A3Q1LW73" />
  </SequenceCollection>
  <AnalysisCollection>
    <SpectrumIdentification id="SI" spectrumIdentificationProtocol_ref="SIP"  spectrumIdentificationList_ref="SIL_1" activityDate="2020-03-30T18:08:20">
      <InputSpectra spectraData_ref="SD_1" />
      <SearchDatabaseRef searchDatabase_ref="SDB_Uniprot_bovine" />
    </SpectrumIdentification>
    <ProteinDetection id="PD_1" proteinDetectionProtocol_ref="PDP_MascotParser_1" proteinDetectionList_ref="PDL_1" activityDate="2021-01-19T14:54:48">
      <InputSpectrumIdentifications spectrumIdentificationList_ref="SIL_1" />
    </ProteinDetection>
  </AnalysisCollection>
  <AnalysisProtocolCollection>
    <SpectrumIdentificationProtocol id="SIP" analysisSoftware_ref="AS_mascot_server">
      <SearchType>
        <cvParam accession="MS:1001083" name="ms-ms search" cvRef="PSI-MS" value="" />
      </SearchType>
      <AdditionalSearchParams>
        <userParam name="Mascot User Comment" value="BAEDW\2020_3_5\2020_3_5\MSMS 14\N2" />
        <userParam name="Mascot Instrument Name" value="MALDI-TOF-TOF" />
        <cvParam accession="MS:1001211" name="parent mass type mono"    cvRef="PSI-MS" />
        <cvParam accession="MS:1001259" name="param: immonium ion" cvRef="PSI-MS" />
        <cvParam accession="MS:1001108" name="param: a ion" cvRef="PSI-MS" />
        <cvParam accession="MS:1001146" name="param: a ion-NH3" cvRef="PSI-MS" />
        <cvParam accession="MS:1001148" name="param: a ion-H2O" cvRef="PSI-MS" />
        <cvParam accession="MS:1001118" name="param: b ion" cvRef="PSI-MS" />
        <cvParam accession="MS:1001149" name="param: b ion-NH3" cvRef="PSI-MS" />
        <cvParam accession="MS:1001150" name="param: b ion-H2O" cvRef="PSI-MS" />
        <cvParam accession="MS:1001262" name="param: y ion" cvRef="PSI-MS" />
        <cvParam accession="MS:1001151" name="param: y ion-NH3" cvRef="PSI-MS" />
        <cvParam accession="MS:1001152" name="param: y ion-H2O" cvRef="PSI-MS" />
        <cvParam accession="MS:1001406" name="param: internal yb ion" cvRef="PSI-MS" />
        <cvParam accession="MS:1001407" name="param: internal ya ion" cvRef="PSI-MS" />
        <cvParam accession="MS:1001258" name="param: d ion" cvRef="PSI-MS" />
        <cvParam accession="MS:1001257" name="param: v ion" cvRef="PSI-MS" />
        <cvParam accession="MS:1001260" name="param: w ion" cvRef="PSI-MS" />
      </AdditionalSearchParams>
      <ModificationParams>
        <SearchModification fixedMod="true" massDelta="57.021464" residues="C">
          <cvParam accession="UNIMOD:4" name="Carbamidomethyl" cvRef="UNIMOD" />
        </SearchModification>
        <SearchModification fixedMod="false" massDelta="15.994915" residues="M">
          <cvParam accession="UNIMOD:35" name="Oxidation" cvRef="UNIMOD" />
        </SearchModification>
      </ModificationParams>
      <Enzymes>
        <Enzyme id="ENZ_0" cTermGain="OH" nTermGain="H" missedCleavages="1" semiSpecific="0">
          <SiteRegexp><![CDATA[(?<=[KR])(?!P)]]></SiteRegexp>
          <EnzymeName>
            <cvParam accession="MS:1001251" name="Trypsin" cvRef="PSI-MS" />
          </EnzymeName>
        </Enzyme>
      </Enzymes>
      <MassTable id="MT_1" msLevel="1 2">
        <Residue code="A" mass="71.037114" />
        <Residue code="C" mass="103.009185" />
        <Residue code="D" mass="115.026943" />
        <Residue code="E" mass="129.042593" />
        <Residue code="F" mass="147.068414" />
        <Residue code="G" mass="57.021464" />
        <Residue code="H" mass="137.058912" />
        <Residue code="I" mass="113.084064" />
        <Residue code="J" mass="113.084064" />
        <Residue code="K" mass="128.094963" />
        <Residue code="L" mass="113.084064" />
        <Residue code="M" mass="131.040485" />
        <Residue code="N" mass="114.042927" />
        <Residue code="O" mass="237.147727" />
        <Residue code="P" mass="97.052764" />
        <Residue code="Q" mass="128.058578" />
        <Residue code="R" mass="156.101111" />
        <Residue code="S" mass="87.032028" />
        <Residue code="T" mass="101.047679" />
        <Residue code="U" mass="150.953633" />
        <Residue code="V" mass="99.068414" />
        <Residue code="W" mass="186.079313" />
        <Residue code="Y" mass="163.063329" />
        <AmbiguousResidue code="B">
          <cvParam accession="MS:1001360" name="alternate single letter codes" cvRef="PSI-MS" value="D N" />
        </AmbiguousResidue>
        <AmbiguousResidue code="Z">
          <cvParam accession="MS:1001360" name="alternate single letter codes" cvRef="PSI-MS" value="E Q" />
        </AmbiguousResidue>
        <AmbiguousResidue code="X">
          <cvParam accession="MS:1001360" name="alternate single letter codes" cvRef="PSI-MS" value="A C D E F G H I K L M N O P Q R S T U V W Y" />
        </AmbiguousResidue>
      </MassTable>
      <FragmentTolerance>
        <cvParam accession="MS:1001412" name="search tolerance plus value" value="0.3" cvRef="PSI-MS" unitAccession="UO:0000221" unitName="dalton" unitCvRef="UO" />
        <cvParam accession="MS:1001413" name="search tolerance minus value" value="0.3" cvRef="PSI-MS" unitAccession="UO:0000221" unitName="dalton" unitCvRef="UO" />
      </FragmentTolerance>
      <ParentTolerance>
        <cvParam accession="MS:1001412" name="search tolerance plus value" value="100" cvRef="PSI-MS" unitAccession="UO:0000169" unitName="parts per million" unitCvRef="UO" />
        <cvParam accession="MS:1001413" name="search tolerance minus value" value="100" cvRef="PSI-MS" unitAccession="UO:0000169" unitName="parts per million" unitCvRef="UO" />
      </ParentTolerance>
      <Threshold>
        <cvParam accession="MS:1001316" name="Mascot:SigThreshold" cvRef="PSI-MS" value="0.05" />
        <cvParam accession="MS:1001758" name="Mascot:SigThresholdType" cvRef="PSI-MS" value="identity" />
      </Threshold>
      <DatabaseFilters>
        <Filter>
          <FilterType>
            <cvParam accession="MS:1001020" name="DB filter taxonomy" cvRef="PSI-MS" />
          </FilterType>
        </Filter>
      </DatabaseFilters>
    </SpectrumIdentificationProtocol>
    <ProteinDetectionProtocol id="PDP_MascotParser_1"  analysisSoftware_ref="AS_mascot_parser">
      <AnalysisParams>
        <cvParam accession="MS:1001316" name="Mascot:SigThreshold"                               cvRef="PSI-MS" value="0.05" />
        <cvParam accession="MS:1001317" name="Mascot:MaxProteinHits"                             cvRef="PSI-MS" value="30" />
        <cvParam accession="MS:1001318" name="Mascot:ProteinScoringMethod"                       cvRef="PSI-MS" value="Standard" />
        <cvParam accession="MS:1001319" name="Mascot:MinMSMSThreshold"                           cvRef="PSI-MS" value="0" />
        <cvParam accession="MS:1001758" name="Mascot:SigThresholdType"                           cvRef="PSI-MS" value="identity" />
        <cvParam accession="MS:1001759" name="Mascot:ProteinGrouping"                            cvRef="PSI-MS" value="Occam's razor" />
        <cvParam accession="MS:1001320" name="Mascot:ShowHomologousProteinsWithSamePeptides"     cvRef="PSI-MS" value="0" />
        <cvParam accession="MS:1001321" name="Mascot:ShowHomologousProteinsWithSubsetOfPeptides" cvRef="PSI-MS" value="0" />
        <cvParam accession="MS:1001322" name="Mascot:RequireBoldRed"                             cvRef="PSI-MS" value="0" />
        <cvParam accession="MS:1001323" name="Mascot:UseUnigeneClustering"                       cvRef="PSI-MS" value="1" />
        <cvParam accession="MS:1001324" name="Mascot:IncludeErrorTolerantMatches"                cvRef="PSI-MS" value="1" />
        <cvParam accession="MS:1001325" name="Mascot:ShowDecoyMatches"                           cvRef="PSI-MS" value="0" />
      </AnalysisParams>
      <Threshold>
        <cvParam accession="MS:1001494" name="no threshold" cvRef="PSI-MS" />
      </Threshold>
    </ProteinDetectionProtocol>
  </AnalysisProtocolCollection>
  <DataCollection>
    <Inputs>
      <SourceFile location="file:///../data/20200330/F002138.dat" id="SF_1" >
        <FileFormat>
          <cvParam accession="MS:1001199" name="Mascot DAT format" cvRef="PSI-MS" />
        </FileFormat>
      </SourceFile>
      <SearchDatabase location="file:///D:/mascot/sequence/Uniprot_bovine/current/Uniprot_bovine_20200316.fasta" id="SDB_Uniprot_bovine" name="Uniprot_bovine" numDatabaseSequences="134392" numResidues="76244912" version="Uniprot_bovine_20200316.fasta">
        <FileFormat>
          <cvParam accession="MS:1001348" name="FASTA format" cvRef="PSI-MS" />
        </FileFormat>
        <DatabaseName>
          <userParam name="Uniprot_bovine_20200316.fasta" />
        </DatabaseName>
        <cvParam accession="MS:1001073" name="database type amino acid" cvRef="PSI-MS" />
      </SearchDatabase>
      <SpectraData location="file:///" id="SD_1">
        <FileFormat>
          <cvParam accession="MS:1001062" name="Mascot MGF format" cvRef="PSI-MS" />
        </FileFormat>
        <SpectrumIDFormat>
          <cvParam accession="MS:1000775" name="single peak list nativeID format" cvRef="PSI-MS" />
        </SpectrumIDFormat>
      </SpectraData>
    </Inputs>
    <AnalysisData>
      <SpectrumIdentificationList id="SIL_1" numSequencesSearched="134392">
        <FragmentationTable>
          <Measure id="m_mz">
            <cvParam cvRef="PSI-MS" accession="MS:1001225" name="product ion m/z" unitCvRef="PSI-MS" unitAccession="MS:1000040" unitName="m/z" />
          </Measure>
          <Measure id="m_intensity">
            <cvParam cvRef="PSI-MS" accession="MS:1001226" name="product ion intensity" unitCvRef="PSI-MS" unitAccession="MS:1000131" unitName="number of counts" />
          </Measure>
          <Measure id="m_error">
            <cvParam cvRef="PSI-MS" accession="MS:1001227" name="product ion m/z error" unitAccession="MS:1000040" unitName="m/z" unitCvRef="PSI-MS" />
          </Measure>
        </FragmentationTable>
        <SpectrumIdentificationResult id="SIR_13" spectrumID="query=13" spectraData_ref="SD_1">
          <SpectrumIdentificationItem id="SII_13_1"  calculatedMassToCharge="882.526792" chargeState="1" experimentalMassToCharge="882.5235" peptide_ref="peptide_13_1" rank="1" passThreshold="false">
            <PeptideEvidenceRef peptideEvidence_ref="PE_13_1_A0A4W2DSU0_0_161_167" />
            <cvParam accession="MS:1001171" name="Mascot:score" cvRef="PSI-MS" value="7.74" />
            <cvParam accession="MS:1001172" name="Mascot:expectation value" cvRef="PSI-MS" value="34.1414566991198" />
            <cvParam accession="MS:1001363" name="peptide unique to one protein" cvRef="PSI-MS" />
          </SpectrumIdentificationItem>
          <SpectrumIdentificationItem id="SII_13_2"  calculatedMassToCharge="882.490415" chargeState="1" experimentalMassToCharge="882.5235" peptide_ref="peptide_13_2" rank="2" passThreshold="false">
            <PeptideEvidenceRef peptideEvidence_ref="PE_13_2_A0A4W2D5K4_0_284_290" />
            <cvParam accession="MS:1001171" name="Mascot:score" cvRef="PSI-MS" value="5.33" />
            <cvParam accession="MS:1001172" name="Mascot:expectation value" cvRef="PSI-MS" value="59.4678239461291" />
            <cvParam accession="MS:1001363" name="peptide unique to one protein" cvRef="PSI-MS" />
          </SpectrumIdentificationItem>
          <SpectrumIdentificationItem id="SII_13_3"  calculatedMassToCharge="882.45355" chargeState="1" experimentalMassToCharge="882.5235" peptide_ref="peptide_13_3" rank="3" passThreshold="false">
            <PeptideEvidenceRef peptideEvidence_ref="PE_13_3_A0A4W2FVV0_0_1_7" />
            <cvParam accession="MS:1001171" name="Mascot:score" cvRef="PSI-MS" value="4.51" />
            <cvParam accession="MS:1001172" name="Mascot:expectation value" cvRef="PSI-MS" value="71.826060505829" />
            <cvParam accession="MS:1001363" name="peptide unique to one protein" cvRef="PSI-MS" />
          </SpectrumIdentificationItem>
          <SpectrumIdentificationItem id="SII_13_4"  calculatedMassToCharge="882.45355" chargeState="1" experimentalMassToCharge="882.5235" peptide_ref="peptide_13_4" rank="4" passThreshold="false">
            <PeptideEvidenceRef peptideEvidence_ref="PE_13_4_A0A3Q1MAB3_0_73_79" />
            <cvParam accession="MS:1001171" name="Mascot:score" cvRef="PSI-MS" value="4.51" />
            <cvParam accession="MS:1001172" name="Mascot:expectation value" cvRef="PSI-MS" value="71.826060505829" />
            <cvParam accession="MS:1001363" name="peptide unique to one protein" cvRef="PSI-MS" />
          </SpectrumIdentificationItem>
          <SpectrumIdentificationItem id="SII_13_5"  calculatedMassToCharge="882.450193" chargeState="1" experimentalMassToCharge="882.5235" peptide_ref="peptide_13_5" rank="5" passThreshold="false">
            <PeptideEvidenceRef peptideEvidence_ref="PE_13_5_A0A4W2C415_0_304_310" />
            <cvParam accession="MS:1001171" name="Mascot:score" cvRef="PSI-MS" value="2.65" />
            <cvParam accession="MS:1001172" name="Mascot:expectation value" cvRef="PSI-MS" value="110.225492259815" />
            <cvParam accession="MS:1001363" name="peptide unique to one protein" cvRef="PSI-MS" />
          </SpectrumIdentificationItem>
          <cvParam accession="MS:1001371" name="Mascot:identity threshold"  cvRef="PSI-MS" value="36" />
          <cvParam accession="MS:1001370" name="Mascot:homology threshold"  cvRef="PSI-MS" value="18" />
          <cvParam accession="MS:1001030" name="number of peptide seqs compared to each spectrum"  cvRef="PSI-MS" value="4058" />
          <cvParam accession="MS:1000796" name="spectrum title"  cvRef="PSI-MS" value="Locus:1..14.0.3" />
        </SpectrumIdentificationResult>
        <SpectrumIdentificationResult id="SIR_30" spectrumID="query=30" spectraData_ref="SD_1">
          <SpectrumIdentificationItem id="SII_30_1"  calculatedMassToCharge="1165.646299" chargeState="1" experimentalMassToCharge="1165.68384" peptide_ref="peptide_30_1" rank="1" passThreshold="false">
            <PeptideEvidenceRef peptideEvidence_ref="PE_30_1_A0A4W2HX28_0_95_105" />
            <cvParam accession="MS:1001171" name="Mascot:score" cvRef="PSI-MS" value="9.57" />
            <cvParam accession="MS:1001172" name="Mascot:expectation value" cvRef="PSI-MS" value="27.4584352769646" />
            <cvParam accession="MS:1001363" name="peptide unique to one protein" cvRef="PSI-MS" />
          </SpectrumIdentificationItem>
          <SpectrumIdentificationItem id="SII_30_2"  calculatedMassToCharge="1165.592145" chargeState="1" experimentalMassToCharge="1165.68384" peptide_ref="peptide_30_2" rank="2" passThreshold="false">
            <PeptideEvidenceRef peptideEvidence_ref="PE_30_2_A0A4W2EKB3_0_1_10" />
            <cvParam accession="MS:1001171" name="Mascot:score" cvRef="PSI-MS" value="8.19" />
            <cvParam accession="MS:1001172" name="Mascot:expectation value" cvRef="PSI-MS" value="37.7290426387138" />
            <cvParam accession="MS:1001363" name="peptide unique to one protein" cvRef="PSI-MS" />
          </SpectrumIdentificationItem>
          <SpectrumIdentificationItem id="SII_30_3"  calculatedMassToCharge="1165.657545" chargeState="1" experimentalMassToCharge="1165.68384" peptide_ref="peptide_30_3" rank="3" passThreshold="false">
            <PeptideEvidenceRef peptideEvidence_ref="PE_30_3_A0A3Q1LY98_0_72_82" />
            <cvParam accession="MS:1001171" name="Mascot:score" cvRef="PSI-MS" value="8.15" />
            <cvParam accession="MS:1001172" name="Mascot:expectation value" cvRef="PSI-MS" value="38.0781451720321" />
            <cvParam accession="MS:1001363" name="peptide unique to one protein" cvRef="PSI-MS" />
          </SpectrumIdentificationItem>
          <SpectrumIdentificationItem id="SII_30_4"  calculatedMassToCharge="1165.632368" chargeState="1" experimentalMassToCharge="1165.68384" peptide_ref="peptide_30_4" rank="4" passThreshold="false">
            <PeptideEvidenceRef peptideEvidence_ref="PE_30_4_A0A4W2EKP5_0_362_371" />
            <cvParam accession="MS:1001171" name="Mascot:score" cvRef="PSI-MS" value="2.75" />
            <cvParam accession="MS:1001172" name="Mascot:expectation value" cvRef="PSI-MS" value="132.030961280247" />
            <cvParam accession="MS:1001363" name="peptide unique to one protein" cvRef="PSI-MS" />
          </SpectrumIdentificationItem>
          <SpectrumIdentificationItem id="SII_30_5"  calculatedMassToCharge="1165.632368" chargeState="1" experimentalMassToCharge="1165.68384" peptide_ref="peptide_30_5" rank="5" passThreshold="false">
            <PeptideEvidenceRef peptideEvidence_ref="PE_30_5_A0A4W2BNA3_0_365_374" />
            <cvParam accession="MS:1001171" name="Mascot:score" cvRef="PSI-MS" value="2.75" />
            <cvParam accession="MS:1001172" name="Mascot:expectation value" cvRef="PSI-MS" value="132.030961280247" />
            <cvParam accession="MS:1001363" name="peptide unique to one protein" cvRef="PSI-MS" />
          </SpectrumIdentificationItem>
          <SpectrumIdentificationItem id="SII_30_6"  calculatedMassToCharge="1165.668775" chargeState="1" experimentalMassToCharge="1165.68384" peptide_ref="peptide_30_6" rank="6" passThreshold="false">
            <PeptideEvidenceRef peptideEvidence_ref="PE_30_6_A0A4W2DH38_0_62_72" />
            <cvParam accession="MS:1001171" name="Mascot:score" cvRef="PSI-MS" value="2.64" />
            <cvParam accession="MS:1001172" name="Mascot:expectation value" cvRef="PSI-MS" value="135.41780976191" />
            <cvParam accession="MS:1001363" name="peptide unique to one protein" cvRef="PSI-MS" />
          </SpectrumIdentificationItem>
          <SpectrumIdentificationItem id="SII_30_7"  calculatedMassToCharge="1165.621137" chargeState="1" experimentalMassToCharge="1165.68384" peptide_ref="peptide_30_7" rank="7" passThreshold="false">
            <PeptideEvidenceRef peptideEvidence_ref="PE_30_7_A0A4W2EE42_0_107_116" />
            <cvParam accession="MS:1001171" name="Mascot:score" cvRef="PSI-MS" value="2.47" />
            <cvParam accession="MS:1001172" name="Mascot:expectation value" cvRef="PSI-MS" value="140.823711183814" />
            <cvParam accession="MS:1001363" name="peptide unique to one protein" cvRef="PSI-MS" />
          </SpectrumIdentificationItem>
          <SpectrumIdentificationItem id="SII_30_8"  calculatedMassToCharge="1165.647642" chargeState="1" experimentalMassToCharge="1165.68384" peptide_ref="peptide_30_8" rank="8" passThreshold="false">
            <PeptideEvidenceRef peptideEvidence_ref="PE_30_8_A0A3Q1MKL0_0_678_687" />
            <cvParam accession="MS:1001171" name="Mascot:score" cvRef="PSI-MS" value="2.21" />
            <cvParam accession="MS:1001172" name="Mascot:expectation value" cvRef="PSI-MS" value="149.511908512091" />
            <cvParam accession="MS:1001363" name="peptide unique to one protein" cvRef="PSI-MS" />
          </SpectrumIdentificationItem>
          <SpectrumIdentificationItem id="SII_30_9"  calculatedMassToCharge="1165.624509" chargeState="1" experimentalMassToCharge="1165.68384" peptide_ref="peptide_30_9" rank="9" passThreshold="false">
            <PeptideEvidenceRef peptideEvidence_ref="PE_30_9_A0A4W2E5K2_0_1_10" />
            <cvParam accession="MS:1001171" name="Mascot:score" cvRef="PSI-MS" value="2.15" />
            <cvParam accession="MS:1001172" name="Mascot:expectation value" cvRef="PSI-MS" value="151.59182634363" />
            <cvParam accession="MS:1001363" name="peptide unique to one protein" cvRef="PSI-MS" />
          </SpectrumIdentificationItem>
          <cvParam accession="MS:1001371" name="Mascot:identity threshold"  cvRef="PSI-MS" value="36" />
          <cvParam accession="MS:1001370" name="Mascot:homology threshold"  cvRef="PSI-MS" value="21" />
          <cvParam accession="MS:1001030" name="number of peptide seqs compared to each spectrum"  cvRef="PSI-MS" value="4974" />
          <cvParam accession="MS:1000796" name="spectrum title"  cvRef="PSI-MS" value="Locus:1..14.0.5" />
        </SpectrumIdentificationResult>
        <SpectrumIdentificationResult id="SIR_43" spectrumID="query=43" spectraData_ref="SD_1">
          <SpectrumIdentificationItem id="SII_43_1"  calculatedMassToCharge="1421.742322" chargeState="1" experimentalMassToCharge="1421.67297" peptide_ref="peptide_43_1" rank="1" passThreshold="false">
            <PeptideEvidenceRef peptideEvidence_ref="PE_43_1_A0A4W2CTC9_0_455_466" />
            <cvParam accession="MS:1001171" name="Mascot:score" cvRef="PSI-MS" value="17.74" />
            <cvParam accession="MS:1001172" name="Mascot:expectation value" cvRef="PSI-MS" value="4.72410742645534" />
            <cvParam accession="MS:1001363" name="peptide unique to one protein" cvRef="PSI-MS" />
          </SpectrumIdentificationItem>
          <SpectrumIdentificationItem id="SII_43_2"  calculatedMassToCharge="1421.811063" chargeState="1" experimentalMassToCharge="1421.67297" peptide_ref="peptide_43_2" rank="2" passThreshold="false">
            <PeptideEvidenceRef peptideEvidence_ref="PE_43_2_A0A4W2E579_0_475_488" />
            <cvParam accession="MS:1001171" name="Mascot:score" cvRef="PSI-MS" value="13.40" />
            <cvParam accession="MS:1001172" name="Mascot:expectation value" cvRef="PSI-MS" value="12.8327509234376" />
            <cvParam accession="MS:1001363" name="peptide unique to one protein" cvRef="PSI-MS" />
          </SpectrumIdentificationItem>
          <cvParam accession="MS:1001371" name="Mascot:identity threshold"  cvRef="PSI-MS" value="37" />
          <cvParam accession="MS:1001030" name="number of peptide seqs compared to each spectrum"  cvRef="PSI-MS" value="5615" />
          <cvParam accession="MS:1000796" name="spectrum title"  cvRef="PSI-MS" value="Locus:1..14.0.2" />
        </SpectrumIdentificationResult>
        <SpectrumIdentificationResult id="SIR_46" spectrumID="query=46" spectraData_ref="SD_1">
          <SpectrumIdentificationItem id="SII_46_1"  calculatedMassToCharge="1448.723569" chargeState="1" experimentalMassToCharge="1448.85327" peptide_ref="peptide_46_1" rank="1" passThreshold="false">
            <PeptideEvidenceRef peptideEvidence_ref="PE_46_1_A0A3Q1LU27_0_1060_1072" />
            <cvParam accession="MS:1001171" name="Mascot:score" cvRef="PSI-MS" value="5.30" />
            <cvParam accession="MS:1001172" name="Mascot:expectation value" cvRef="PSI-MS" value="62.9197807125273" />
            <cvParam accession="MS:1001363" name="peptide unique to one protein" cvRef="PSI-MS" />
          </SpectrumIdentificationItem>
          <SpectrumIdentificationItem id="SII_46_2"  calculatedMassToCharge="1448.760419" chargeState="1" experimentalMassToCharge="1448.85327" peptide_ref="peptide_46_2" rank="2" passThreshold="false">
            <PeptideEvidenceRef peptideEvidence_ref="PE_46_2_A0A4W2CBH1_0_305_317" />
            <cvParam accession="MS:1001171" name="Mascot:score" cvRef="PSI-MS" value="4.78" />
            <cvParam accession="MS:1001172" name="Mascot:expectation value" cvRef="PSI-MS" value="70.9230167622817" />
            <cvParam accession="MS:1001363" name="peptide unique to one protein" cvRef="PSI-MS" />
          </SpectrumIdentificationItem>
          <SpectrumIdentificationItem id="SII_46_3"  calculatedMassToCharge="1448.720212" chargeState="1" experimentalMassToCharge="1448.85327" peptide_ref="peptide_46_3" rank="3" passThreshold="false">
            <PeptideEvidenceRef peptideEvidence_ref="PE_46_3_A0A4W2E636_0_43_54" />
            <cvParam accession="MS:1001171" name="Mascot:score" cvRef="PSI-MS" value="3.84" />
            <cvParam accession="MS:1001172" name="Mascot:expectation value" cvRef="PSI-MS" value="88.0617274243023" />
            <cvParam accession="MS:1001363" name="peptide unique to one protein" cvRef="PSI-MS" />
          </SpectrumIdentificationItem>
          <SpectrumIdentificationItem id="SII_46_4"  calculatedMassToCharge="1448.851835" chargeState="1" experimentalMassToCharge="1448.85327" peptide_ref="peptide_46_4" rank="4" passThreshold="false">
            <PeptideEvidenceRef peptideEvidence_ref="PE_46_4_A0A3Q1M674_0_517_529" />
            <cvParam accession="MS:1001171" name="Mascot:score" cvRef="PSI-MS" value="2.89" />
            <cvParam accession="MS:1001172" name="Mascot:expectation value" cvRef="PSI-MS" value="109.594106517373" />
            <cvParam accession="MS:1001363" name="peptide unique to one protein" cvRef="PSI-MS" />
          </SpectrumIdentificationItem>
          <cvParam accession="MS:1001371" name="Mascot:identity threshold"  cvRef="PSI-MS" value="36" />
          <cvParam accession="MS:1001370" name="Mascot:homology threshold"  cvRef="PSI-MS" value="18" />
          <cvParam accession="MS:1001030" name="number of peptide seqs compared to each spectrum"  cvRef="PSI-MS" value="4264" />
          <cvParam accession="MS:1000796" name="spectrum title"  cvRef="PSI-MS" value="Locus:1..14.0.10" />
        </SpectrumIdentificationResult>
        <SpectrumIdentificationResult id="SIR_55" spectrumID="query=55" spectraData_ref="SD_1">
          <SpectrumIdentificationItem id="SII_55_1"  calculatedMassToCharge="1617.95738" chargeState="1" experimentalMassToCharge="1617.98596" peptide_ref="peptide_55_1" rank="1" passThreshold="false">
            <PeptideEvidenceRef peptideEvidence_ref="PE_55_1_A0A0K1LCB1_0_302_315" />
            <cvParam accession="MS:1001171" name="Mascot:score" cvRef="PSI-MS" value="2.82" />
            <cvParam accession="MS:1001172" name="Mascot:expectation value" cvRef="PSI-MS" value="59.6054051647995" />
            <cvParam accession="MS:1001363" name="peptide unique to one protein" cvRef="PSI-MS" />
          </SpectrumIdentificationItem>
          <cvParam accession="MS:1001371" name="Mascot:identity threshold"  cvRef="PSI-MS" value="33" />
          <cvParam accession="MS:1001370" name="Mascot:homology threshold"  cvRef="PSI-MS" value="13" />
          <cvParam accession="MS:1001030" name="number of peptide seqs compared to each spectrum"  cvRef="PSI-MS" value="2282" />
          <cvParam accession="MS:1000796" name="spectrum title"  cvRef="PSI-MS" value="Locus:1..14.0.8" />
        </SpectrumIdentificationResult>
        <SpectrumIdentificationResult id="SIR_61" spectrumID="query=61" spectraData_ref="SD_1">
          <SpectrumIdentificationItem id="SII_61_1"  calculatedMassToCharge="1901.037839" chargeState="1" experimentalMassToCharge="1900.94226" peptide_ref="peptide_61_1" rank="1" passThreshold="false">
            <PeptideEvidenceRef peptideEvidence_ref="PE_61_1_A0A4W2CTC9_0_540_557" />
            <cvParam accession="MS:1001171" name="Mascot:score" cvRef="PSI-MS" value="17.49" />
            <cvParam accession="MS:1001172" name="Mascot:expectation value" cvRef="PSI-MS" value="3.92925399283931" />
            <cvParam accession="MS:1001363" name="peptide unique to one protein" cvRef="PSI-MS" />
          </SpectrumIdentificationItem>
          <SpectrumIdentificationItem id="SII_61_2"  calculatedMassToCharge="1900.895658" chargeState="1" experimentalMassToCharge="1900.94226" peptide_ref="peptide_61_2" rank="2" passThreshold="false">
            <PeptideEvidenceRef peptideEvidence_ref="PE_61_2_A0A3Q1LJH6_0_996_1012" />
            <cvParam accession="MS:1001171" name="Mascot:score" cvRef="PSI-MS" value="11.08" />
            <cvParam accession="MS:1001172" name="Mascot:expectation value" cvRef="PSI-MS" value="17.1913547864852" />
            <cvParam accession="MS:1001363" name="peptide unique to one protein" cvRef="PSI-MS" />
          </SpectrumIdentificationItem>
          <SpectrumIdentificationItem id="SII_61_3"  calculatedMassToCharge="1900.954511" chargeState="1" experimentalMassToCharge="1900.94226" peptide_ref="peptide_61_3" rank="3" passThreshold="false">
            <PeptideEvidenceRef peptideEvidence_ref="PE_61_3_A0A4W2D824_0_79_96" />
            <cvParam accession="MS:1001171" name="Mascot:score" cvRef="PSI-MS" value="7.32" />
            <cvParam accession="MS:1001172" name="Mascot:expectation value" cvRef="PSI-MS" value="40.8611046381795" />
            <cvParam accession="MS:1001363" name="peptide unique to one protein" cvRef="PSI-MS" />
          </SpectrumIdentificationItem>
          <SpectrumIdentificationItem id="SII_61_4"  calculatedMassToCharge="1901.052427" chargeState="1" experimentalMassToCharge="1900.94226" peptide_ref="peptide_61_4" rank="4" passThreshold="false">
            <PeptideEvidenceRef peptideEvidence_ref="PE_61_4_A0A4W2F448_0_248_264" />
            <cvParam accession="MS:1001171" name="Mascot:score" cvRef="PSI-MS" value="5.88" />
            <cvParam accession="MS:1001172" name="Mascot:expectation value" cvRef="PSI-MS" value="56.9259259025396" />
            <cvParam accession="MS:1001363" name="peptide unique to one protein" cvRef="PSI-MS" />
          </SpectrumIdentificationItem>
          <SpectrumIdentificationItem id="SII_61_5"  calculatedMassToCharge="1900.994932" chargeState="1" experimentalMassToCharge="1900.94226" peptide_ref="peptide_61_5" rank="5" passThreshold="false">
            <PeptideEvidenceRef peptideEvidence_ref="PE_61_5_A0A4W2CU73_0_1720_1736" />
            <cvParam accession="MS:1001171" name="Mascot:score" cvRef="PSI-MS" value="5.54" />
            <cvParam accession="MS:1001172" name="Mascot:expectation value" cvRef="PSI-MS" value="61.561628980077" />
            <cvParam accession="MS:1001363" name="peptide unique to one protein" cvRef="PSI-MS" />
          </SpectrumIdentificationItem>
          <SpectrumIdentificationItem id="SII_61_6"  calculatedMassToCharge="1900.919691" chargeState="1" experimentalMassToCharge="1900.94226" peptide_ref="peptide_61_6" rank="6" passThreshold="false">
            <PeptideEvidenceRef peptideEvidence_ref="PE_61_6_A0A140T892_0_274_289" />
            <cvParam accession="MS:1001171" name="Mascot:score" cvRef="PSI-MS" value="5.27" />
            <cvParam accession="MS:1001172" name="Mascot:expectation value" cvRef="PSI-MS" value="65.5103776696647" />
            <cvParam accession="MS:1001363" name="peptide unique to one protein" cvRef="PSI-MS" />
          </SpectrumIdentificationItem>
          <SpectrumIdentificationItem id="SII_61_7"  calculatedMassToCharge="1900.96977" chargeState="1" experimentalMassToCharge="1900.94226" peptide_ref="peptide_61_7" rank="7" passThreshold="false">
            <PeptideEvidenceRef peptideEvidence_ref="PE_61_7_A0A3Q1LS69_0_156_171" />
            <cvParam accession="MS:1001171" name="Mascot:score" cvRef="PSI-MS" value="5.05" />
            <cvParam accession="MS:1001172" name="Mascot:expectation value" cvRef="PSI-MS" value="68.9144196482475" />
            <cvParam accession="MS:1001363" name="peptide unique to one protein" cvRef="PSI-MS" />
          </SpectrumIdentificationItem>
          <SpectrumIdentificationItem id="SII_61_8"  calculatedMassToCharge="1900.904401" chargeState="1" experimentalMassToCharge="1900.94226" peptide_ref="peptide_61_8" rank="8" passThreshold="false">
            <PeptideEvidenceRef peptideEvidence_ref="PE_61_8_A0A4W2EAC2_0_729_745" />
            <cvParam accession="MS:1001171" name="Mascot:score" cvRef="PSI-MS" value="5.04" />
            <cvParam accession="MS:1001172" name="Mascot:expectation value" cvRef="PSI-MS" value="69.0732837925371" />
            <cvParam accession="MS:1001363" name="peptide unique to one protein" cvRef="PSI-MS" />
          </SpectrumIdentificationItem>
          <SpectrumIdentificationItem id="SII_61_9"  calculatedMassToCharge="1900.914976" chargeState="1" experimentalMassToCharge="1900.94226" peptide_ref="peptide_61_9" rank="9" passThreshold="false">
            <PeptideEvidenceRef peptideEvidence_ref="PE_61_9_A0A4W2GXF6_0_1_16" />
            <cvParam accession="MS:1001171" name="Mascot:score" cvRef="PSI-MS" value="4.40" />
            <cvParam accession="MS:1001172" name="Mascot:expectation value" cvRef="PSI-MS" value="80.0405571740688" />
            <cvParam accession="MS:1001363" name="peptide unique to one protein" cvRef="PSI-MS" />
          </SpectrumIdentificationItem>
          <SpectrumIdentificationItem id="SII_61_10"  calculatedMassToCharge="1900.918134" chargeState="1" experimentalMassToCharge="1900.94226" peptide_ref="peptide_61_10" rank="10" passThreshold="false">
            <PeptideEvidenceRef peptideEvidence_ref="PE_61_10_A0A3Q1LW73_0_937_952" />
            <cvParam accession="MS:1001171" name="Mascot:score" cvRef="PSI-MS" value="4.39" />
            <cvParam accession="MS:1001172" name="Mascot:expectation value" cvRef="PSI-MS" value="80.2250697142427" />
            <cvParam accession="MS:1001363" name="peptide unique to one protein" cvRef="PSI-MS" />
          </SpectrumIdentificationItem>
          <cvParam accession="MS:1001371" name="Mascot:identity threshold"  cvRef="PSI-MS" value="36" />
          <cvParam accession="MS:1001370" name="Mascot:homology threshold"  cvRef="PSI-MS" value="25" />
          <cvParam accession="MS:1001030" name="number of peptide seqs compared to each spectrum"  cvRef="PSI-MS" value="4409" />
          <cvParam accession="MS:1000796" name="spectrum title"  cvRef="PSI-MS" value="Locus:1..14.0.1" />
        </SpectrumIdentificationResult>
      </SpectrumIdentificationList>
      <ProteinDetectionList id="PDL_1">
        <ProteinAmbiguityGroup id="PAG_hit_1" >
          <ProteinDetectionHypothesis id="PDH_A0A4W2CTC9_0" dBSequence_ref="DBSeq_1_A0A4W2CTC9"  passThreshold="true">
            <PeptideHypothesis peptideEvidence_ref="PE_43_1_A0A4W2CTC9_0_455_466">
              <SpectrumIdentificationItemRef spectrumIdentificationItem_ref="SII_43_1" />
            </PeptideHypothesis>
            <PeptideHypothesis peptideEvidence_ref="PE_61_1_A0A4W2CTC9_0_540_557">
              <SpectrumIdentificationItemRef spectrumIdentificationItem_ref="SII_61_1" />
            </PeptideHypothesis>
            <cvParam accession="MS:1001171" name="Mascot:score" cvRef="PSI-MS" value="35.23" />
            <cvParam accession="MS:1001591" name="anchor protein" cvRef="PSI-MS" value="" />
            <cvParam accession="MS:1001097" name="distinct peptide sequences" cvRef="PSI-MS" value="2" />
          </ProteinDetectionHypothesis>
        </ProteinAmbiguityGroup>
        <ProteinAmbiguityGroup id="PAG_hit_2" >
          <ProteinDetectionHypothesis id="PDH_A0A4W2E579_0" dBSequence_ref="DBSeq_1_A0A4W2E579"  passThreshold="true">
            <PeptideHypothesis peptideEvidence_ref="PE_43_2_A0A4W2E579_0_475_488">
              <SpectrumIdentificationItemRef spectrumIdentificationItem_ref="SII_43_2" />
            </PeptideHypothesis>
            <cvParam accession="MS:1001171" name="Mascot:score" cvRef="PSI-MS" value="13.4" />
            <cvParam accession="MS:1001591" name="anchor protein" cvRef="PSI-MS" value="" />
            <cvParam accession="MS:1001097" name="distinct peptide sequences" cvRef="PSI-MS" value="1" />
          </ProteinDetectionHypothesis>
        </ProteinAmbiguityGroup>
        <ProteinAmbiguityGroup id="PAG_hit_3" >
          <ProteinDetectionHypothesis id="PDH_A0A3Q1LJH6_0" dBSequence_ref="DBSeq_1_A0A3Q1LJH6"  passThreshold="true">
            <PeptideHypothesis peptideEvidence_ref="PE_61_2_A0A3Q1LJH6_0_996_1012">
              <SpectrumIdentificationItemRef spectrumIdentificationItem_ref="SII_61_2" />
            </PeptideHypothesis>
            <cvParam accession="MS:1001171" name="Mascot:score" cvRef="PSI-MS" value="11.08" />
            <cvParam accession="MS:1001591" name="anchor protein" cvRef="PSI-MS" value="" />
            <cvParam accession="MS:1001097" name="distinct peptide sequences" cvRef="PSI-MS" value="1" />
          </ProteinDetectionHypothesis>
        </ProteinAmbiguityGroup>
        <ProteinAmbiguityGroup id="PAG_hit_4" >
          <ProteinDetectionHypothesis id="PDH_A0A4W2HX28_0" dBSequence_ref="DBSeq_1_A0A4W2HX28"  passThreshold="true">
            <PeptideHypothesis peptideEvidence_ref="PE_30_1_A0A4W2HX28_0_95_105">
              <SpectrumIdentificationItemRef spectrumIdentificationItem_ref="SII_30_1" />
            </PeptideHypothesis>
            <cvParam accession="MS:1001171" name="Mascot:score" cvRef="PSI-MS" value="9.57" />
            <cvParam accession="MS:1001591" name="anchor protein" cvRef="PSI-MS" value="" />
            <cvParam accession="MS:1001097" name="distinct peptide sequences" cvRef="PSI-MS" value="1" />
          </ProteinDetectionHypothesis>
        </ProteinAmbiguityGroup>
        <ProteinAmbiguityGroup id="PAG_hit_5" >
          <ProteinDetectionHypothesis id="PDH_A0A4W2EKB3_0" dBSequence_ref="DBSeq_1_A0A4W2EKB3"  passThreshold="true">
            <PeptideHypothesis peptideEvidence_ref="PE_30_2_A0A4W2EKB3_0_1_10">
              <SpectrumIdentificationItemRef spectrumIdentificationItem_ref="SII_30_2" />
            </PeptideHypothesis>
            <cvParam accession="MS:1001171" name="Mascot:score" cvRef="PSI-MS" value="8.19" />
            <cvParam accession="MS:1001591" name="anchor protein" cvRef="PSI-MS" value="" />
            <cvParam accession="MS:1001097" name="distinct peptide sequences" cvRef="PSI-MS" value="1" />
          </ProteinDetectionHypothesis>
        </ProteinAmbiguityGroup>
        <ProteinAmbiguityGroup id="PAG_hit_6" >
          <ProteinDetectionHypothesis id="PDH_A0A3Q1LY98_0" dBSequence_ref="DBSeq_1_A0A3Q1LY98"  passThreshold="true">
            <PeptideHypothesis peptideEvidence_ref="PE_30_3_A0A3Q1LY98_0_72_82">
              <SpectrumIdentificationItemRef spectrumIdentificationItem_ref="SII_30_3" />
            </PeptideHypothesis>
            <cvParam accession="MS:1001171" name="Mascot:score" cvRef="PSI-MS" value="8.15" />
            <cvParam accession="MS:1001591" name="anchor protein" cvRef="PSI-MS" value="" />
            <cvParam accession="MS:1001097" name="distinct peptide sequences" cvRef="PSI-MS" value="1" />
          </ProteinDetectionHypothesis>
        </ProteinAmbiguityGroup>
        <ProteinAmbiguityGroup id="PAG_hit_7" >
          <ProteinDetectionHypothesis id="PDH_A0A4W2DSU0_0" dBSequence_ref="DBSeq_1_A0A4W2DSU0"  passThreshold="true">
            <PeptideHypothesis peptideEvidence_ref="PE_13_1_A0A4W2DSU0_0_161_167">
              <SpectrumIdentificationItemRef spectrumIdentificationItem_ref="SII_13_1" />
            </PeptideHypothesis>
            <cvParam accession="MS:1001171" name="Mascot:score" cvRef="PSI-MS" value="7.74" />
            <cvParam accession="MS:1001591" name="anchor protein" cvRef="PSI-MS" value="" />
            <cvParam accession="MS:1001097" name="distinct peptide sequences" cvRef="PSI-MS" value="1" />
          </ProteinDetectionHypothesis>
        </ProteinAmbiguityGroup>
        <ProteinAmbiguityGroup id="PAG_hit_8" >
          <ProteinDetectionHypothesis id="PDH_A0A4W2D824_0" dBSequence_ref="DBSeq_1_A0A4W2D824"  passThreshold="true">
            <PeptideHypothesis peptideEvidence_ref="PE_61_3_A0A4W2D824_0_79_96">
              <SpectrumIdentificationItemRef spectrumIdentificationItem_ref="SII_61_3" />
            </PeptideHypothesis>
            <cvParam accession="MS:1001171" name="Mascot:score" cvRef="PSI-MS" value="7.32" />
            <cvParam accession="MS:1001591" name="anchor protein" cvRef="PSI-MS" value="" />
            <cvParam accession="MS:1001097" name="distinct peptide sequences" cvRef="PSI-MS" value="1" />
          </ProteinDetectionHypothesis>
        </ProteinAmbiguityGroup>
        <ProteinAmbiguityGroup id="PAG_hit_9" >
          <ProteinDetectionHypothesis id="PDH_A0A4W2F448_0" dBSequence_ref="DBSeq_1_A0A4W2F448"  passThreshold="true">
            <PeptideHypothesis peptideEvidence_ref="PE_61_4_A0A4W2F448_0_248_264">
              <SpectrumIdentificationItemRef spectrumIdentificationItem_ref="SII_61_4" />
            </PeptideHypothesis>
            <cvParam accession="MS:1001171" name="Mascot:score" cvRef="PSI-MS" value="5.88" />
            <cvParam accession="MS:1001591" name="anchor protein" cvRef="PSI-MS" value="" />
            <cvParam accession="MS:1001097" name="distinct peptide sequences" cvRef="PSI-MS" value="1" />
          </ProteinDetectionHypothesis>
        </ProteinAmbiguityGroup>
        <ProteinAmbiguityGroup id="PAG_hit_10" >
          <ProteinDetectionHypothesis id="PDH_A0A4W2CU73_0" dBSequence_ref="DBSeq_1_A0A4W2CU73"  passThreshold="true">
            <PeptideHypothesis peptideEvidence_ref="PE_61_5_A0A4W2CU73_0_1720_1736">
              <SpectrumIdentificationItemRef spectrumIdentificationItem_ref="SII_61_5" />
            </PeptideHypothesis>
            <cvParam accession="MS:1001171" name="Mascot:score" cvRef="PSI-MS" value="5.54" />
            <cvParam accession="MS:1001591" name="anchor protein" cvRef="PSI-MS" value="" />
            <cvParam accession="MS:1001097" name="distinct peptide sequences" cvRef="PSI-MS" value="1" />
          </ProteinDetectionHypothesis>
        </ProteinAmbiguityGroup>
        <ProteinAmbiguityGroup id="PAG_hit_11" >
          <ProteinDetectionHypothesis id="PDH_A0A4W2D5K4_0" dBSequence_ref="DBSeq_1_A0A4W2D5K4"  passThreshold="true">
            <PeptideHypothesis peptideEvidence_ref="PE_13_2_A0A4W2D5K4_0_284_290">
              <SpectrumIdentificationItemRef spectrumIdentificationItem_ref="SII_13_2" />
            </PeptideHypothesis>
            <cvParam accession="MS:1001171" name="Mascot:score" cvRef="PSI-MS" value="5.33" />
            <cvParam accession="MS:1001591" name="anchor protein" cvRef="PSI-MS" value="" />
            <cvParam accession="MS:1001097" name="distinct peptide sequences" cvRef="PSI-MS" value="1" />
          </ProteinDetectionHypothesis>
        </ProteinAmbiguityGroup>
        <ProteinAmbiguityGroup id="PAG_hit_12" >
          <ProteinDetectionHypothesis id="PDH_A0A3Q1LU27_0" dBSequence_ref="DBSeq_1_A0A3Q1LU27"  passThreshold="true">
            <PeptideHypothesis peptideEvidence_ref="PE_46_1_A0A3Q1LU27_0_1060_1072">
              <SpectrumIdentificationItemRef spectrumIdentificationItem_ref="SII_46_1" />
            </PeptideHypothesis>
            <cvParam accession="MS:1001171" name="Mascot:score" cvRef="PSI-MS" value="5.3" />
            <cvParam accession="MS:1001591" name="anchor protein" cvRef="PSI-MS" value="" />
            <cvParam accession="MS:1001097" name="distinct peptide sequences" cvRef="PSI-MS" value="1" />
          </ProteinDetectionHypothesis>
        </ProteinAmbiguityGroup>
        <ProteinAmbiguityGroup id="PAG_hit_13" >
          <ProteinDetectionHypothesis id="PDH_A0A140T892_0" dBSequence_ref="DBSeq_1_A0A140T892"  passThreshold="true">
            <PeptideHypothesis peptideEvidence_ref="PE_61_6_A0A140T892_0_274_289">
              <SpectrumIdentificationItemRef spectrumIdentificationItem_ref="SII_61_6" />
            </PeptideHypothesis>
            <cvParam accession="MS:1001171" name="Mascot:score" cvRef="PSI-MS" value="5.27" />
            <cvParam accession="MS:1001591" name="anchor protein" cvRef="PSI-MS" value="" />
            <cvParam accession="MS:1001097" name="distinct peptide sequences" cvRef="PSI-MS" value="1" />
          </ProteinDetectionHypothesis>
        </ProteinAmbiguityGroup>
        <ProteinAmbiguityGroup id="PAG_hit_14" >
          <ProteinDetectionHypothesis id="PDH_A0A3Q1LS69_0" dBSequence_ref="DBSeq_1_A0A3Q1LS69"  passThreshold="true">
            <PeptideHypothesis peptideEvidence_ref="PE_61_7_A0A3Q1LS69_0_156_171">
              <SpectrumIdentificationItemRef spectrumIdentificationItem_ref="SII_61_7" />
            </PeptideHypothesis>
            <cvParam accession="MS:1001171" name="Mascot:score" cvRef="PSI-MS" value="5.05" />
            <cvParam accession="MS:1001591" name="anchor protein" cvRef="PSI-MS" value="" />
            <cvParam accession="MS:1001097" name="distinct peptide sequences" cvRef="PSI-MS" value="1" />
          </ProteinDetectionHypothesis>
        </ProteinAmbiguityGroup>
        <ProteinAmbiguityGroup id="PAG_hit_15" >
          <ProteinDetectionHypothesis id="PDH_A0A4W2EAC2_0" dBSequence_ref="DBSeq_1_A0A4W2EAC2"  passThreshold="true">
            <PeptideHypothesis peptideEvidence_ref="PE_61_8_A0A4W2EAC2_0_729_745">
              <SpectrumIdentificationItemRef spectrumIdentificationItem_ref="SII_61_8" />
            </PeptideHypothesis>
            <cvParam accession="MS:1001171" name="Mascot:score" cvRef="PSI-MS" value="5.04" />
            <cvParam accession="MS:1001591" name="anchor protein" cvRef="PSI-MS" value="" />
            <cvParam accession="MS:1001097" name="distinct peptide sequences" cvRef="PSI-MS" value="1" />
          </ProteinDetectionHypothesis>
        </ProteinAmbiguityGroup>
        <ProteinAmbiguityGroup id="PAG_hit_16" >
          <ProteinDetectionHypothesis id="PDH_A0A4W2CBH1_0" dBSequence_ref="DBSeq_1_A0A4W2CBH1"  passThreshold="true">
            <PeptideHypothesis peptideEvidence_ref="PE_46_2_A0A4W2CBH1_0_305_317">
              <SpectrumIdentificationItemRef spectrumIdentificationItem_ref="SII_46_2" />
            </PeptideHypothesis>
            <cvParam accession="MS:1001171" name="Mascot:score" cvRef="PSI-MS" value="4.78" />
            <cvParam accession="MS:1001591" name="anchor protein" cvRef="PSI-MS" value="" />
            <cvParam accession="MS:1001097" name="distinct peptide sequences" cvRef="PSI-MS" value="1" />
          </ProteinDetectionHypothesis>
        </ProteinAmbiguityGroup>
        <ProteinAmbiguityGroup id="PAG_hit_17" >
          <ProteinDetectionHypothesis id="PDH_A0A3Q1MAB3_0" dBSequence_ref="DBSeq_1_A0A3Q1MAB3"  passThreshold="true">
            <PeptideHypothesis peptideEvidence_ref="PE_13_4_A0A3Q1MAB3_0_73_79">
              <SpectrumIdentificationItemRef spectrumIdentificationItem_ref="SII_13_4" />
            </PeptideHypothesis>
            <cvParam accession="MS:1001171" name="Mascot:score" cvRef="PSI-MS" value="4.51" />
            <cvParam accession="MS:1001591" name="anchor protein" cvRef="PSI-MS" value="" />
            <cvParam accession="MS:1001097" name="distinct peptide sequences" cvRef="PSI-MS" value="1" />
          </ProteinDetectionHypothesis>
        </ProteinAmbiguityGroup>
        <ProteinAmbiguityGroup id="PAG_hit_18" >
          <ProteinDetectionHypothesis id="PDH_A0A4W2FVV0_0" dBSequence_ref="DBSeq_1_A0A4W2FVV0"  passThreshold="true">
            <PeptideHypothesis peptideEvidence_ref="PE_13_3_A0A4W2FVV0_0_1_7">
              <SpectrumIdentificationItemRef spectrumIdentificationItem_ref="SII_13_3" />
            </PeptideHypothesis>
            <cvParam accession="MS:1001171" name="Mascot:score" cvRef="PSI-MS" value="4.51" />
            <cvParam accession="MS:1001591" name="anchor protein" cvRef="PSI-MS" value="" />
            <cvParam accession="MS:1001097" name="distinct peptide sequences" cvRef="PSI-MS" value="1" />
          </ProteinDetectionHypothesis>
        </ProteinAmbiguityGroup>
        <ProteinAmbiguityGroup id="PAG_hit_19" >
          <ProteinDetectionHypothesis id="PDH_A0A4W2GXF6_0" dBSequence_ref="DBSeq_1_A0A4W2GXF6"  passThreshold="true">
            <PeptideHypothesis peptideEvidence_ref="PE_61_9_A0A4W2GXF6_0_1_16">
              <SpectrumIdentificationItemRef spectrumIdentificationItem_ref="SII_61_9" />
            </PeptideHypothesis>
            <cvParam accession="MS:1001171" name="Mascot:score" cvRef="PSI-MS" value="4.4" />
            <cvParam accession="MS:1001591" name="anchor protein" cvRef="PSI-MS" value="" />
            <cvParam accession="MS:1001097" name="distinct peptide sequences" cvRef="PSI-MS" value="1" />
          </ProteinDetectionHypothesis>
        </ProteinAmbiguityGroup>
        <ProteinAmbiguityGroup id="PAG_hit_20" >
          <ProteinDetectionHypothesis id="PDH_A0A4W2E636_0" dBSequence_ref="DBSeq_1_A0A4W2E636"  passThreshold="true">
            <PeptideHypothesis peptideEvidence_ref="PE_46_3_A0A4W2E636_0_43_54">
              <SpectrumIdentificationItemRef spectrumIdentificationItem_ref="SII_46_3" />
            </PeptideHypothesis>
            <cvParam accession="MS:1001171" name="Mascot:score" cvRef="PSI-MS" value="3.84" />
            <cvParam accession="MS:1001591" name="anchor protein" cvRef="PSI-MS" value="" />
            <cvParam accession="MS:1001097" name="distinct peptide sequences" cvRef="PSI-MS" value="1" />
          </ProteinDetectionHypothesis>
        </ProteinAmbiguityGroup>
        <ProteinAmbiguityGroup id="PAG_hit_21" >
          <ProteinDetectionHypothesis id="PDH_A0A3Q1LW73_0" dBSequence_ref="DBSeq_1_A0A3Q1LW73"  passThreshold="true">
            <PeptideHypothesis peptideEvidence_ref="PE_61_10_A0A3Q1LW73_0_937_952">
              <SpectrumIdentificationItemRef spectrumIdentificationItem_ref="SII_61_10" />
            </PeptideHypothesis>
            <cvParam accession="MS:1001171" name="Mascot:score" cvRef="PSI-MS" value="3.2144402869636" />
            <cvParam accession="MS:1001591" name="anchor protein" cvRef="PSI-MS" value="" />
            <cvParam accession="MS:1001097" name="distinct peptide sequences" cvRef="PSI-MS" value="1" />
          </ProteinDetectionHypothesis>
        </ProteinAmbiguityGroup>
        <ProteinAmbiguityGroup id="PAG_hit_22" >
          <ProteinDetectionHypothesis id="PDH_A0A3Q1M674_0" dBSequence_ref="DBSeq_1_A0A3Q1M674"  passThreshold="true">
            <PeptideHypothesis peptideEvidence_ref="PE_46_4_A0A3Q1M674_0_517_529">
              <SpectrumIdentificationItemRef spectrumIdentificationItem_ref="SII_46_4" />
            </PeptideHypothesis>
            <cvParam accession="MS:1001171" name="Mascot:score" cvRef="PSI-MS" value="2.89" />
            <cvParam accession="MS:1001591" name="anchor protein" cvRef="PSI-MS" value="" />
            <cvParam accession="MS:1001097" name="distinct peptide sequences" cvRef="PSI-MS" value="1" />
          </ProteinDetectionHypothesis>
        </ProteinAmbiguityGroup>
        <ProteinAmbiguityGroup id="PAG_hit_23" >
          <ProteinDetectionHypothesis id="PDH_A0A0K1LCB1_0" dBSequence_ref="DBSeq_1_A0A0K1LCB1"  passThreshold="true">
            <PeptideHypothesis peptideEvidence_ref="PE_55_1_A0A0K1LCB1_0_302_315">
              <SpectrumIdentificationItemRef spectrumIdentificationItem_ref="SII_55_1" />
            </PeptideHypothesis>
            <cvParam accession="MS:1001171" name="Mascot:score" cvRef="PSI-MS" value="2.82" />
            <cvParam accession="MS:1001591" name="anchor protein" cvRef="PSI-MS" value="" />
            <cvParam accession="MS:1001097" name="distinct peptide sequences" cvRef="PSI-MS" value="1" />
          </ProteinDetectionHypothesis>
        </ProteinAmbiguityGroup>
        <ProteinAmbiguityGroup id="PAG_hit_24" >
          <ProteinDetectionHypothesis id="PDH_A0A4W2BNA3_0" dBSequence_ref="DBSeq_1_A0A4W2BNA3"  passThreshold="true">
            <PeptideHypothesis peptideEvidence_ref="PE_30_5_A0A4W2BNA3_0_365_374">
              <SpectrumIdentificationItemRef spectrumIdentificationItem_ref="SII_30_5" />
            </PeptideHypothesis>
            <cvParam accession="MS:1001171" name="Mascot:score" cvRef="PSI-MS" value="2.75" />
            <cvParam accession="MS:1001591" name="anchor protein" cvRef="PSI-MS" value="" />
            <cvParam accession="MS:1001097" name="distinct peptide sequences" cvRef="PSI-MS" value="1" />
          </ProteinDetectionHypothesis>
        </ProteinAmbiguityGroup>
        <ProteinAmbiguityGroup id="PAG_hit_25" >
          <ProteinDetectionHypothesis id="PDH_A0A4W2EKP5_0" dBSequence_ref="DBSeq_1_A0A4W2EKP5"  passThreshold="true">
            <PeptideHypothesis peptideEvidence_ref="PE_30_4_A0A4W2EKP5_0_362_371">
              <SpectrumIdentificationItemRef spectrumIdentificationItem_ref="SII_30_4" />
            </PeptideHypothesis>
            <cvParam accession="MS:1001171" name="Mascot:score" cvRef="PSI-MS" value="2.75" />
            <cvParam accession="MS:1001591" name="anchor protein" cvRef="PSI-MS" value="" />
            <cvParam accession="MS:1001097" name="distinct peptide sequences" cvRef="PSI-MS" value="1" />
          </ProteinDetectionHypothesis>
        </ProteinAmbiguityGroup>
        <ProteinAmbiguityGroup id="PAG_hit_26" >
          <ProteinDetectionHypothesis id="PDH_A0A4W2C415_0" dBSequence_ref="DBSeq_1_A0A4W2C415"  passThreshold="true">
            <PeptideHypothesis peptideEvidence_ref="PE_13_5_A0A4W2C415_0_304_310">
              <SpectrumIdentificationItemRef spectrumIdentificationItem_ref="SII_13_5" />
            </PeptideHypothesis>
            <cvParam accession="MS:1001171" name="Mascot:score" cvRef="PSI-MS" value="2.65" />
            <cvParam accession="MS:1001591" name="anchor protein" cvRef="PSI-MS" value="" />
            <cvParam accession="MS:1001097" name="distinct peptide sequences" cvRef="PSI-MS" value="1" />
          </ProteinDetectionHypothesis>
        </ProteinAmbiguityGroup>
        <ProteinAmbiguityGroup id="PAG_hit_27" >
          <ProteinDetectionHypothesis id="PDH_A0A4W2DH38_0" dBSequence_ref="DBSeq_1_A0A4W2DH38"  passThreshold="true">
            <PeptideHypothesis peptideEvidence_ref="PE_30_6_A0A4W2DH38_0_62_72">
              <SpectrumIdentificationItemRef spectrumIdentificationItem_ref="SII_30_6" />
            </PeptideHypothesis>
            <cvParam accession="MS:1001171" name="Mascot:score" cvRef="PSI-MS" value="2.64" />
            <cvParam accession="MS:1001591" name="anchor protein" cvRef="PSI-MS" value="" />
            <cvParam accession="MS:1001097" name="distinct peptide sequences" cvRef="PSI-MS" value="1" />
          </ProteinDetectionHypothesis>
        </ProteinAmbiguityGroup>
        <ProteinAmbiguityGroup id="PAG_hit_28" >
          <ProteinDetectionHypothesis id="PDH_A0A4W2EE42_0" dBSequence_ref="DBSeq_1_A0A4W2EE42"  passThreshold="true">
            <PeptideHypothesis peptideEvidence_ref="PE_30_7_A0A4W2EE42_0_107_116">
              <SpectrumIdentificationItemRef spectrumIdentificationItem_ref="SII_30_7" />
            </PeptideHypothesis>
            <cvParam accession="MS:1001171" name="Mascot:score" cvRef="PSI-MS" value="2.47" />
            <cvParam accession="MS:1001591" name="anchor protein" cvRef="PSI-MS" value="" />
            <cvParam accession="MS:1001097" name="distinct peptide sequences" cvRef="PSI-MS" value="1" />
          </ProteinDetectionHypothesis>
        </ProteinAmbiguityGroup>
        <ProteinAmbiguityGroup id="PAG_hit_29" >
          <ProteinDetectionHypothesis id="PDH_A0A3Q1MKL0_0" dBSequence_ref="DBSeq_1_A0A3Q1MKL0"  passThreshold="true">
            <PeptideHypothesis peptideEvidence_ref="PE_30_8_A0A3Q1MKL0_0_678_687">
              <SpectrumIdentificationItemRef spectrumIdentificationItem_ref="SII_30_8" />
            </PeptideHypothesis>
            <cvParam accession="MS:1001171" name="Mascot:score" cvRef="PSI-MS" value="2.21" />
            <cvParam accession="MS:1001591" name="anchor protein" cvRef="PSI-MS" value="" />
            <cvParam accession="MS:1001097" name="distinct peptide sequences" cvRef="PSI-MS" value="1" />
          </ProteinDetectionHypothesis>
        </ProteinAmbiguityGroup>
        <ProteinAmbiguityGroup id="PAG_hit_30" >
          <ProteinDetectionHypothesis id="PDH_A0A4W2E5K2_0" dBSequence_ref="DBSeq_1_A0A4W2E5K2"  passThreshold="true">
            <PeptideHypothesis peptideEvidence_ref="PE_30_9_A0A4W2E5K2_0_1_10">
              <SpectrumIdentificationItemRef spectrumIdentificationItem_ref="SII_30_9" />
            </PeptideHypothesis>
            <cvParam accession="MS:1001171" name="Mascot:score" cvRef="PSI-MS" value="2.15" />
            <cvParam accession="MS:1001591" name="anchor protein" cvRef="PSI-MS" value="" />
            <cvParam accession="MS:1001097" name="distinct peptide sequences" cvRef="PSI-MS" value="1" />
          </ProteinDetectionHypothesis>
        </ProteinAmbiguityGroup>
      </ProteinDetectionList>
    </AnalysisData>
  </DataCollection>
  <BibliographicReference 
    id="10.1002/(SICI)1522-2683(19991201)20:18&lt;3551::AID-ELPS3551&gt;3.0.CO;2-2"
    authors="David N. Perkins, Darryl J. C. Pappin, David M. Creasy, John S. Cottrell"
    editor="" 
    title="Probability-based protein identification by searching sequence databases using mass spectrometry data"
    name="Probability-based protein identification by searching sequence databases using mass spectrometry data"
    publication="Electrophoresis" 
    volume="20" 
    issue="18" 
    pages="3551-3567" 
    publisher="Wiley VCH"
    year="1999"
    />
</MzIdentML>
