# Supplementary material for: Alpha-2-Macroglobulin as a New Promising Biomarker Improving the Diagnostic Sensitivity of Bovine Paratuberculosis
Source: Front Vet Sci. 2021 Mar 5;8:637716. doi: 10.3389/fvets.2021.637716 (PMC7973028; doi:10.3389/fvets.2021.637716)
Supplement: Supplementary Data 1 — Mascot search results and raw data files for LC-MS/MS analysis for the identification of specific blood proteins in cattle with Johne's disease. [file Data_Sheet_1.zip › mzidentML/6 n16.mzid]

<?xml version="1.0" encoding="UTF-8"?>
<MzIdentML id="report" version="1.1.0"
             xsi:schemaLocation="http://psidev.info/psi/pi/mzIdentML/1.1 http://203.255.41.217/mascot/xmlns/schema/mzIdentML/mzIdentML1.1.0.xsd"
             xmlns="http://psidev.info/psi/pi/mzIdentML/1.1"
             xmlns:xsi="http://www.w3.org/2001/XMLSchema-instance"
             creationDate="2021-01-19T15:05:08">
  <cvList>
    <cv id="PSI-MS" fullName="Proteomics Standards Initiative Mass Spectrometry Vocabularies"   uri="http://psidev.cvs.sourceforge.net/viewvc/*checkout*/psidev/psi/psi-ms/mzML/controlledVocabulary/psi-ms.obo" version="3.64.0"></cv>
    <cv id="UNIMOD" fullName="UNIMOD"        uri="http://www.unimod.org/obo/unimod.obo"></cv>
    <cv id="UO"     fullName="UNIT-ONTOLOGY" uri="http://obo.cvs.sourceforge.net/*checkout*/obo/obo/ontology/phenotype/unit.obo"></cv>
  </cvList>
  <AnalysisSoftwareList>
    <AnalysisSoftware id="AS_mascot_server" name="Mascot Server" version="2.5.1" uri="http://www.matrixscience.com/search_form_select.html">
      <ContactRole contact_ref="ORG_MSL">
        <Role>
          <cvParam accession="MS:1001267" name="software vendor" cvRef="PSI-MS" />
        </Role>
      </ContactRole>
      <SoftwareName>
        <cvParam accession="MS:1001207" name="Mascot" cvRef="PSI-MS" />
      </SoftwareName>
      <Customizations>
        No customisations
      </Customizations>
    </AnalysisSoftware>
    <AnalysisSoftware id="AS_mascot_parser" name="Mascot Parser" version="2.5.2.0" uri="http://www.matrixscience.com/msparser.html">
      <ContactRole contact_ref="ORG_MSL">
        <Role>
          <cvParam accession="MS:1001267" name="software vendor" cvRef="PSI-MS" />
        </Role>
      </ContactRole>
      <SoftwareName>
        <cvParam accession="MS:1001478" name="Mascot Parser" cvRef="PSI-MS" />
      </SoftwareName>
      <Customizations>
        No customisations
      </Customizations>
    </AnalysisSoftware>
  </AnalysisSoftwareList>
  <Provider id="PROVIDER">
    <ContactRole contact_ref="PERSON_DOC_OWNER">
      <Role>
        <cvParam accession="MS:1001271" name="researcher" cvRef="PSI-MS" />
      </Role>
    </ContactRole>
  </Provider>
  <AuditCollection>
    <Person id="PERSON_MSL">
      <Affiliation organization_ref="ORG_MSL" />
    </Person>
    <Person id="PERSON_DOC_OWNER" name="">
      <Affiliation organization_ref="ORG_DOC_OWNER" />
    </Person>
    <Organization id="ORG_MSL" name="Matrix Science Limited">
      <cvParam accession="MS:1000589" name="contact email" value="support@matrixscience.com" cvRef="PSI-MS" />
      <cvParam accession="MS:1000587" name="contact address" value="64 Baker Street, London W1U 7GB, UK" cvRef="PSI-MS" />
      <cvParam accession="MS:1001755" name="contact phone number" value="+44 (0)20 7486 1050" cvRef="PSI-MS" />
      <cvParam accession="MS:1001756" name="contact fax number" value="+44 (0)20 7224 1344" cvRef="PSI-MS" />
    </Organization>
    <Organization id="ORG_DOC_OWNER" />
  </AuditCollection>
  <SequenceCollection>
    <DBSequence id="DBSeq_1_A0A0F6QNP7" searchDatabase_ref="SDB_Uniprot_bovine" accession="A0A0F6QNP7" >
      <cvParam accession="MS:1001088" name="protein description" cvRef="PSI-MS" value="Complement component 3 OS=Bos taurus OX=9913 GN=C3 PE=2 SV=1" />
    </DBSequence>
    <DBSequence id="DBSeq_1_A0A3Q1MDH0" searchDatabase_ref="SDB_Uniprot_bovine" accession="A0A3Q1MDH0" >
      <cvParam accession="MS:1001088" name="protein description" cvRef="PSI-MS" value="Poly [ADP-ribose] polymerase OS=Bos taurus OX=9913 GN=PARP14 PE=4 SV=1" />
    </DBSequence>
    <DBSequence id="DBSeq_1_A0A4W2DLN8" searchDatabase_ref="SDB_Uniprot_bovine" accession="A0A4W2DLN8" >
      <cvParam accession="MS:1001088" name="protein description" cvRef="PSI-MS" value="Carbohydrate sulfotransferase OS=Bos indicus x Bos taurus OX=30522 GN=CHST11 PE=3 SV=1" />
    </DBSequence>
    <DBSequence id="DBSeq_1_P13615" searchDatabase_ref="SDB_Uniprot_bovine" accession="P13615" >
      <cvParam accession="MS:1001088" name="protein description" cvRef="PSI-MS" value="RNA-directed RNA polymerase L OS=Vesicular stomatitis New Jersey virus (strain Hazelhurst subtype Hazelhurst) OX=11281 GN=L PE=3 SV=1" />
    </DBSequence>
    <DBSequence id="DBSeq_1_A0A4W2HRQ1" searchDatabase_ref="SDB_Uniprot_bovine" accession="A0A4W2HRQ1" >
      <cvParam accession="MS:1001088" name="protein description" cvRef="PSI-MS" value="Inositol-3-phosphate synthase 1 OS=Bos indicus x Bos taurus OX=30522 GN=ISYNA1 PE=4 SV=1" />
    </DBSequence>
    <DBSequence id="DBSeq_1_A0A3Q1LHD2" searchDatabase_ref="SDB_Uniprot_bovine" accession="A0A3Q1LHD2" >
      <cvParam accession="MS:1001088" name="protein description" cvRef="PSI-MS" value="Polybromo 1 OS=Bos taurus OX=9913 GN=PBRM1 PE=4 SV=1" />
    </DBSequence>
    <DBSequence id="DBSeq_1_A0A4W2D4I4" searchDatabase_ref="SDB_Uniprot_bovine" accession="A0A4W2D4I4" >
      <cvParam accession="MS:1001088" name="protein description" cvRef="PSI-MS" value="Reverse transcriptase domain-containing protein OS=Bos indicus x Bos taurus OX=30522 PE=4 SV=1" />
    </DBSequence>
    <DBSequence id="DBSeq_1_A0A4W2C233" searchDatabase_ref="SDB_Uniprot_bovine" accession="A0A4W2C233" >
      <cvParam accession="MS:1001088" name="protein description" cvRef="PSI-MS" value="Chromosome 6 open reading frame 15 OS=Bos indicus x Bos taurus OX=30522 GN=C6orf15 PE=4 SV=1" />
    </DBSequence>
    <DBSequence id="DBSeq_1_A0A3Q1MK75" searchDatabase_ref="SDB_Uniprot_bovine" accession="A0A3Q1MK75" >
      <cvParam accession="MS:1001088" name="protein description" cvRef="PSI-MS" value="Testis-specific protein 10-interacting protein OS=Bos taurus OX=9913 GN=TSGA10IP PE=4 SV=1" />
    </DBSequence>
    <DBSequence id="DBSeq_1_A0A4W2D8Z1" searchDatabase_ref="SDB_Uniprot_bovine" accession="A0A4W2D8Z1" >
      <cvParam accession="MS:1001088" name="protein description" cvRef="PSI-MS" value="Fibroblast growth factor OS=Bos indicus x Bos taurus OX=30522 GN=FGF17 PE=3 SV=1" />
    </DBSequence>
    <DBSequence id="DBSeq_1_A0A4W2G045" searchDatabase_ref="SDB_Uniprot_bovine" accession="A0A4W2G045" >
      <cvParam accession="MS:1001088" name="protein description" cvRef="PSI-MS" value="CTR9 homolog, Paf1/RNA polymerase II complex component OS=Bos indicus x Bos taurus OX=30522 GN=CTR9 PE=4 SV=1" />
    </DBSequence>
    <DBSequence id="DBSeq_1_A0A3Q1LNM5" searchDatabase_ref="SDB_Uniprot_bovine" accession="A0A3Q1LNM5" >
      <cvParam accession="MS:1001088" name="protein description" cvRef="PSI-MS" value="Uncharacterized protein OS=Bos taurus OX=9913 GN=LOC788915 PE=3 SV=1" />
    </DBSequence>
    <DBSequence id="DBSeq_1_A0A3Q1M2F0" searchDatabase_ref="SDB_Uniprot_bovine" accession="A0A3Q1M2F0" >
      <cvParam accession="MS:1001088" name="protein description" cvRef="PSI-MS" value="ATP synthase subunit e, mitochondrial OS=Bos taurus OX=9913 GN=ATP5ME PE=4 SV=1" />
    </DBSequence>
    <DBSequence id="DBSeq_1_A0A4W2HAS3" searchDatabase_ref="SDB_Uniprot_bovine" accession="A0A4W2HAS3" >
      <cvParam accession="MS:1001088" name="protein description" cvRef="PSI-MS" value="Uncharacterized protein OS=Bos indicus x Bos taurus OX=30522 GN=GUCA1A PE=4 SV=1" />
    </DBSequence>
    <DBSequence id="DBSeq_1_A0A4W2D188" searchDatabase_ref="SDB_Uniprot_bovine" accession="A0A4W2D188" >
      <cvParam accession="MS:1001088" name="protein description" cvRef="PSI-MS" value="Reverse transcriptase domain-containing protein OS=Bos indicus x Bos taurus OX=30522 PE=4 SV=1" />
    </DBSequence>
    <DBSequence id="DBSeq_1_A0A4W2F471" searchDatabase_ref="SDB_Uniprot_bovine" accession="A0A4W2F471" >
      <cvParam accession="MS:1001088" name="protein description" cvRef="PSI-MS" value="Phosphoinositide phospholipase C OS=Bos indicus x Bos taurus OX=30522 GN=PLCL2 PE=4 SV=1" />
    </DBSequence>
    <DBSequence id="DBSeq_1_A0A4W2E5S4" searchDatabase_ref="SDB_Uniprot_bovine" accession="A0A4W2E5S4" >
      <cvParam accession="MS:1001088" name="protein description" cvRef="PSI-MS" value="Sperm surface protein Sp17 OS=Bos indicus x Bos taurus OX=30522 GN=SPA17 PE=4 SV=1" />
    </DBSequence>
    <DBSequence id="DBSeq_1_A0A4W2BP80" searchDatabase_ref="SDB_Uniprot_bovine" accession="A0A4W2BP80" >
      <cvParam accession="MS:1001088" name="protein description" cvRef="PSI-MS" value="SET domain bifurcated histone lysine methyltransferase 2 OS=Bos indicus x Bos taurus OX=30522 GN=SETDB2 PE=4 SV=1" />
    </DBSequence>
    <DBSequence id="DBSeq_1_A0A4W2DND4" searchDatabase_ref="SDB_Uniprot_bovine" accession="A0A4W2DND4" >
      <cvParam accession="MS:1001088" name="protein description" cvRef="PSI-MS" value="N-deacetylase and N-sulfotransferase 3 OS=Bos indicus x Bos taurus OX=30522 GN=NDST3 PE=4 SV=1" />
    </DBSequence>
    <DBSequence id="DBSeq_1_A0A1S5WLC1" searchDatabase_ref="SDB_Uniprot_bovine" accession="A0A1S5WLC1" >
      <cvParam accession="MS:1001088" name="protein description" cvRef="PSI-MS" value="Ankyrin-like protein OS=Cowpox virus OX=10243 GN=B5R PE=4 SV=1" />
    </DBSequence>
    <DBSequence id="DBSeq_1_A0A4W2BJN7" searchDatabase_ref="SDB_Uniprot_bovine" accession="A0A4W2BJN7" >
      <cvParam accession="MS:1001088" name="protein description" cvRef="PSI-MS" value="Glutamate metabotropic receptor 2 OS=Bos indicus x Bos taurus OX=30522 GN=GRM2 PE=3 SV=1" />
    </DBSequence>
    <DBSequence id="DBSeq_1_A0A024QYS0" searchDatabase_ref="SDB_Uniprot_bovine" accession="A0A024QYS0" >
      <cvParam accession="MS:1001088" name="protein description" cvRef="PSI-MS" value="Mitochondrial PTENalpha OS=Bos taurus OX=9913 GN=PTEN PE=2 SV=1" />
    </DBSequence>
    <DBSequence id="DBSeq_1_A0A1C9U469" searchDatabase_ref="SDB_Uniprot_bovine" accession="A0A1C9U469" >
      <cvParam accession="MS:1001088" name="protein description" cvRef="PSI-MS" value="Genome polyprotein OS=Bovine viral diarrhea virus OX=11099 PE=4 SV=1" />
    </DBSequence>
    <DBSequence id="DBSeq_1_A0A3Q1MJD2" searchDatabase_ref="SDB_Uniprot_bovine" accession="A0A3Q1MJD2" >
      <cvParam accession="MS:1001088" name="protein description" cvRef="PSI-MS" value="Serine/arginine repetitive matrix 5 OS=Bos taurus OX=9913 GN=SRRM5 PE=4 SV=1" />
    </DBSequence>
    <DBSequence id="DBSeq_1_A0A4W2CG50" searchDatabase_ref="SDB_Uniprot_bovine" accession="A0A4W2CG50" >
      <cvParam accession="MS:1001088" name="protein description" cvRef="PSI-MS" value="Nuclear mitotic apparatus protein 1 OS=Bos indicus x Bos taurus OX=30522 GN=NUMA1 PE=4 SV=1" />
    </DBSequence>
    <DBSequence id="DBSeq_1_A0A4W2DX67" searchDatabase_ref="SDB_Uniprot_bovine" accession="A0A4W2DX67" >
      <cvParam accession="MS:1001088" name="protein description" cvRef="PSI-MS" value="Nuclear receptor corepressor 1 OS=Bos indicus x Bos taurus OX=30522 GN=NCOR1 PE=4 SV=1" />
    </DBSequence>
    <DBSequence id="DBSeq_1_A0A4W2EK10" searchDatabase_ref="SDB_Uniprot_bovine" accession="A0A4W2EK10" >
      <cvParam accession="MS:1001088" name="protein description" cvRef="PSI-MS" value="NKD inhibitor of WNT signaling pathway 2 OS=Bos indicus x Bos taurus OX=30522 GN=NKD2 PE=4 SV=1" />
    </DBSequence>
    <DBSequence id="DBSeq_1_A0A4W2H1D9" searchDatabase_ref="SDB_Uniprot_bovine" accession="A0A4W2H1D9" >
      <cvParam accession="MS:1001088" name="protein description" cvRef="PSI-MS" value="PIH1 domain containing 1 OS=Bos indicus x Bos taurus OX=30522 GN=PIH1D1 PE=4 SV=1" />
    </DBSequence>
    <DBSequence id="DBSeq_1_I0J0K1" searchDatabase_ref="SDB_Uniprot_bovine" accession="I0J0K1" >
      <cvParam accession="MS:1001088" name="protein description" cvRef="PSI-MS" value="T-cell surface glycoprotein CD4 OS=Bos taurus OX=9913 GN=CD4 PE=2 SV=1" />
    </DBSequence>
    <DBSequence id="DBSeq_1_F1MXP1" searchDatabase_ref="SDB_Uniprot_bovine" accession="F1MXP1" >
      <cvParam accession="MS:1001088" name="protein description" cvRef="PSI-MS" value="Olfactory receptor OS=Bos taurus OX=9913 GN=OR10T2 PE=3 SV=3" />
    </DBSequence>
    <Peptide id="peptide_6_1">
      <PeptideSequence>SSRGPTPR</PeptideSequence>
    </Peptide>
    <Peptide id="peptide_6_2">
      <PeptideSequence>AAFHQKR</PeptideSequence>
    </Peptide>
    <Peptide id="peptide_6_3">
      <PeptideSequence>AQSPNGKR</PeptideSequence>
    </Peptide>
    <Peptide id="peptide_6_4">
      <PeptideSequence>DGVAIVQR</PeptideSequence>
    </Peptide>
    <Peptide id="peptide_6_5">
      <PeptideSequence>GAEPAEQR</PeptideSequence>
    </Peptide>
    <Peptide id="peptide_6_6">
      <PeptideSequence>GCAEHGAR</PeptideSequence>
      <Modification location="2" residues="C" monoisotopicMassDelta="57.021464">
        <cvParam accession="UNIMOD:4" name="Carbamidomethyl" cvRef="UNIMOD" />
      </Modification>
    </Peptide>
    <Peptide id="peptide_6_7">
      <PeptideSequence>GPGDNNKR</PeptideSequence>
    </Peptide>
    <Peptide id="peptide_6_8">
      <PeptideSequence>GVTIPSQR</PeptideSequence>
    </Peptide>
    <Peptide id="peptide_6_9">
      <PeptideSequence>IAELQQR</PeptideSequence>
    </Peptide>
    <Peptide id="peptide_6_10">
      <PeptideSequence>IPSAEGKR</PeptideSequence>
    </Peptide>
    <Peptide id="peptide_24_1">
      <PeptideSequence>GFSDVQAGFR</PeptideSequence>
    </Peptide>
    <Peptide id="peptide_24_2">
      <PeptideSequence>GYTQQLAFR</PeptideSequence>
    </Peptide>
    <Peptide id="peptide_40_1">
      <PeptideSequence>AGDFLENHYR</PeptideSequence>
    </Peptide>
    <Peptide id="peptide_40_2">
      <PeptideSequence>NEVAFGEEGGGR</PeptideSequence>
    </Peptide>
    <Peptide id="peptide_40_3">
      <PeptideSequence>STLDSEMLGLR</PeptideSequence>
    </Peptide>
    <Peptide id="peptide_40_4">
      <PeptideSequence>CLAAYAPRGSR</PeptideSequence>
      <Modification location="1" residues="C" monoisotopicMassDelta="57.021464">
        <cvParam accession="UNIMOD:4" name="Carbamidomethyl" cvRef="UNIMOD" />
      </Modification>
    </Peptide>
    <Peptide id="peptide_40_5">
      <PeptideSequence>DQGAMTDQLSR</PeptideSequence>
    </Peptide>
    <Peptide id="peptide_40_6">
      <PeptideSequence>DQMLLDTLTR</PeptideSequence>
      <Modification location="3" residues="M" monoisotopicMassDelta="15.994915">
        <cvParam accession="UNIMOD:35" name="Oxidation" cvRef="UNIMOD" />
        <cvParam accession="MS:1001524" name="fragment neutral loss" cvRef="PSI-MS" value="0" unitAccession="UO:0000221" unitName="dalton" unitCvRef="UO" />
      </Modification>
    </Peptide>
    <Peptide id="peptide_40_7">
      <PeptideSequence>ENMQMIQSLK</PeptideSequence>
    </Peptide>
    <Peptide id="peptide_40_8">
      <PeptideSequence>SIPFSNTHYR</PeptideSequence>
    </Peptide>
    <Peptide id="peptide_40_9">
      <PeptideSequence>KYPPMDPDSR</PeptideSequence>
      <Modification location="5" residues="M" monoisotopicMassDelta="15.994915">
        <cvParam accession="UNIMOD:35" name="Oxidation" cvRef="UNIMOD" />
        <cvParam accession="MS:1001524" name="fragment neutral loss" cvRef="PSI-MS" value="0" unitAccession="UO:0000221" unitName="dalton" unitCvRef="UO" />
      </Modification>
    </Peptide>
    <Peptide id="peptide_40_10">
      <PeptideSequence>TPTSRFGSAAAR</PeptideSequence>
    </Peptide>
    <Peptide id="peptide_64_1">
      <PeptideSequence>LYNVEATSYALLALLAR</PeptideSequence>
    </Peptide>
    <Peptide id="peptide_64_2">
      <PeptideSequence>MIEPICNLKMMELAR</PeptideSequence>
      <Modification location="1" residues="M" monoisotopicMassDelta="15.994915">
        <cvParam accession="UNIMOD:35" name="Oxidation" cvRef="UNIMOD" />
        <cvParam accession="MS:1001524" name="fragment neutral loss" cvRef="PSI-MS" value="0" unitAccession="UO:0000221" unitName="dalton" unitCvRef="UO" />
      </Modification>
      <Modification location="6" residues="C" monoisotopicMassDelta="57.021464">
        <cvParam accession="UNIMOD:4" name="Carbamidomethyl" cvRef="UNIMOD" />
      </Modification>
      <Modification location="10" residues="M" monoisotopicMassDelta="15.994915">
        <cvParam accession="UNIMOD:35" name="Oxidation" cvRef="UNIMOD" />
        <cvParam accession="MS:1001524" name="fragment neutral loss" cvRef="PSI-MS" value="0" unitAccession="UO:0000221" unitName="dalton" unitCvRef="UO" />
      </Modification>
    </Peptide>
    <Peptide id="peptide_64_3">
      <PeptideSequence>RPHPMAVLVMPMGTRR</PeptideSequence>
      <Modification location="10" residues="M" monoisotopicMassDelta="15.994915">
        <cvParam accession="UNIMOD:35" name="Oxidation" cvRef="UNIMOD" />
        <cvParam accession="MS:1001524" name="fragment neutral loss" cvRef="PSI-MS" value="0" unitAccession="UO:0000221" unitName="dalton" unitCvRef="UO" />
      </Modification>
      <Modification location="12" residues="M" monoisotopicMassDelta="15.994915">
        <cvParam accession="UNIMOD:35" name="Oxidation" cvRef="UNIMOD" />
        <cvParam accession="MS:1001524" name="fragment neutral loss" cvRef="PSI-MS" value="0" unitAccession="UO:0000221" unitName="dalton" unitCvRef="UO" />
      </Modification>
    </Peptide>
    <Peptide id="peptide_64_4">
      <PeptideSequence>RPFRPNVLGSLGDILAR</PeptideSequence>
    </Peptide>
    <Peptide id="peptide_64_5">
      <PeptideSequence>FYKHQNTEVVLYLAR</PeptideSequence>
    </Peptide>
    <Peptide id="peptide_64_6">
      <PeptideSequence>MIEPICNLKMMELAR</PeptideSequence>
      <Modification location="1" residues="M" monoisotopicMassDelta="15.994915">
        <cvParam accession="UNIMOD:35" name="Oxidation" cvRef="UNIMOD" />
        <cvParam accession="MS:1001524" name="fragment neutral loss" cvRef="PSI-MS" value="0" unitAccession="UO:0000221" unitName="dalton" unitCvRef="UO" />
      </Modification>
      <Modification location="6" residues="C" monoisotopicMassDelta="57.021464">
        <cvParam accession="UNIMOD:4" name="Carbamidomethyl" cvRef="UNIMOD" />
      </Modification>
      <Modification location="11" residues="M" monoisotopicMassDelta="15.994915">
        <cvParam accession="UNIMOD:35" name="Oxidation" cvRef="UNIMOD" />
        <cvParam accession="MS:1001524" name="fragment neutral loss" cvRef="PSI-MS" value="0" unitAccession="UO:0000221" unitName="dalton" unitCvRef="UO" />
      </Modification>
    </Peptide>
    <Peptide id="peptide_64_7">
      <PeptideSequence>CSGPCGILFGPNCASGAR</PeptideSequence>
      <Modification location="1" residues="C" monoisotopicMassDelta="57.021464">
        <cvParam accession="UNIMOD:4" name="Carbamidomethyl" cvRef="UNIMOD" />
      </Modification>
      <Modification location="5" residues="C" monoisotopicMassDelta="57.021464">
        <cvParam accession="UNIMOD:4" name="Carbamidomethyl" cvRef="UNIMOD" />
      </Modification>
      <Modification location="13" residues="C" monoisotopicMassDelta="57.021464">
        <cvParam accession="UNIMOD:4" name="Carbamidomethyl" cvRef="UNIMOD" />
      </Modification>
    </Peptide>
    <Peptide id="peptide_64_8">
      <PeptideSequence>MIEPICNLKMMELAR</PeptideSequence>
      <Modification location="6" residues="C" monoisotopicMassDelta="57.021464">
        <cvParam accession="UNIMOD:4" name="Carbamidomethyl" cvRef="UNIMOD" />
      </Modification>
      <Modification location="10" residues="M" monoisotopicMassDelta="15.994915">
        <cvParam accession="UNIMOD:35" name="Oxidation" cvRef="UNIMOD" />
        <cvParam accession="MS:1001524" name="fragment neutral loss" cvRef="PSI-MS" value="0" unitAccession="UO:0000221" unitName="dalton" unitCvRef="UO" />
      </Modification>
      <Modification location="11" residues="M" monoisotopicMassDelta="15.994915">
        <cvParam accession="UNIMOD:35" name="Oxidation" cvRef="UNIMOD" />
        <cvParam accession="MS:1001524" name="fragment neutral loss" cvRef="PSI-MS" value="0" unitAccession="UO:0000221" unitName="dalton" unitCvRef="UO" />
      </Modification>
    </Peptide>
    <Peptide id="peptide_64_9">
      <PeptideSequence>WLDGITGSMDVSLSEVR</PeptideSequence>
      <Modification location="9" residues="M" monoisotopicMassDelta="15.994915">
        <cvParam accession="UNIMOD:35" name="Oxidation" cvRef="UNIMOD" />
        <cvParam accession="MS:1001524" name="fragment neutral loss" cvRef="PSI-MS" value="63.998285" unitAccession="UO:0000221" unitName="dalton" unitCvRef="UO" />
      </Modification>
    </Peptide>
    <Peptide id="peptide_64_10">
      <PeptideSequence>DGSATNKEYIQAMILVK</PeptideSequence>
    </Peptide>
    <Peptide id="peptide_71_1">
      <PeptideSequence>ILLQGTPVAQMTEDAIDGER</PeptideSequence>
    </Peptide>
    <Peptide id="peptide_71_2">
      <PeptideSequence>GTFKLTVQIPTVPDEVQER</PeptideSequence>
    </Peptide>
    <Peptide id="peptide_71_3">
      <PeptideSequence>MSSSVDVDIYDAVRAFLLR</PeptideSequence>
    </Peptide>
    <PeptideEvidence id="PE_6_1_A0A3Q1LNM5_0_407_414" start="407" end="414" pre="R" post="S" peptide_ref="peptide_6_1" isDecoy="false" dBSequence_ref="DBSeq_1_A0A3Q1LNM5" />
    <PeptideEvidence id="PE_6_2_A0A4W2H1D9_0_270_276" start="270" end="276" pre="K" post="K" peptide_ref="peptide_6_2" isDecoy="false" dBSequence_ref="DBSeq_1_A0A4W2H1D9" />
    <PeptideEvidence id="PE_6_3_A0A3Q1MJD2_0_661_668" start="661" end="668" pre="R" post="T" peptide_ref="peptide_6_3" isDecoy="false" dBSequence_ref="DBSeq_1_A0A3Q1MJD2" />
    <PeptideEvidence id="PE_6_4_A0A1C9U469_0_937_944" start="937" end="944" pre="R" post="G" peptide_ref="peptide_6_4" isDecoy="false" dBSequence_ref="DBSeq_1_A0A1C9U469" />
    <PeptideEvidence id="PE_6_5_A0A4W2DX67_0_2167_2174" start="2167" end="2174" pre="R" post="N" peptide_ref="peptide_6_5" isDecoy="false" dBSequence_ref="DBSeq_1_A0A4W2DX67" />
    <PeptideEvidence id="PE_6_6_A0A4W2EK10_0_75_82" start="75" end="82" pre="R" post="D" peptide_ref="peptide_6_6" isDecoy="false" dBSequence_ref="DBSeq_1_A0A4W2EK10" />
    <PeptideEvidence id="PE_6_7_I0J0K1_0_157_164" start="157" end="164" pre="K" post="D" peptide_ref="peptide_6_7" isDecoy="false" dBSequence_ref="DBSeq_1_I0J0K1" />
    <PeptideEvidence id="PE_6_8_A0A024QYS0_0_335_342" start="335" end="342" pre="K" post="R" peptide_ref="peptide_6_8" isDecoy="false" dBSequence_ref="DBSeq_1_A0A024QYS0" />
    <PeptideEvidence id="PE_6_9_A0A4W2CG50_0_1913_1919" start="1913" end="1919" pre="R" post="N" peptide_ref="peptide_6_9" isDecoy="false" dBSequence_ref="DBSeq_1_A0A4W2CG50" />
    <PeptideEvidence id="PE_6_10_F1MXP1_0_236_243" start="236" end="243" pre="K" post="K" peptide_ref="peptide_6_10" isDecoy="false" dBSequence_ref="DBSeq_1_F1MXP1" />
    <PeptideEvidence id="PE_24_1_A0A4W2D4I4_0_176_185" start="176" end="185" pre="R" post="K" peptide_ref="peptide_24_1" isDecoy="false" dBSequence_ref="DBSeq_1_A0A4W2D4I4" />
    <PeptideEvidence id="PE_24_2_A0A0F6QNP7_0_1051_1059" start="1051" end="1059" pre="K" post="Q" peptide_ref="peptide_24_2" isDecoy="false" dBSequence_ref="DBSeq_1_A0A0F6QNP7" />
    <PeptideEvidence id="PE_40_1_A0A0F6QNP7_0_1171_1180" start="1171" end="1180" pre="K" post="E" peptide_ref="peptide_40_1" isDecoy="false" dBSequence_ref="DBSeq_1_A0A0F6QNP7" />
    <PeptideEvidence id="PE_40_2_A0A4W2DLN8_0_48_59" start="48" end="59" pre="R" post="S" peptide_ref="peptide_40_2" isDecoy="false" dBSequence_ref="DBSeq_1_A0A4W2DLN8" />
    <PeptideEvidence id="PE_40_3_A0A3Q1LHD2_0_514_524" start="514" end="524" pre="R" post="R" peptide_ref="peptide_40_3" isDecoy="false" dBSequence_ref="DBSeq_1_A0A3Q1LHD2" />
    <PeptideEvidence id="PE_40_4_A0A3Q1MK75_0_424_434" start="424" end="434" pre="R" post="G" peptide_ref="peptide_40_4" isDecoy="false" dBSequence_ref="DBSeq_1_A0A3Q1MK75" />
    <PeptideEvidence id="PE_40_5_A0A4W2D8Z1_0_58_68" start="58" end="68" pre="R" post="R" peptide_ref="peptide_40_5" isDecoy="false" dBSequence_ref="DBSeq_1_A0A4W2D8Z1" />
    <PeptideEvidence id="PE_40_6_A0A4W2HAS3_0_163_172" start="163" end="172" pre="K" post="S" peptide_ref="peptide_40_6" isDecoy="false" dBSequence_ref="DBSeq_1_A0A4W2HAS3" />
    <PeptideEvidence id="PE_40_7_A0A4W2F471_0_926_935" start="926" end="935" pre="R" post="A" peptide_ref="peptide_40_7" isDecoy="false" dBSequence_ref="DBSeq_1_A0A4W2F471" />
    <PeptideEvidence id="PE_40_8_A0A4W2E5S4_0_2_11" start="2" end="11" pre="M" post="I" peptide_ref="peptide_40_8" isDecoy="false" dBSequence_ref="DBSeq_1_A0A4W2E5S4" />
    <PeptideEvidence id="PE_40_9_A0A4W2DND4_0_841_850" start="841" end="850" pre="R" post="A" peptide_ref="peptide_40_9" isDecoy="false" dBSequence_ref="DBSeq_1_A0A4W2DND4" />
    <PeptideEvidence id="PE_40_10_A0A4W2BJN7_0_830_841" start="830" end="841" pre="R" post="A" peptide_ref="peptide_40_10" isDecoy="false" dBSequence_ref="DBSeq_1_A0A4W2BJN7" />
    <PeptideEvidence id="PE_64_1_A0A0F6QNP7_0_1226_1242" start="1226" end="1242" pre="K" post="K" peptide_ref="peptide_64_1" isDecoy="false" dBSequence_ref="DBSeq_1_A0A0F6QNP7" />
    <PeptideEvidence id="PE_64_2_P13615_0_288_302" start="288" end="302" pre="K" post="L" peptide_ref="peptide_64_2" isDecoy="false" dBSequence_ref="DBSeq_1_P13615" />
    <PeptideEvidence id="PE_64_3_A0A4W2HRQ1_0_575_590" start="575" end="590" pre="R" post="L" peptide_ref="peptide_64_3" isDecoy="false" dBSequence_ref="DBSeq_1_A0A4W2HRQ1" />
    <PeptideEvidence id="PE_64_4_A0A4W2C233_0_177_193" start="177" end="193" pre="R" post="S" peptide_ref="peptide_64_4" isDecoy="false" dBSequence_ref="DBSeq_1_A0A4W2C233" />
    <PeptideEvidence id="PE_64_5_A0A4W2G045_0_711_725" start="711" end="725" pre="K" post="A" peptide_ref="peptide_64_5" isDecoy="false" dBSequence_ref="DBSeq_1_A0A4W2G045" />
    <PeptideEvidence id="PE_64_6_P13615_0_288_302" start="288" end="302" pre="K" post="L" peptide_ref="peptide_64_6" isDecoy="false" dBSequence_ref="DBSeq_1_P13615" />
    <PeptideEvidence id="PE_64_7_A0A3Q1M2F0_0_119_136" start="119" end="136" pre="R" post="V" peptide_ref="peptide_64_7" isDecoy="false" dBSequence_ref="DBSeq_1_A0A3Q1M2F0" />
    <PeptideEvidence id="PE_64_8_P13615_0_288_302" start="288" end="302" pre="K" post="L" peptide_ref="peptide_64_8" isDecoy="false" dBSequence_ref="DBSeq_1_P13615" />
    <PeptideEvidence id="PE_64_9_A0A4W2D188_0_596_612" start="596" end="612" pre="K" post="E" peptide_ref="peptide_64_9" isDecoy="false" dBSequence_ref="DBSeq_1_A0A4W2D188" />
    <PeptideEvidence id="PE_64_10_A0A4W2BP80_0_41_57" start="41" end="57" pre="K" post="D" peptide_ref="peptide_64_10" isDecoy="false" dBSequence_ref="DBSeq_1_A0A4W2BP80" />
    <PeptideEvidence id="PE_71_1_A0A0F6QNP7_0_979_998" start="979" end="998" pre="K" post="L" peptide_ref="peptide_71_1" isDecoy="false" dBSequence_ref="DBSeq_1_A0A0F6QNP7" />
    <PeptideEvidence id="PE_71_2_A0A3Q1MDH0_0_83_101" start="83" end="101" pre="K" post="K" peptide_ref="peptide_71_2" isDecoy="false" dBSequence_ref="DBSeq_1_A0A3Q1MDH0" />
    <PeptideEvidence id="PE_71_3_A0A1S5WLC1_0_1_19" start="1" end="19" pre="-" post="H" peptide_ref="peptide_71_3" isDecoy="false" dBSequence_ref="DBSeq_1_A0A1S5WLC1" />
  </SequenceCollection>
  <AnalysisCollection>
    <SpectrumIdentification id="SI" spectrumIdentificationProtocol_ref="SIP"  spectrumIdentificationList_ref="SIL_1" activityDate="2020-03-30T18:08:51">
      <InputSpectra spectraData_ref="SD_1" />
      <SearchDatabaseRef searchDatabase_ref="SDB_Uniprot_bovine" />
    </SpectrumIdentification>
    <ProteinDetection id="PD_1" proteinDetectionProtocol_ref="PDP_MascotParser_1" proteinDetectionList_ref="PDL_1" activityDate="2021-01-19T15:05:08">
      <InputSpectrumIdentifications spectrumIdentificationList_ref="SIL_1" />
    </ProteinDetection>
  </AnalysisCollection>
  <AnalysisProtocolCollection>
    <SpectrumIdentificationProtocol id="SIP" analysisSoftware_ref="AS_mascot_server">
      <SearchType>
        <cvParam accession="MS:1001083" name="ms-ms search" cvRef="PSI-MS" value="" />
      </SearchType>
      <AdditionalSearchParams>
        <userParam name="Mascot User Comment" value="BAEDW\2020_3_5\2020_3_5\MSMS 14\N16" />
        <userParam name="Mascot Instrument Name" value="MALDI-TOF-TOF" />
        <cvParam accession="MS:1001211" name="parent mass type mono"    cvRef="PSI-MS" />
        <cvParam accession="MS:1001259" name="param: immonium ion" cvRef="PSI-MS" />
        <cvParam accession="MS:1001108" name="param: a ion" cvRef="PSI-MS" />
        <cvParam accession="MS:1001146" name="param: a ion-NH3" cvRef="PSI-MS" />
        <cvParam accession="MS:1001148" name="param: a ion-H2O" cvRef="PSI-MS" />
        <cvParam accession="MS:1001118" name="param: b ion" cvRef="PSI-MS" />
        <cvParam accession="MS:1001149" name="param: b ion-NH3" cvRef="PSI-MS" />
        <cvParam accession="MS:1001150" name="param: b ion-H2O" cvRef="PSI-MS" />
        <cvParam accession="MS:1001262" name="param: y ion" cvRef="PSI-MS" />
        <cvParam accession="MS:1001151" name="param: y ion-NH3" cvRef="PSI-MS" />
        <cvParam accession="MS:1001152" name="param: y ion-H2O" cvRef="PSI-MS" />
        <cvParam accession="MS:1001406" name="param: internal yb ion" cvRef="PSI-MS" />
        <cvParam accession="MS:1001407" name="param: internal ya ion" cvRef="PSI-MS" />
        <cvParam accession="MS:1001258" name="param: d ion" cvRef="PSI-MS" />
        <cvParam accession="MS:1001257" name="param: v ion" cvRef="PSI-MS" />
        <cvParam accession="MS:1001260" name="param: w ion" cvRef="PSI-MS" />
      </AdditionalSearchParams>
      <ModificationParams>
        <SearchModification fixedMod="true" massDelta="57.021464" residues="C">
          <cvParam accession="UNIMOD:4" name="Carbamidomethyl" cvRef="UNIMOD" />
        </SearchModification>
        <SearchModification fixedMod="false" massDelta="15.994915" residues="M">
          <cvParam accession="UNIMOD:35" name="Oxidation" cvRef="UNIMOD" />
        </SearchModification>
      </ModificationParams>
      <Enzymes>
        <Enzyme id="ENZ_0" cTermGain="OH" nTermGain="H" missedCleavages="1" semiSpecific="0">
          <SiteRegexp><![CDATA[(?<=[KR])(?!P)]]></SiteRegexp>
          <EnzymeName>
            <cvParam accession="MS:1001251" name="Trypsin" cvRef="PSI-MS" />
          </EnzymeName>
        </Enzyme>
      </Enzymes>
      <MassTable id="MT_1" msLevel="1 2">
        <Residue code="A" mass="71.037114" />
        <Residue code="C" mass="103.009185" />
        <Residue code="D" mass="115.026943" />
        <Residue code="E" mass="129.042593" />
        <Residue code="F" mass="147.068414" />
        <Residue code="G" mass="57.021464" />
        <Residue code="H" mass="137.058912" />
        <Residue code="I" mass="113.084064" />
        <Residue code="J" mass="113.084064" />
        <Residue code="K" mass="128.094963" />
        <Residue code="L" mass="113.084064" />
        <Residue code="M" mass="131.040485" />
        <Residue code="N" mass="114.042927" />
        <Residue code="O" mass="237.147727" />
        <Residue code="P" mass="97.052764" />
        <Residue code="Q" mass="128.058578" />
        <Residue code="R" mass="156.101111" />
        <Residue code="S" mass="87.032028" />
        <Residue code="T" mass="101.047679" />
        <Residue code="U" mass="150.953633" />
        <Residue code="V" mass="99.068414" />
        <Residue code="W" mass="186.079313" />
        <Residue code="Y" mass="163.063329" />
        <AmbiguousResidue code="B">
          <cvParam accession="MS:1001360" name="alternate single letter codes" cvRef="PSI-MS" value="D N" />
        </AmbiguousResidue>
        <AmbiguousResidue code="Z">
          <cvParam accession="MS:1001360" name="alternate single letter codes" cvRef="PSI-MS" value="E Q" />
        </AmbiguousResidue>
        <AmbiguousResidue code="X">
          <cvParam accession="MS:1001360" name="alternate single letter codes" cvRef="PSI-MS" value="A C D E F G H I K L M N O P Q R S T U V W Y" />
        </AmbiguousResidue>
      </MassTable>
      <FragmentTolerance>
        <cvParam accession="MS:1001412" name="search tolerance plus value" value="0.3" cvRef="PSI-MS" unitAccession="UO:0000221" unitName="dalton" unitCvRef="UO" />
        <cvParam accession="MS:1001413" name="search tolerance minus value" value="0.3" cvRef="PSI-MS" unitAccession="UO:0000221" unitName="dalton" unitCvRef="UO" />
      </FragmentTolerance>
      <ParentTolerance>
        <cvParam accession="MS:1001412" name="search tolerance plus value" value="100" cvRef="PSI-MS" unitAccession="UO:0000169" unitName="parts per million" unitCvRef="UO" />
        <cvParam accession="MS:1001413" name="search tolerance minus value" value="100" cvRef="PSI-MS" unitAccession="UO:0000169" unitName="parts per million" unitCvRef="UO" />
      </ParentTolerance>
      <Threshold>
        <cvParam accession="MS:1001316" name="Mascot:SigThreshold" cvRef="PSI-MS" value="0.05" />
        <cvParam accession="MS:1001758" name="Mascot:SigThresholdType" cvRef="PSI-MS" value="identity" />
      </Threshold>
      <DatabaseFilters>
        <Filter>
          <FilterType>
            <cvParam accession="MS:1001020" name="DB filter taxonomy" cvRef="PSI-MS" />
          </FilterType>
        </Filter>
      </DatabaseFilters>
    </SpectrumIdentificationProtocol>
    <ProteinDetectionProtocol id="PDP_MascotParser_1"  analysisSoftware_ref="AS_mascot_parser">
      <AnalysisParams>
        <cvParam accession="MS:1001316" name="Mascot:SigThreshold"                               cvRef="PSI-MS" value="0.05" />
        <cvParam accession="MS:1001317" name="Mascot:MaxProteinHits"                             cvRef="PSI-MS" value="30" />
        <cvParam accession="MS:1001318" name="Mascot:ProteinScoringMethod"                       cvRef="PSI-MS" value="Standard" />
        <cvParam accession="MS:1001319" name="Mascot:MinMSMSThreshold"                           cvRef="PSI-MS" value="0" />
        <cvParam accession="MS:1001758" name="Mascot:SigThresholdType"                           cvRef="PSI-MS" value="identity" />
        <cvParam accession="MS:1001759" name="Mascot:ProteinGrouping"                            cvRef="PSI-MS" value="Occam's razor" />
        <cvParam accession="MS:1001320" name="Mascot:ShowHomologousProteinsWithSamePeptides"     cvRef="PSI-MS" value="0" />
        <cvParam accession="MS:1001321" name="Mascot:ShowHomologousProteinsWithSubsetOfPeptides" cvRef="PSI-MS" value="0" />
        <cvParam accession="MS:1001322" name="Mascot:RequireBoldRed"                             cvRef="PSI-MS" value="0" />
        <cvParam accession="MS:1001323" name="Mascot:UseUnigeneClustering"                       cvRef="PSI-MS" value="1" />
        <cvParam accession="MS:1001324" name="Mascot:IncludeErrorTolerantMatches"                cvRef="PSI-MS" value="1" />
        <cvParam accession="MS:1001325" name="Mascot:ShowDecoyMatches"                           cvRef="PSI-MS" value="0" />
      </AnalysisParams>
      <Threshold>
        <cvParam accession="MS:1001494" name="no threshold" cvRef="PSI-MS" />
      </Threshold>
    </ProteinDetectionProtocol>
  </AnalysisProtocolCollection>
  <DataCollection>
    <Inputs>
      <SourceFile location="file:///../data/20200330/F002152.dat" id="SF_1" >
        <FileFormat>
          <cvParam accession="MS:1001199" name="Mascot DAT format" cvRef="PSI-MS" />
        </FileFormat>
      </SourceFile>
      <SearchDatabase location="file:///D:/mascot/sequence/Uniprot_bovine/current/Uniprot_bovine_20200316.fasta" id="SDB_Uniprot_bovine" name="Uniprot_bovine" numDatabaseSequences="134392" numResidues="76244912" version="Uniprot_bovine_20200316.fasta">
        <FileFormat>
          <cvParam accession="MS:1001348" name="FASTA format" cvRef="PSI-MS" />
        </FileFormat>
        <DatabaseName>
          <userParam name="Uniprot_bovine_20200316.fasta" />
        </DatabaseName>
        <cvParam accession="MS:1001073" name="database type amino acid" cvRef="PSI-MS" />
      </SearchDatabase>
      <SpectraData location="file:///" id="SD_1">
        <FileFormat>
          <cvParam accession="MS:1001062" name="Mascot MGF format" cvRef="PSI-MS" />
        </FileFormat>
        <SpectrumIDFormat>
          <cvParam accession="MS:1000775" name="single peak list nativeID format" cvRef="PSI-MS" />
        </SpectrumIDFormat>
      </SpectraData>
    </Inputs>
    <AnalysisData>
      <SpectrumIdentificationList id="SIL_1" numSequencesSearched="134392">
        <FragmentationTable>
          <Measure id="m_mz">
            <cvParam cvRef="PSI-MS" accession="MS:1001225" name="product ion m/z" unitCvRef="PSI-MS" unitAccession="MS:1000040" unitName="m/z" />
          </Measure>
          <Measure id="m_intensity">
            <cvParam cvRef="PSI-MS" accession="MS:1001226" name="product ion intensity" unitCvRef="PSI-MS" unitAccession="MS:1000131" unitName="number of counts" />
          </Measure>
          <Measure id="m_error">
            <cvParam cvRef="PSI-MS" accession="MS:1001227" name="product ion m/z error" unitAccession="MS:1000040" unitName="m/z" unitCvRef="PSI-MS" />
          </Measure>
        </FragmentationTable>
        <SpectrumIdentificationResult id="SIR_6" spectrumID="query=6" spectraData_ref="SD_1">
          <SpectrumIdentificationItem id="SII_6_1"  calculatedMassToCharge="857.458784" chargeState="1" experimentalMassToCharge="857.40259" peptide_ref="peptide_6_1" rank="1" passThreshold="false">
            <PeptideEvidenceRef peptideEvidence_ref="PE_6_1_A0A3Q1LNM5_0_407_414" />
            <cvParam accession="MS:1001171" name="Mascot:score" cvRef="PSI-MS" value="16.80" />
            <cvParam accession="MS:1001172" name="Mascot:expectation value" cvRef="PSI-MS" value="4.31544115827902" />
            <cvParam accession="MS:1001363" name="peptide unique to one protein" cvRef="PSI-MS" />
          </SpectrumIdentificationItem>
          <SpectrumIdentificationItem id="SII_6_2"  calculatedMassToCharge="857.474027" chargeState="1" experimentalMassToCharge="857.40259" peptide_ref="peptide_6_2" rank="2" passThreshold="false">
            <PeptideEvidenceRef peptideEvidence_ref="PE_6_2_A0A4W2H1D9_0_270_276" />
            <cvParam accession="MS:1001171" name="Mascot:score" cvRef="PSI-MS" value="12.04" />
            <cvParam accession="MS:1001172" name="Mascot:expectation value" cvRef="PSI-MS" value="12.9129419692818" />
            <cvParam accession="MS:1001363" name="peptide unique to one protein" cvRef="PSI-MS" />
          </SpectrumIdentificationItem>
          <SpectrumIdentificationItem id="SII_6_3"  calculatedMassToCharge="857.458768" chargeState="1" experimentalMassToCharge="857.40259" peptide_ref="peptide_6_3" rank="3" passThreshold="false">
            <PeptideEvidenceRef peptideEvidence_ref="PE_6_3_A0A3Q1MJD2_0_661_668" />
            <cvParam accession="MS:1001171" name="Mascot:score" cvRef="PSI-MS" value="12.04" />
            <cvParam accession="MS:1001172" name="Mascot:expectation value" cvRef="PSI-MS" value="12.9129419692818" />
            <cvParam accession="MS:1001363" name="peptide unique to one protein" cvRef="PSI-MS" />
          </SpectrumIdentificationItem>
          <SpectrumIdentificationItem id="SII_6_4"  calculatedMassToCharge="857.483945" chargeState="1" experimentalMassToCharge="857.40259" peptide_ref="peptide_6_4" rank="4" passThreshold="false">
            <PeptideEvidenceRef peptideEvidence_ref="PE_6_4_A0A1C9U469_0_937_944" />
            <cvParam accession="MS:1001171" name="Mascot:score" cvRef="PSI-MS" value="12.04" />
            <cvParam accession="MS:1001172" name="Mascot:expectation value" cvRef="PSI-MS" value="12.9129419692818" />
            <cvParam accession="MS:1001363" name="peptide unique to one protein" cvRef="PSI-MS" />
          </SpectrumIdentificationItem>
          <SpectrumIdentificationItem id="SII_6_5"  calculatedMassToCharge="857.411146" chargeState="1" experimentalMassToCharge="857.40259" peptide_ref="peptide_6_5" rank="5" passThreshold="false">
            <PeptideEvidenceRef peptideEvidence_ref="PE_6_5_A0A4W2DX67_0_2167_2174" />
            <cvParam accession="MS:1001171" name="Mascot:score" cvRef="PSI-MS" value="12.04" />
            <cvParam accession="MS:1001172" name="Mascot:expectation value" cvRef="PSI-MS" value="12.9129419692818" />
            <cvParam accession="MS:1001363" name="peptide unique to one protein" cvRef="PSI-MS" />
          </SpectrumIdentificationItem>
          <SpectrumIdentificationItem id="SII_6_6"  calculatedMassToCharge="857.368253" chargeState="1" experimentalMassToCharge="857.40259" peptide_ref="peptide_6_6" rank="6" passThreshold="false">
            <PeptideEvidenceRef peptideEvidence_ref="PE_6_6_A0A4W2EK10_0_75_82" />
            <cvParam accession="MS:1001171" name="Mascot:score" cvRef="PSI-MS" value="12.04" />
            <cvParam accession="MS:1001172" name="Mascot:expectation value" cvRef="PSI-MS" value="12.9129419692818" />
            <cvParam accession="MS:1001363" name="peptide unique to one protein" cvRef="PSI-MS" />
          </SpectrumIdentificationItem>
          <SpectrumIdentificationItem id="SII_6_7"  calculatedMassToCharge="857.422391" chargeState="1" experimentalMassToCharge="857.40259" peptide_ref="peptide_6_7" rank="7" passThreshold="false">
            <PeptideEvidenceRef peptideEvidence_ref="PE_6_7_I0J0K1_0_157_164" />
            <cvParam accession="MS:1001171" name="Mascot:score" cvRef="PSI-MS" value="12.04" />
            <cvParam accession="MS:1001172" name="Mascot:expectation value" cvRef="PSI-MS" value="12.9129419692818" />
            <cvParam accession="MS:1001363" name="peptide unique to one protein" cvRef="PSI-MS" />
          </SpectrumIdentificationItem>
          <SpectrumIdentificationItem id="SII_6_8"  calculatedMassToCharge="857.483945" chargeState="1" experimentalMassToCharge="857.40259" peptide_ref="peptide_6_8" rank="8" passThreshold="false">
            <PeptideEvidenceRef peptideEvidence_ref="PE_6_8_A0A024QYS0_0_335_342" />
            <cvParam accession="MS:1001171" name="Mascot:score" cvRef="PSI-MS" value="12.04" />
            <cvParam accession="MS:1001172" name="Mascot:expectation value" cvRef="PSI-MS" value="12.9129419692818" />
            <cvParam accession="MS:1001363" name="peptide unique to one protein" cvRef="PSI-MS" />
          </SpectrumIdentificationItem>
          <SpectrumIdentificationItem id="SII_6_9"  calculatedMassToCharge="857.483915" chargeState="1" experimentalMassToCharge="857.40259" peptide_ref="peptide_6_9" rank="9" passThreshold="false">
            <PeptideEvidenceRef peptideEvidence_ref="PE_6_9_A0A4W2CG50_0_1913_1919" />
            <cvParam accession="MS:1001171" name="Mascot:score" cvRef="PSI-MS" value="12.04" />
            <cvParam accession="MS:1001172" name="Mascot:expectation value" cvRef="PSI-MS" value="12.9129419692818" />
            <cvParam accession="MS:1001363" name="peptide unique to one protein" cvRef="PSI-MS" />
          </SpectrumIdentificationItem>
          <SpectrumIdentificationItem id="SII_6_10"  calculatedMassToCharge="857.483915" chargeState="1" experimentalMassToCharge="857.40259" peptide_ref="peptide_6_10" rank="10" passThreshold="false">
            <PeptideEvidenceRef peptideEvidence_ref="PE_6_10_F1MXP1_0_236_243" />
            <cvParam accession="MS:1001171" name="Mascot:score" cvRef="PSI-MS" value="12.04" />
            <cvParam accession="MS:1001172" name="Mascot:expectation value" cvRef="PSI-MS" value="12.9129419692818" />
            <cvParam accession="MS:1001363" name="peptide unique to one protein" cvRef="PSI-MS" />
          </SpectrumIdentificationItem>
          <cvParam accession="MS:1001371" name="Mascot:identity threshold"  cvRef="PSI-MS" value="36" />
          <cvParam accession="MS:1001370" name="Mascot:homology threshold"  cvRef="PSI-MS" value="26" />
          <cvParam accession="MS:1001030" name="number of peptide seqs compared to each spectrum"  cvRef="PSI-MS" value="4131" />
          <cvParam accession="MS:1000796" name="spectrum title"  cvRef="PSI-MS" value="Locus:1..14.0.12" />
        </SpectrumIdentificationResult>
        <SpectrumIdentificationResult id="SIR_24" spectrumID="query=24" spectraData_ref="SD_1">
          <SpectrumIdentificationItem id="SII_24_1"  calculatedMassToCharge="1083.521802" chargeState="1" experimentalMassToCharge="1083.52246" peptide_ref="peptide_24_1" rank="1" passThreshold="false">
            <PeptideEvidenceRef peptideEvidence_ref="PE_24_1_A0A4W2D4I4_0_176_185" />
            <cvParam accession="MS:1001171" name="Mascot:score" cvRef="PSI-MS" value="18.58" />
            <cvParam accession="MS:1001172" name="Mascot:expectation value" cvRef="PSI-MS" value="3.67628970233938" />
            <cvParam accession="MS:1001363" name="peptide unique to one protein" cvRef="PSI-MS" />
          </SpectrumIdentificationItem>
          <SpectrumIdentificationItem id="SII_24_2"  calculatedMassToCharge="1083.558164" chargeState="1" experimentalMassToCharge="1083.52246" peptide_ref="peptide_24_2" rank="2" passThreshold="false">
            <PeptideEvidenceRef peptideEvidence_ref="PE_24_2_A0A0F6QNP7_0_1051_1059" />
            <cvParam accession="MS:1001171" name="Mascot:score" cvRef="PSI-MS" value="13.95" />
            <cvParam accession="MS:1001172" name="Mascot:expectation value" cvRef="PSI-MS" value="10.6760285799679" />
            <cvParam accession="MS:1001363" name="peptide unique to one protein" cvRef="PSI-MS" />
          </SpectrumIdentificationItem>
          <cvParam accession="MS:1001371" name="Mascot:identity threshold"  cvRef="PSI-MS" value="37" />
          <cvParam accession="MS:1001370" name="Mascot:homology threshold"  cvRef="PSI-MS" value="28" />
          <cvParam accession="MS:1001030" name="number of peptide seqs compared to each spectrum"  cvRef="PSI-MS" value="5302" />
          <cvParam accession="MS:1000796" name="spectrum title"  cvRef="PSI-MS" value="Locus:1..14.0.3" />
        </SpectrumIdentificationResult>
        <SpectrumIdentificationResult id="SIR_40" spectrumID="query=40" spectraData_ref="SD_1">
          <SpectrumIdentificationItem id="SII_40_1"  calculatedMassToCharge="1221.564695" chargeState="1" experimentalMassToCharge="1221.52698" peptide_ref="peptide_40_1" rank="1" passThreshold="true">
            <PeptideEvidenceRef peptideEvidence_ref="PE_40_1_A0A0F6QNP7_0_1171_1180" />
            <cvParam accession="MS:1001171" name="Mascot:score" cvRef="PSI-MS" value="40.13" />
            <cvParam accession="MS:1001172" name="Mascot:expectation value" cvRef="PSI-MS" value="0.0321675528643517" />
            <cvParam accession="MS:1001363" name="peptide unique to one protein" cvRef="PSI-MS" />
          </SpectrumIdentificationItem>
          <SpectrumIdentificationItem id="SII_40_2"  calculatedMassToCharge="1221.549451" chargeState="1" experimentalMassToCharge="1221.52698" peptide_ref="peptide_40_2" rank="2" passThreshold="false">
            <PeptideEvidenceRef peptideEvidence_ref="PE_40_2_A0A4W2DLN8_0_48_59" />
            <cvParam accession="MS:1001171" name="Mascot:score" cvRef="PSI-MS" value="22.69" />
            <cvParam accession="MS:1001172" name="Mascot:expectation value" cvRef="PSI-MS" value="1.78409519415024" />
            <cvParam accession="MS:1001363" name="peptide unique to one protein" cvRef="PSI-MS" />
          </SpectrumIdentificationItem>
          <SpectrumIdentificationItem id="SII_40_3"  calculatedMassToCharge="1221.614347" chargeState="1" experimentalMassToCharge="1221.52698" peptide_ref="peptide_40_3" rank="3" passThreshold="false">
            <PeptideEvidenceRef peptideEvidence_ref="PE_40_3_A0A3Q1LHD2_0_514_524" />
            <cvParam accession="MS:1001171" name="Mascot:score" cvRef="PSI-MS" value="18.72" />
            <cvParam accession="MS:1001172" name="Mascot:expectation value" cvRef="PSI-MS" value="4.45059446369145" />
            <cvParam accession="MS:1001363" name="peptide unique to one protein" cvRef="PSI-MS" />
          </SpectrumIdentificationItem>
          <SpectrumIdentificationItem id="SII_40_4"  calculatedMassToCharge="1221.615674" chargeState="1" experimentalMassToCharge="1221.52698" peptide_ref="peptide_40_4" rank="4" passThreshold="false">
            <PeptideEvidenceRef peptideEvidence_ref="PE_40_4_A0A3Q1MK75_0_424_434" />
            <cvParam accession="MS:1001171" name="Mascot:score" cvRef="PSI-MS" value="17.97" />
            <cvParam accession="MS:1001172" name="Mascot:expectation value" cvRef="PSI-MS" value="5.28954143351615" />
            <cvParam accession="MS:1001363" name="peptide unique to one protein" cvRef="PSI-MS" />
          </SpectrumIdentificationItem>
          <SpectrumIdentificationItem id="SII_40_5"  calculatedMassToCharge="1221.552823" chargeState="1" experimentalMassToCharge="1221.52698" peptide_ref="peptide_40_5" rank="5" passThreshold="false">
            <PeptideEvidenceRef peptideEvidence_ref="PE_40_5_A0A4W2D8Z1_0_58_68" />
            <cvParam accession="MS:1001171" name="Mascot:score" cvRef="PSI-MS" value="17.88" />
            <cvParam accession="MS:1001172" name="Mascot:expectation value" cvRef="PSI-MS" value="5.40030170018436" />
            <cvParam accession="MS:1001363" name="peptide unique to one protein" cvRef="PSI-MS" />
          </SpectrumIdentificationItem>
          <SpectrumIdentificationItem id="SII_40_6"  calculatedMassToCharge="1221.614362" chargeState="1" experimentalMassToCharge="1221.52698" peptide_ref="peptide_40_6" rank="6" passThreshold="false">
            <PeptideEvidenceRef peptideEvidence_ref="PE_40_6_A0A4W2HAS3_0_163_172" />
            <cvParam accession="MS:1001171" name="Mascot:score" cvRef="PSI-MS" value="14.85" />
            <cvParam accession="MS:1001172" name="Mascot:expectation value" cvRef="PSI-MS" value="10.8497073317591" />
            <cvParam accession="MS:1001363" name="peptide unique to one protein" cvRef="PSI-MS" />
          </SpectrumIdentificationItem>
          <SpectrumIdentificationItem id="SII_40_7"  calculatedMassToCharge="1221.59657" chargeState="1" experimentalMassToCharge="1221.52698" peptide_ref="peptide_40_7" rank="7" passThreshold="false">
            <PeptideEvidenceRef peptideEvidence_ref="PE_40_7_A0A4W2F471_0_926_935" />
            <cvParam accession="MS:1001171" name="Mascot:score" cvRef="PSI-MS" value="14.34" />
            <cvParam accession="MS:1001172" name="Mascot:expectation value" cvRef="PSI-MS" value="12.2016348313817" />
            <cvParam accession="MS:1001363" name="peptide unique to one protein" cvRef="PSI-MS" />
          </SpectrumIdentificationItem>
          <SpectrumIdentificationItem id="SII_40_8"  calculatedMassToCharge="1221.601087" chargeState="1" experimentalMassToCharge="1221.52698" peptide_ref="peptide_40_8" rank="8" passThreshold="false">
            <PeptideEvidenceRef peptideEvidence_ref="PE_40_8_A0A4W2E5S4_0_2_11" />
            <cvParam accession="MS:1001171" name="Mascot:score" cvRef="PSI-MS" value="13.82" />
            <cvParam accession="MS:1001172" name="Mascot:expectation value" cvRef="PSI-MS" value="13.753651743116" />
            <cvParam accession="MS:1001363" name="peptide unique to one protein" cvRef="PSI-MS" />
          </SpectrumIdentificationItem>
          <SpectrumIdentificationItem id="SII_40_9"  calculatedMassToCharge="1221.556837" chargeState="1" experimentalMassToCharge="1221.52698" peptide_ref="peptide_40_9" rank="9" passThreshold="false">
            <PeptideEvidenceRef peptideEvidence_ref="PE_40_9_A0A4W2DND4_0_841_850" />
            <cvParam accession="MS:1001171" name="Mascot:score" cvRef="PSI-MS" value="13.30" />
            <cvParam accession="MS:1001172" name="Mascot:expectation value" cvRef="PSI-MS" value="15.5030812579642" />
            <cvParam accession="MS:1001363" name="peptide unique to one protein" cvRef="PSI-MS" />
          </SpectrumIdentificationItem>
          <SpectrumIdentificationItem id="SII_40_10"  calculatedMassToCharge="1221.633451" chargeState="1" experimentalMassToCharge="1221.52698" peptide_ref="peptide_40_10" rank="10" passThreshold="false">
            <PeptideEvidenceRef peptideEvidence_ref="PE_40_10_A0A4W2BJN7_0_830_841" />
            <cvParam accession="MS:1001171" name="Mascot:score" cvRef="PSI-MS" value="12.26" />
            <cvParam accession="MS:1001172" name="Mascot:expectation value" cvRef="PSI-MS" value="19.6978135973132" />
            <cvParam accession="MS:1001363" name="peptide unique to one protein" cvRef="PSI-MS" />
          </SpectrumIdentificationItem>
          <cvParam accession="MS:1001371" name="Mascot:identity threshold"  cvRef="PSI-MS" value="38" />
          <cvParam accession="MS:1001370" name="Mascot:homology threshold"  cvRef="PSI-MS" value="38" />
          <cvParam accession="MS:1001030" name="number of peptide seqs compared to each spectrum"  cvRef="PSI-MS" value="6629" />
          <cvParam accession="MS:1000796" name="spectrum title"  cvRef="PSI-MS" value="Locus:1..14.0.4" />
        </SpectrumIdentificationResult>
        <SpectrumIdentificationResult id="SIR_64" spectrumID="query=64" spectraData_ref="SD_1">
          <SpectrumIdentificationItem id="SII_64_1"  calculatedMassToCharge="1881.047971" chargeState="1" experimentalMassToCharge="1880.98914" peptide_ref="peptide_64_1" rank="1" passThreshold="true">
            <PeptideEvidenceRef peptideEvidence_ref="PE_64_1_A0A0F6QNP7_0_1226_1242" />
            <cvParam accession="MS:1001171" name="Mascot:score" cvRef="PSI-MS" value="79.70" />
            <cvParam accession="MS:1001172" name="Mascot:expectation value" cvRef="PSI-MS" value="2.27269244640896e-006" />
            <cvParam accession="MS:1001363" name="peptide unique to one protein" cvRef="PSI-MS" />
          </SpectrumIdentificationItem>
          <SpectrumIdentificationItem id="SII_64_2"  calculatedMassToCharge="1880.910047" chargeState="1" experimentalMassToCharge="1880.98914" peptide_ref="peptide_64_2" rank="2" passThreshold="false">
            <PeptideEvidenceRef peptideEvidence_ref="PE_64_2_P13615_0_288_302" />
            <cvParam accession="MS:1001171" name="Mascot:score" cvRef="PSI-MS" value="22.56" />
            <cvParam accession="MS:1001172" name="Mascot:expectation value" cvRef="PSI-MS" value="1.17636113718373" />
            <cvParam accession="MS:1001363" name="peptide unique to one protein" cvRef="PSI-MS" />
          </SpectrumIdentificationItem>
          <SpectrumIdentificationItem id="SII_64_3"  calculatedMassToCharge="1880.976804" chargeState="1" experimentalMassToCharge="1880.98914" peptide_ref="peptide_64_3" rank="3" passThreshold="false">
            <PeptideEvidenceRef peptideEvidence_ref="PE_64_3_A0A4W2HRQ1_0_575_590" />
            <cvParam accession="MS:1001171" name="Mascot:score" cvRef="PSI-MS" value="19.88" />
            <cvParam accession="MS:1001172" name="Mascot:expectation value" cvRef="PSI-MS" value="2.18042256832625" />
            <cvParam accession="MS:1001363" name="peptide unique to one protein" cvRef="PSI-MS" />
          </SpectrumIdentificationItem>
          <SpectrumIdentificationItem id="SII_64_4"  calculatedMassToCharge="1881.081708" chargeState="1" experimentalMassToCharge="1880.98914" peptide_ref="peptide_64_4" rank="4" passThreshold="false">
            <PeptideEvidenceRef peptideEvidence_ref="PE_64_4_A0A4W2C233_0_177_193" />
            <cvParam accession="MS:1001171" name="Mascot:score" cvRef="PSI-MS" value="18.41" />
            <cvParam accession="MS:1001172" name="Mascot:expectation value" cvRef="PSI-MS" value="3.05872666058424" />
            <cvParam accession="MS:1001363" name="peptide unique to one protein" cvRef="PSI-MS" />
          </SpectrumIdentificationItem>
          <SpectrumIdentificationItem id="SII_64_5"  calculatedMassToCharge="1881.001722" chargeState="1" experimentalMassToCharge="1880.98914" peptide_ref="peptide_64_5" rank="5" passThreshold="false">
            <PeptideEvidenceRef peptideEvidence_ref="PE_64_5_A0A4W2G045_0_711_725" />
            <cvParam accession="MS:1001171" name="Mascot:score" cvRef="PSI-MS" value="17.21" />
            <cvParam accession="MS:1001172" name="Mascot:expectation value" cvRef="PSI-MS" value="4.03218703171732" />
            <cvParam accession="MS:1001363" name="peptide unique to one protein" cvRef="PSI-MS" />
          </SpectrumIdentificationItem>
          <SpectrumIdentificationItem id="SII_64_6"  calculatedMassToCharge="1880.910047" chargeState="1" experimentalMassToCharge="1880.98914" peptide_ref="peptide_64_6" rank="6" passThreshold="false">
            <PeptideEvidenceRef peptideEvidence_ref="PE_64_6_P13615_0_288_302" />
            <cvParam accession="MS:1001171" name="Mascot:score" cvRef="PSI-MS" value="17.21" />
            <cvParam accession="MS:1001172" name="Mascot:expectation value" cvRef="PSI-MS" value="4.03218703171732" />
            <cvParam accession="MS:1001363" name="peptide unique to one protein" cvRef="PSI-MS" />
          </SpectrumIdentificationItem>
          <SpectrumIdentificationItem id="SII_64_7"  calculatedMassToCharge="1880.820051" chargeState="1" experimentalMassToCharge="1880.98914" peptide_ref="peptide_64_7" rank="7" passThreshold="false">
            <PeptideEvidenceRef peptideEvidence_ref="PE_64_7_A0A3Q1M2F0_0_119_136" />
            <cvParam accession="MS:1001171" name="Mascot:score" cvRef="PSI-MS" value="15.33" />
            <cvParam accession="MS:1001172" name="Mascot:expectation value" cvRef="PSI-MS" value="6.21642457317593" />
            <cvParam accession="MS:1001363" name="peptide unique to one protein" cvRef="PSI-MS" />
          </SpectrumIdentificationItem>
          <SpectrumIdentificationItem id="SII_64_8"  calculatedMassToCharge="1880.910047" chargeState="1" experimentalMassToCharge="1880.98914" peptide_ref="peptide_64_8" rank="8" passThreshold="false">
            <PeptideEvidenceRef peptideEvidence_ref="PE_64_8_P13615_0_288_302" />
            <cvParam accession="MS:1001171" name="Mascot:score" cvRef="PSI-MS" value="14.64" />
            <cvParam accession="MS:1001172" name="Mascot:expectation value" cvRef="PSI-MS" value="7.28686407495633" />
            <cvParam accession="MS:1001363" name="peptide unique to one protein" cvRef="PSI-MS" />
          </SpectrumIdentificationItem>
          <SpectrumIdentificationItem id="SII_64_9"  calculatedMassToCharge="1880.905866" chargeState="1" experimentalMassToCharge="1880.98914" peptide_ref="peptide_64_9" rank="9" passThreshold="false">
            <PeptideEvidenceRef peptideEvidence_ref="PE_64_9_A0A4W2D188_0_596_612" />
            <cvParam accession="MS:1001171" name="Mascot:score" cvRef="PSI-MS" value="14.60" />
            <cvParam accession="MS:1001172" name="Mascot:expectation value" cvRef="PSI-MS" value="7.35428859809819" />
            <cvParam accession="MS:1001363" name="peptide unique to one protein" cvRef="PSI-MS" />
          </SpectrumIdentificationItem>
          <SpectrumIdentificationItem id="SII_64_10"  calculatedMassToCharge="1880.978589" chargeState="1" experimentalMassToCharge="1880.98914" peptide_ref="peptide_64_10" rank="10" passThreshold="false">
            <PeptideEvidenceRef peptideEvidence_ref="PE_64_10_A0A4W2BP80_0_41_57" />
            <cvParam accession="MS:1001171" name="Mascot:score" cvRef="PSI-MS" value="13.66" />
            <cvParam accession="MS:1001172" name="Mascot:expectation value" cvRef="PSI-MS" value="9.13146940852918" />
            <cvParam accession="MS:1001363" name="peptide unique to one protein" cvRef="PSI-MS" />
          </SpectrumIdentificationItem>
          <cvParam accession="MS:1001371" name="Mascot:identity threshold"  cvRef="PSI-MS" value="36" />
          <cvParam accession="MS:1001030" name="number of peptide seqs compared to each spectrum"  cvRef="PSI-MS" value="4242" />
          <cvParam accession="MS:1000796" name="spectrum title"  cvRef="PSI-MS" value="Locus:1..14.0.1" />
        </SpectrumIdentificationResult>
        <SpectrumIdentificationResult id="SIR_71" spectrumID="query=71" spectraData_ref="SD_1">
          <SpectrumIdentificationItem id="SII_71_1"  calculatedMassToCharge="2157.085599" chargeState="1" experimentalMassToCharge="2157.02734" peptide_ref="peptide_71_1" rank="1" passThreshold="true">
            <PeptideEvidenceRef peptideEvidence_ref="PE_71_1_A0A0F6QNP7_0_979_998" />
            <cvParam accession="MS:1001171" name="Mascot:score" cvRef="PSI-MS" value="35.31" />
            <cvParam accession="MS:1001172" name="Mascot:expectation value" cvRef="PSI-MS" value="0.057165946020203" />
            <cvParam accession="MS:1001363" name="peptide unique to one protein" cvRef="PSI-MS" />
          </SpectrumIdentificationItem>
          <SpectrumIdentificationItem id="SII_71_2"  calculatedMassToCharge="2157.155027" chargeState="1" experimentalMassToCharge="2157.02734" peptide_ref="peptide_71_2" rank="2" passThreshold="false">
            <PeptideEvidenceRef peptideEvidence_ref="PE_71_2_A0A3Q1MDH0_0_83_101" />
            <cvParam accession="MS:1001171" name="Mascot:score" cvRef="PSI-MS" value="25.58" />
            <cvParam accession="MS:1001172" name="Mascot:expectation value" cvRef="PSI-MS" value="0.537201720456646" />
            <cvParam accession="MS:1001363" name="peptide unique to one protein" cvRef="PSI-MS" />
          </SpectrumIdentificationItem>
          <SpectrumIdentificationItem id="SII_71_3"  calculatedMassToCharge="2157.100858" chargeState="1" experimentalMassToCharge="2157.02734" peptide_ref="peptide_71_3" rank="3" passThreshold="false">
            <PeptideEvidenceRef peptideEvidence_ref="PE_71_3_A0A1S5WLC1_0_1_19" />
            <cvParam accession="MS:1001171" name="Mascot:score" cvRef="PSI-MS" value="12.99" />
            <cvParam accession="MS:1001172" name="Mascot:expectation value" cvRef="PSI-MS" value="9.75298137557715" />
            <cvParam accession="MS:1001363" name="peptide unique to one protein" cvRef="PSI-MS" />
          </SpectrumIdentificationItem>
          <cvParam accession="MS:1001371" name="Mascot:identity threshold"  cvRef="PSI-MS" value="35" />
          <cvParam accession="MS:1001030" name="number of peptide seqs compared to each spectrum"  cvRef="PSI-MS" value="3883" />
          <cvParam accession="MS:1000796" name="spectrum title"  cvRef="PSI-MS" value="Locus:1..14.0.6" />
        </SpectrumIdentificationResult>
      </SpectrumIdentificationList>
      <ProteinDetectionList id="PDL_1">
        <ProteinAmbiguityGroup id="PAG_hit_1" >
          <ProteinDetectionHypothesis id="PDH_A0A0F6QNP7_0" dBSequence_ref="DBSeq_1_A0A0F6QNP7"  passThreshold="true">
            <PeptideHypothesis peptideEvidence_ref="PE_24_2_A0A0F6QNP7_0_1051_1059">
              <SpectrumIdentificationItemRef spectrumIdentificationItem_ref="SII_24_2" />
            </PeptideHypothesis>
            <PeptideHypothesis peptideEvidence_ref="PE_40_1_A0A0F6QNP7_0_1171_1180">
              <SpectrumIdentificationItemRef spectrumIdentificationItem_ref="SII_40_1" />
            </PeptideHypothesis>
            <PeptideHypothesis peptideEvidence_ref="PE_64_1_A0A0F6QNP7_0_1226_1242">
              <SpectrumIdentificationItemRef spectrumIdentificationItem_ref="SII_64_1" />
            </PeptideHypothesis>
            <PeptideHypothesis peptideEvidence_ref="PE_71_1_A0A0F6QNP7_0_979_998">
              <SpectrumIdentificationItemRef spectrumIdentificationItem_ref="SII_71_1" />
            </PeptideHypothesis>
            <cvParam accession="MS:1001171" name="Mascot:score" cvRef="PSI-MS" value="169.09" />
            <cvParam accession="MS:1001591" name="anchor protein" cvRef="PSI-MS" value="" />
            <cvParam accession="MS:1001097" name="distinct peptide sequences" cvRef="PSI-MS" value="4" />
          </ProteinDetectionHypothesis>
        </ProteinAmbiguityGroup>
        <ProteinAmbiguityGroup id="PAG_hit_2" >
          <ProteinDetectionHypothesis id="PDH_A0A3Q1MDH0_0" dBSequence_ref="DBSeq_1_A0A3Q1MDH0"  passThreshold="true">
            <PeptideHypothesis peptideEvidence_ref="PE_71_2_A0A3Q1MDH0_0_83_101">
              <SpectrumIdentificationItemRef spectrumIdentificationItem_ref="SII_71_2" />
            </PeptideHypothesis>
            <cvParam accession="MS:1001171" name="Mascot:score" cvRef="PSI-MS" value="25.58" />
            <cvParam accession="MS:1001591" name="anchor protein" cvRef="PSI-MS" value="" />
            <cvParam accession="MS:1001097" name="distinct peptide sequences" cvRef="PSI-MS" value="1" />
          </ProteinDetectionHypothesis>
        </ProteinAmbiguityGroup>
        <ProteinAmbiguityGroup id="PAG_hit_3" >
          <ProteinDetectionHypothesis id="PDH_A0A4W2DLN8_0" dBSequence_ref="DBSeq_1_A0A4W2DLN8"  passThreshold="true">
            <PeptideHypothesis peptideEvidence_ref="PE_40_2_A0A4W2DLN8_0_48_59">
              <SpectrumIdentificationItemRef spectrumIdentificationItem_ref="SII_40_2" />
            </PeptideHypothesis>
            <cvParam accession="MS:1001171" name="Mascot:score" cvRef="PSI-MS" value="22.69" />
            <cvParam accession="MS:1001591" name="anchor protein" cvRef="PSI-MS" value="" />
            <cvParam accession="MS:1001097" name="distinct peptide sequences" cvRef="PSI-MS" value="1" />
          </ProteinDetectionHypothesis>
        </ProteinAmbiguityGroup>
        <ProteinAmbiguityGroup id="PAG_hit_4" >
          <ProteinDetectionHypothesis id="PDH_P13615_0" dBSequence_ref="DBSeq_1_P13615"  passThreshold="true">
            <PeptideHypothesis peptideEvidence_ref="PE_64_2_P13615_0_288_302">
              <SpectrumIdentificationItemRef spectrumIdentificationItem_ref="SII_64_2" />
            </PeptideHypothesis>
            <PeptideHypothesis peptideEvidence_ref="PE_64_6_P13615_0_288_302">
              <SpectrumIdentificationItemRef spectrumIdentificationItem_ref="SII_64_6" />
            </PeptideHypothesis>
            <PeptideHypothesis peptideEvidence_ref="PE_64_8_P13615_0_288_302">
              <SpectrumIdentificationItemRef spectrumIdentificationItem_ref="SII_64_8" />
            </PeptideHypothesis>
            <cvParam accession="MS:1001171" name="Mascot:score" cvRef="PSI-MS" value="22.56" />
            <cvParam accession="MS:1001591" name="anchor protein" cvRef="PSI-MS" value="" />
            <cvParam accession="MS:1001097" name="distinct peptide sequences" cvRef="PSI-MS" value="1" />
          </ProteinDetectionHypothesis>
        </ProteinAmbiguityGroup>
        <ProteinAmbiguityGroup id="PAG_hit_5" >
          <ProteinDetectionHypothesis id="PDH_A0A4W2HRQ1_0" dBSequence_ref="DBSeq_1_A0A4W2HRQ1"  passThreshold="true">
            <PeptideHypothesis peptideEvidence_ref="PE_64_3_A0A4W2HRQ1_0_575_590">
              <SpectrumIdentificationItemRef spectrumIdentificationItem_ref="SII_64_3" />
            </PeptideHypothesis>
            <cvParam accession="MS:1001171" name="Mascot:score" cvRef="PSI-MS" value="19.88" />
            <cvParam accession="MS:1001591" name="anchor protein" cvRef="PSI-MS" value="" />
            <cvParam accession="MS:1001097" name="distinct peptide sequences" cvRef="PSI-MS" value="1" />
          </ProteinDetectionHypothesis>
        </ProteinAmbiguityGroup>
        <ProteinAmbiguityGroup id="PAG_hit_6" >
          <ProteinDetectionHypothesis id="PDH_A0A3Q1LHD2_0" dBSequence_ref="DBSeq_1_A0A3Q1LHD2"  passThreshold="true">
            <PeptideHypothesis peptideEvidence_ref="PE_40_3_A0A3Q1LHD2_0_514_524">
              <SpectrumIdentificationItemRef spectrumIdentificationItem_ref="SII_40_3" />
            </PeptideHypothesis>
            <cvParam accession="MS:1001171" name="Mascot:score" cvRef="PSI-MS" value="18.72" />
            <cvParam accession="MS:1001591" name="anchor protein" cvRef="PSI-MS" value="" />
            <cvParam accession="MS:1001097" name="distinct peptide sequences" cvRef="PSI-MS" value="1" />
          </ProteinDetectionHypothesis>
        </ProteinAmbiguityGroup>
        <ProteinAmbiguityGroup id="PAG_hit_7" >
          <ProteinDetectionHypothesis id="PDH_A0A4W2D4I4_0" dBSequence_ref="DBSeq_1_A0A4W2D4I4"  passThreshold="true">
            <PeptideHypothesis peptideEvidence_ref="PE_24_1_A0A4W2D4I4_0_176_185">
              <SpectrumIdentificationItemRef spectrumIdentificationItem_ref="SII_24_1" />
            </PeptideHypothesis>
            <cvParam accession="MS:1001171" name="Mascot:score" cvRef="PSI-MS" value="18.58" />
            <cvParam accession="MS:1001591" name="anchor protein" cvRef="PSI-MS" value="" />
            <cvParam accession="MS:1001097" name="distinct peptide sequences" cvRef="PSI-MS" value="1" />
          </ProteinDetectionHypothesis>
        </ProteinAmbiguityGroup>
        <ProteinAmbiguityGroup id="PAG_hit_8" >
          <ProteinDetectionHypothesis id="PDH_A0A4W2C233_0" dBSequence_ref="DBSeq_1_A0A4W2C233"  passThreshold="true">
            <PeptideHypothesis peptideEvidence_ref="PE_64_4_A0A4W2C233_0_177_193">
              <SpectrumIdentificationItemRef spectrumIdentificationItem_ref="SII_64_4" />
            </PeptideHypothesis>
            <cvParam accession="MS:1001171" name="Mascot:score" cvRef="PSI-MS" value="18.41" />
            <cvParam accession="MS:1001591" name="anchor protein" cvRef="PSI-MS" value="" />
            <cvParam accession="MS:1001097" name="distinct peptide sequences" cvRef="PSI-MS" value="1" />
          </ProteinDetectionHypothesis>
        </ProteinAmbiguityGroup>
        <ProteinAmbiguityGroup id="PAG_hit_9" >
          <ProteinDetectionHypothesis id="PDH_A0A3Q1MK75_0" dBSequence_ref="DBSeq_1_A0A3Q1MK75"  passThreshold="true">
            <PeptideHypothesis peptideEvidence_ref="PE_40_4_A0A3Q1MK75_0_424_434">
              <SpectrumIdentificationItemRef spectrumIdentificationItem_ref="SII_40_4" />
            </PeptideHypothesis>
            <cvParam accession="MS:1001171" name="Mascot:score" cvRef="PSI-MS" value="17.97" />
            <cvParam accession="MS:1001591" name="anchor protein" cvRef="PSI-MS" value="" />
            <cvParam accession="MS:1001097" name="distinct peptide sequences" cvRef="PSI-MS" value="1" />
          </ProteinDetectionHypothesis>
        </ProteinAmbiguityGroup>
        <ProteinAmbiguityGroup id="PAG_hit_10" >
          <ProteinDetectionHypothesis id="PDH_A0A4W2D8Z1_0" dBSequence_ref="DBSeq_1_A0A4W2D8Z1"  passThreshold="true">
            <PeptideHypothesis peptideEvidence_ref="PE_40_5_A0A4W2D8Z1_0_58_68">
              <SpectrumIdentificationItemRef spectrumIdentificationItem_ref="SII_40_5" />
            </PeptideHypothesis>
            <cvParam accession="MS:1001171" name="Mascot:score" cvRef="PSI-MS" value="17.88" />
            <cvParam accession="MS:1001591" name="anchor protein" cvRef="PSI-MS" value="" />
            <cvParam accession="MS:1001097" name="distinct peptide sequences" cvRef="PSI-MS" value="1" />
          </ProteinDetectionHypothesis>
        </ProteinAmbiguityGroup>
        <ProteinAmbiguityGroup id="PAG_hit_11" >
          <ProteinDetectionHypothesis id="PDH_A0A4W2G045_0" dBSequence_ref="DBSeq_1_A0A4W2G045"  passThreshold="true">
            <PeptideHypothesis peptideEvidence_ref="PE_64_5_A0A4W2G045_0_711_725">
              <SpectrumIdentificationItemRef spectrumIdentificationItem_ref="SII_64_5" />
            </PeptideHypothesis>
            <cvParam accession="MS:1001171" name="Mascot:score" cvRef="PSI-MS" value="17.21" />
            <cvParam accession="MS:1001591" name="anchor protein" cvRef="PSI-MS" value="" />
            <cvParam accession="MS:1001097" name="distinct peptide sequences" cvRef="PSI-MS" value="1" />
          </ProteinDetectionHypothesis>
        </ProteinAmbiguityGroup>
        <ProteinAmbiguityGroup id="PAG_hit_12" >
          <ProteinDetectionHypothesis id="PDH_A0A3Q1LNM5_0" dBSequence_ref="DBSeq_1_A0A3Q1LNM5"  passThreshold="true">
            <PeptideHypothesis peptideEvidence_ref="PE_6_1_A0A3Q1LNM5_0_407_414">
              <SpectrumIdentificationItemRef spectrumIdentificationItem_ref="SII_6_1" />
            </PeptideHypothesis>
            <cvParam accession="MS:1001171" name="Mascot:score" cvRef="PSI-MS" value="16.8" />
            <cvParam accession="MS:1001591" name="anchor protein" cvRef="PSI-MS" value="" />
            <cvParam accession="MS:1001097" name="distinct peptide sequences" cvRef="PSI-MS" value="1" />
          </ProteinDetectionHypothesis>
        </ProteinAmbiguityGroup>
        <ProteinAmbiguityGroup id="PAG_hit_13" >
          <ProteinDetectionHypothesis id="PDH_A0A3Q1M2F0_0" dBSequence_ref="DBSeq_1_A0A3Q1M2F0"  passThreshold="true">
            <PeptideHypothesis peptideEvidence_ref="PE_64_7_A0A3Q1M2F0_0_119_136">
              <SpectrumIdentificationItemRef spectrumIdentificationItem_ref="SII_64_7" />
            </PeptideHypothesis>
            <cvParam accession="MS:1001171" name="Mascot:score" cvRef="PSI-MS" value="15.33" />
            <cvParam accession="MS:1001591" name="anchor protein" cvRef="PSI-MS" value="" />
            <cvParam accession="MS:1001097" name="distinct peptide sequences" cvRef="PSI-MS" value="1" />
          </ProteinDetectionHypothesis>
        </ProteinAmbiguityGroup>
        <ProteinAmbiguityGroup id="PAG_hit_14" >
          <ProteinDetectionHypothesis id="PDH_A0A4W2HAS3_0" dBSequence_ref="DBSeq_1_A0A4W2HAS3"  passThreshold="true">
            <PeptideHypothesis peptideEvidence_ref="PE_40_6_A0A4W2HAS3_0_163_172">
              <SpectrumIdentificationItemRef spectrumIdentificationItem_ref="SII_40_6" />
            </PeptideHypothesis>
            <cvParam accession="MS:1001171" name="Mascot:score" cvRef="PSI-MS" value="14.85" />
            <cvParam accession="MS:1001591" name="anchor protein" cvRef="PSI-MS" value="" />
            <cvParam accession="MS:1001097" name="distinct peptide sequences" cvRef="PSI-MS" value="1" />
          </ProteinDetectionHypothesis>
        </ProteinAmbiguityGroup>
        <ProteinAmbiguityGroup id="PAG_hit_15" >
          <ProteinDetectionHypothesis id="PDH_A0A4W2D188_0" dBSequence_ref="DBSeq_1_A0A4W2D188"  passThreshold="true">
            <PeptideHypothesis peptideEvidence_ref="PE_64_9_A0A4W2D188_0_596_612">
              <SpectrumIdentificationItemRef spectrumIdentificationItem_ref="SII_64_9" />
            </PeptideHypothesis>
            <cvParam accession="MS:1001171" name="Mascot:score" cvRef="PSI-MS" value="14.6" />
            <cvParam accession="MS:1001591" name="anchor protein" cvRef="PSI-MS" value="" />
            <cvParam accession="MS:1001097" name="distinct peptide sequences" cvRef="PSI-MS" value="1" />
          </ProteinDetectionHypothesis>
        </ProteinAmbiguityGroup>
        <ProteinAmbiguityGroup id="PAG_hit_16" >
          <ProteinDetectionHypothesis id="PDH_A0A4W2F471_0" dBSequence_ref="DBSeq_1_A0A4W2F471"  passThreshold="true">
            <PeptideHypothesis peptideEvidence_ref="PE_40_7_A0A4W2F471_0_926_935">
              <SpectrumIdentificationItemRef spectrumIdentificationItem_ref="SII_40_7" />
            </PeptideHypothesis>
            <cvParam accession="MS:1001171" name="Mascot:score" cvRef="PSI-MS" value="14.34" />
            <cvParam accession="MS:1001591" name="anchor protein" cvRef="PSI-MS" value="" />
            <cvParam accession="MS:1001097" name="distinct peptide sequences" cvRef="PSI-MS" value="1" />
          </ProteinDetectionHypothesis>
        </ProteinAmbiguityGroup>
        <ProteinAmbiguityGroup id="PAG_hit_17" >
          <ProteinDetectionHypothesis id="PDH_A0A4W2E5S4_0" dBSequence_ref="DBSeq_1_A0A4W2E5S4"  passThreshold="true">
            <PeptideHypothesis peptideEvidence_ref="PE_40_8_A0A4W2E5S4_0_2_11">
              <SpectrumIdentificationItemRef spectrumIdentificationItem_ref="SII_40_8" />
            </PeptideHypothesis>
            <cvParam accession="MS:1001171" name="Mascot:score" cvRef="PSI-MS" value="13.82" />
            <cvParam accession="MS:1001591" name="anchor protein" cvRef="PSI-MS" value="" />
            <cvParam accession="MS:1001097" name="distinct peptide sequences" cvRef="PSI-MS" value="1" />
          </ProteinDetectionHypothesis>
        </ProteinAmbiguityGroup>
        <ProteinAmbiguityGroup id="PAG_hit_18" >
          <ProteinDetectionHypothesis id="PDH_A0A4W2BP80_0" dBSequence_ref="DBSeq_1_A0A4W2BP80"  passThreshold="true">
            <PeptideHypothesis peptideEvidence_ref="PE_64_10_A0A4W2BP80_0_41_57">
              <SpectrumIdentificationItemRef spectrumIdentificationItem_ref="SII_64_10" />
            </PeptideHypothesis>
            <cvParam accession="MS:1001171" name="Mascot:score" cvRef="PSI-MS" value="13.66" />
            <cvParam accession="MS:1001591" name="anchor protein" cvRef="PSI-MS" value="" />
            <cvParam accession="MS:1001097" name="distinct peptide sequences" cvRef="PSI-MS" value="1" />
          </ProteinDetectionHypothesis>
        </ProteinAmbiguityGroup>
        <ProteinAmbiguityGroup id="PAG_hit_19" >
          <ProteinDetectionHypothesis id="PDH_A0A4W2DND4_0" dBSequence_ref="DBSeq_1_A0A4W2DND4"  passThreshold="true">
            <PeptideHypothesis peptideEvidence_ref="PE_40_9_A0A4W2DND4_0_841_850">
              <SpectrumIdentificationItemRef spectrumIdentificationItem_ref="SII_40_9" />
            </PeptideHypothesis>
            <cvParam accession="MS:1001171" name="Mascot:score" cvRef="PSI-MS" value="13.3" />
            <cvParam accession="MS:1001591" name="anchor protein" cvRef="PSI-MS" value="" />
            <cvParam accession="MS:1001097" name="distinct peptide sequences" cvRef="PSI-MS" value="1" />
          </ProteinDetectionHypothesis>
        </ProteinAmbiguityGroup>
        <ProteinAmbiguityGroup id="PAG_hit_20" >
          <ProteinDetectionHypothesis id="PDH_A0A1S5WLC1_0" dBSequence_ref="DBSeq_1_A0A1S5WLC1"  passThreshold="true">
            <PeptideHypothesis peptideEvidence_ref="PE_71_3_A0A1S5WLC1_0_1_19">
              <SpectrumIdentificationItemRef spectrumIdentificationItem_ref="SII_71_3" />
            </PeptideHypothesis>
            <cvParam accession="MS:1001171" name="Mascot:score" cvRef="PSI-MS" value="12.99" />
            <cvParam accession="MS:1001591" name="anchor protein" cvRef="PSI-MS" value="" />
            <cvParam accession="MS:1001097" name="distinct peptide sequences" cvRef="PSI-MS" value="1" />
          </ProteinDetectionHypothesis>
        </ProteinAmbiguityGroup>
        <ProteinAmbiguityGroup id="PAG_hit_21" >
          <ProteinDetectionHypothesis id="PDH_A0A4W2BJN7_0" dBSequence_ref="DBSeq_1_A0A4W2BJN7"  passThreshold="true">
            <PeptideHypothesis peptideEvidence_ref="PE_40_10_A0A4W2BJN7_0_830_841">
              <SpectrumIdentificationItemRef spectrumIdentificationItem_ref="SII_40_10" />
            </PeptideHypothesis>
            <cvParam accession="MS:1001171" name="Mascot:score" cvRef="PSI-MS" value="12.26" />
            <cvParam accession="MS:1001591" name="anchor protein" cvRef="PSI-MS" value="" />
            <cvParam accession="MS:1001097" name="distinct peptide sequences" cvRef="PSI-MS" value="1" />
          </ProteinDetectionHypothesis>
        </ProteinAmbiguityGroup>
        <ProteinAmbiguityGroup id="PAG_hit_22" >
          <ProteinDetectionHypothesis id="PDH_A0A024QYS0_0" dBSequence_ref="DBSeq_1_A0A024QYS0"  passThreshold="true">
            <PeptideHypothesis peptideEvidence_ref="PE_6_8_A0A024QYS0_0_335_342">
              <SpectrumIdentificationItemRef spectrumIdentificationItem_ref="SII_6_8" />
            </PeptideHypothesis>
            <cvParam accession="MS:1001171" name="Mascot:score" cvRef="PSI-MS" value="12.04" />
            <cvParam accession="MS:1001591" name="anchor protein" cvRef="PSI-MS" value="" />
            <cvParam accession="MS:1001097" name="distinct peptide sequences" cvRef="PSI-MS" value="1" />
          </ProteinDetectionHypothesis>
        </ProteinAmbiguityGroup>
        <ProteinAmbiguityGroup id="PAG_hit_23" >
          <ProteinDetectionHypothesis id="PDH_A0A1C9U469_0" dBSequence_ref="DBSeq_1_A0A1C9U469"  passThreshold="true">
            <PeptideHypothesis peptideEvidence_ref="PE_6_4_A0A1C9U469_0_937_944">
              <SpectrumIdentificationItemRef spectrumIdentificationItem_ref="SII_6_4" />
            </PeptideHypothesis>
            <cvParam accession="MS:1001171" name="Mascot:score" cvRef="PSI-MS" value="12.04" />
            <cvParam accession="MS:1001591" name="anchor protein" cvRef="PSI-MS" value="" />
            <cvParam accession="MS:1001097" name="distinct peptide sequences" cvRef="PSI-MS" value="1" />
          </ProteinDetectionHypothesis>
        </ProteinAmbiguityGroup>
        <ProteinAmbiguityGroup id="PAG_hit_24" >
          <ProteinDetectionHypothesis id="PDH_A0A3Q1MJD2_0" dBSequence_ref="DBSeq_1_A0A3Q1MJD2"  passThreshold="true">
            <PeptideHypothesis peptideEvidence_ref="PE_6_3_A0A3Q1MJD2_0_661_668">
              <SpectrumIdentificationItemRef spectrumIdentificationItem_ref="SII_6_3" />
            </PeptideHypothesis>
            <cvParam accession="MS:1001171" name="Mascot:score" cvRef="PSI-MS" value="12.04" />
            <cvParam accession="MS:1001591" name="anchor protein" cvRef="PSI-MS" value="" />
            <cvParam accession="MS:1001097" name="distinct peptide sequences" cvRef="PSI-MS" value="1" />
          </ProteinDetectionHypothesis>
        </ProteinAmbiguityGroup>
        <ProteinAmbiguityGroup id="PAG_hit_25" >
          <ProteinDetectionHypothesis id="PDH_A0A4W2CG50_0" dBSequence_ref="DBSeq_1_A0A4W2CG50"  passThreshold="true">
            <PeptideHypothesis peptideEvidence_ref="PE_6_9_A0A4W2CG50_0_1913_1919">
              <SpectrumIdentificationItemRef spectrumIdentificationItem_ref="SII_6_9" />
            </PeptideHypothesis>
            <cvParam accession="MS:1001171" name="Mascot:score" cvRef="PSI-MS" value="12.04" />
            <cvParam accession="MS:1001591" name="anchor protein" cvRef="PSI-MS" value="" />
            <cvParam accession="MS:1001097" name="distinct peptide sequences" cvRef="PSI-MS" value="1" />
          </ProteinDetectionHypothesis>
        </ProteinAmbiguityGroup>
        <ProteinAmbiguityGroup id="PAG_hit_26" >
          <ProteinDetectionHypothesis id="PDH_A0A4W2DX67_0" dBSequence_ref="DBSeq_1_A0A4W2DX67"  passThreshold="true">
            <PeptideHypothesis peptideEvidence_ref="PE_6_5_A0A4W2DX67_0_2167_2174">
              <SpectrumIdentificationItemRef spectrumIdentificationItem_ref="SII_6_5" />
            </PeptideHypothesis>
            <cvParam accession="MS:1001171" name="Mascot:score" cvRef="PSI-MS" value="12.04" />
            <cvParam accession="MS:1001591" name="anchor protein" cvRef="PSI-MS" value="" />
            <cvParam accession="MS:1001097" name="distinct peptide sequences" cvRef="PSI-MS" value="1" />
          </ProteinDetectionHypothesis>
        </ProteinAmbiguityGroup>
        <ProteinAmbiguityGroup id="PAG_hit_27" >
          <ProteinDetectionHypothesis id="PDH_A0A4W2EK10_0" dBSequence_ref="DBSeq_1_A0A4W2EK10"  passThreshold="true">
            <PeptideHypothesis peptideEvidence_ref="PE_6_6_A0A4W2EK10_0_75_82">
              <SpectrumIdentificationItemRef spectrumIdentificationItem_ref="SII_6_6" />
            </PeptideHypothesis>
            <cvParam accession="MS:1001171" name="Mascot:score" cvRef="PSI-MS" value="12.04" />
            <cvParam accession="MS:1001591" name="anchor protein" cvRef="PSI-MS" value="" />
            <cvParam accession="MS:1001097" name="distinct peptide sequences" cvRef="PSI-MS" value="1" />
          </ProteinDetectionHypothesis>
        </ProteinAmbiguityGroup>
        <ProteinAmbiguityGroup id="PAG_hit_28" >
          <ProteinDetectionHypothesis id="PDH_A0A4W2H1D9_0" dBSequence_ref="DBSeq_1_A0A4W2H1D9"  passThreshold="true">
            <PeptideHypothesis peptideEvidence_ref="PE_6_2_A0A4W2H1D9_0_270_276">
              <SpectrumIdentificationItemRef spectrumIdentificationItem_ref="SII_6_2" />
            </PeptideHypothesis>
            <cvParam accession="MS:1001171" name="Mascot:score" cvRef="PSI-MS" value="12.04" />
            <cvParam accession="MS:1001591" name="anchor protein" cvRef="PSI-MS" value="" />
            <cvParam accession="MS:1001097" name="distinct peptide sequences" cvRef="PSI-MS" value="1" />
          </ProteinDetectionHypothesis>
        </ProteinAmbiguityGroup>
        <ProteinAmbiguityGroup id="PAG_hit_29" >
          <ProteinDetectionHypothesis id="PDH_I0J0K1_0" dBSequence_ref="DBSeq_1_I0J0K1"  passThreshold="true">
            <PeptideHypothesis peptideEvidence_ref="PE_6_7_I0J0K1_0_157_164">
              <SpectrumIdentificationItemRef spectrumIdentificationItem_ref="SII_6_7" />
            </PeptideHypothesis>
            <cvParam accession="MS:1001171" name="Mascot:score" cvRef="PSI-MS" value="12.04" />
            <cvParam accession="MS:1001591" name="anchor protein" cvRef="PSI-MS" value="" />
            <cvParam accession="MS:1001097" name="distinct peptide sequences" cvRef="PSI-MS" value="1" />
          </ProteinDetectionHypothesis>
        </ProteinAmbiguityGroup>
        <ProteinAmbiguityGroup id="PAG_hit_30" >
          <ProteinDetectionHypothesis id="PDH_F1MXP1_0" dBSequence_ref="DBSeq_1_F1MXP1"  passThreshold="true">
            <PeptideHypothesis peptideEvidence_ref="PE_6_10_F1MXP1_0_236_243">
              <SpectrumIdentificationItemRef spectrumIdentificationItem_ref="SII_6_10" />
            </PeptideHypothesis>
            <cvParam accession="MS:1001171" name="Mascot:score" cvRef="PSI-MS" value="12.04" />
            <cvParam accession="MS:1001591" name="anchor protein" cvRef="PSI-MS" value="" />
            <cvParam accession="MS:1001097" name="distinct peptide sequences" cvRef="PSI-MS" value="1" />
          </ProteinDetectionHypothesis>
        </ProteinAmbiguityGroup>
      </ProteinDetectionList>
    </AnalysisData>
  </DataCollection>
  <BibliographicReference 
    id="10.1002/(SICI)1522-2683(19991201)20:18&lt;3551::AID-ELPS3551&gt;3.0.CO;2-2"
    authors="David N. Perkins, Darryl J. C. Pappin, David M. Creasy, John S. Cottrell"
    editor="" 
    title="Probability-based protein identification by searching sequence databases using mass spectrometry data"
    name="Probability-based protein identification by searching sequence databases using mass spectrometry data"
    publication="Electrophoresis" 
    volume="20" 
    issue="18" 
    pages="3551-3567" 
    publisher="Wiley VCH"
    year="1999"
    />
</MzIdentML>
