# Supplementary material for: Alpha-2-Macroglobulin as a New Promising Biomarker Improving the Diagnostic Sensitivity of Bovine Paratuberculosis
Source: Front Vet Sci. 2021 Mar 5;8:637716. doi: 10.3389/fvets.2021.637716 (PMC7973028; doi:10.3389/fvets.2021.637716)
Supplement: Supplementary Data 1 — Mascot search results and raw data files for LC-MS/MS analysis for the identification of specific blood proteins in cattle with Johne's disease. [file Data_Sheet_1.zip › mzidentML/7 new n19 mzid.mzid]

<?xml version="1.0" encoding="UTF-8"?>
<MzIdentML id="report" version="1.1.0"
             xsi:schemaLocation="http://psidev.info/psi/pi/mzIdentML/1.1 http://203.255.41.217/mascot/xmlns/schema/mzIdentML/mzIdentML1.1.0.xsd"
             xmlns="http://psidev.info/psi/pi/mzIdentML/1.1"
             xmlns:xsi="http://www.w3.org/2001/XMLSchema-instance"
             creationDate="2021-01-19T16:06:49">
  <cvList>
    <cv id="PSI-MS" fullName="Proteomics Standards Initiative Mass Spectrometry Vocabularies"   uri="http://psidev.cvs.sourceforge.net/viewvc/*checkout*/psidev/psi/psi-ms/mzML/controlledVocabulary/psi-ms.obo" version="3.64.0"></cv>
    <cv id="UNIMOD" fullName="UNIMOD"        uri="http://www.unimod.org/obo/unimod.obo"></cv>
    <cv id="UO"     fullName="UNIT-ONTOLOGY" uri="http://obo.cvs.sourceforge.net/*checkout*/obo/obo/ontology/phenotype/unit.obo"></cv>
  </cvList>
  <AnalysisSoftwareList>
    <AnalysisSoftware id="AS_mascot_server" name="Mascot Server" version="2.5.1" uri="http://www.matrixscience.com/search_form_select.html">
      <ContactRole contact_ref="ORG_MSL">
        <Role>
          <cvParam accession="MS:1001267" name="software vendor" cvRef="PSI-MS" />
        </Role>
      </ContactRole>
      <SoftwareName>
        <cvParam accession="MS:1001207" name="Mascot" cvRef="PSI-MS" />
      </SoftwareName>
      <Customizations>
        No customisations
      </Customizations>
    </AnalysisSoftware>
    <AnalysisSoftware id="AS_mascot_parser" name="Mascot Parser" version="2.5.2.0" uri="http://www.matrixscience.com/msparser.html">
      <ContactRole contact_ref="ORG_MSL">
        <Role>
          <cvParam accession="MS:1001267" name="software vendor" cvRef="PSI-MS" />
        </Role>
      </ContactRole>
      <SoftwareName>
        <cvParam accession="MS:1001478" name="Mascot Parser" cvRef="PSI-MS" />
      </SoftwareName>
      <Customizations>
        No customisations
      </Customizations>
    </AnalysisSoftware>
  </AnalysisSoftwareList>
  <Provider id="PROVIDER">
    <ContactRole contact_ref="PERSON_DOC_OWNER">
      <Role>
        <cvParam accession="MS:1001271" name="researcher" cvRef="PSI-MS" />
      </Role>
    </ContactRole>
  </Provider>
  <AuditCollection>
    <Person id="PERSON_MSL">
      <Affiliation organization_ref="ORG_MSL" />
    </Person>
    <Person id="PERSON_DOC_OWNER" name="">
      <Affiliation organization_ref="ORG_DOC_OWNER" />
    </Person>
    <Organization id="ORG_MSL" name="Matrix Science Limited">
      <cvParam accession="MS:1000589" name="contact email" value="support@matrixscience.com" cvRef="PSI-MS" />
      <cvParam accession="MS:1000587" name="contact address" value="64 Baker Street, London W1U 7GB, UK" cvRef="PSI-MS" />
      <cvParam accession="MS:1001755" name="contact phone number" value="+44 (0)20 7486 1050" cvRef="PSI-MS" />
      <cvParam accession="MS:1001756" name="contact fax number" value="+44 (0)20 7224 1344" cvRef="PSI-MS" />
    </Organization>
    <Organization id="ORG_DOC_OWNER" />
  </AuditCollection>
  <SequenceCollection>
    <DBSequence id="DBSeq_1_A0A3Q1MJT2" searchDatabase_ref="SDB_Uniprot_bovine" accession="A0A3Q1MJT2" >
      <cvParam accession="MS:1001088" name="protein description" cvRef="PSI-MS" value="Alpha-1B-glycoprotein OS=Bos taurus OX=9913 GN=A1BG PE=1 SV=1" />
    </DBSequence>
    <DBSequence id="DBSeq_1_A0A3Q1MG81" searchDatabase_ref="SDB_Uniprot_bovine" accession="A0A3Q1MG81" >
      <cvParam accession="MS:1001088" name="protein description" cvRef="PSI-MS" value="Kinesin-like protein OS=Bos taurus OX=9913 GN=KIF3B PE=3 SV=1" />
    </DBSequence>
    <DBSequence id="DBSeq_1_A0A140T897" searchDatabase_ref="SDB_Uniprot_bovine" accession="A0A140T897" >
      <cvParam accession="MS:1001088" name="protein description" cvRef="PSI-MS" value="Serum albumin OS=Bos taurus OX=9913 GN=ALB PE=4 SV=1" />
    </DBSequence>
    <DBSequence id="DBSeq_1_A0A4W2EQE0" searchDatabase_ref="SDB_Uniprot_bovine" accession="A0A4W2EQE0" >
      <cvParam accession="MS:1001088" name="protein description" cvRef="PSI-MS" value="Cation channel sperm associated auxiliary subunit delta OS=Bos indicus x Bos taurus OX=30522 GN=CATSPERD PE=4 SV=1" />
    </DBSequence>
    <DBSequence id="DBSeq_1_A0A140T898" searchDatabase_ref="SDB_Uniprot_bovine" accession="A0A140T898" >
      <cvParam accession="MS:1001088" name="protein description" cvRef="PSI-MS" value="Ras-related protein Rab-13 OS=Bos taurus OX=9913 GN=RAB13 PE=4 SV=1" />
    </DBSequence>
    <DBSequence id="DBSeq_1_A0A3Q1LM79" searchDatabase_ref="SDB_Uniprot_bovine" accession="A0A3Q1LM79" >
      <cvParam accession="MS:1001088" name="protein description" cvRef="PSI-MS" value="Uncharacterized protein OS=Bos taurus OX=9913 GN=DNM3 PE=3 SV=1" />
    </DBSequence>
    <DBSequence id="DBSeq_1_A0A4W2E4B0" searchDatabase_ref="SDB_Uniprot_bovine" accession="A0A4W2E4B0" >
      <cvParam accession="MS:1001088" name="protein description" cvRef="PSI-MS" value="Uncharacterized protein OS=Bos indicus x Bos taurus OX=30522 PE=4 SV=1" />
    </DBSequence>
    <DBSequence id="DBSeq_1_A0A3Q1MA16" searchDatabase_ref="SDB_Uniprot_bovine" accession="A0A3Q1MA16" >
      <cvParam accession="MS:1001088" name="protein description" cvRef="PSI-MS" value="EF-hand calcium binding domain 11 OS=Bos taurus OX=9913 GN=EFCAB11 PE=4 SV=1" />
    </DBSequence>
    <DBSequence id="DBSeq_1_A0A4W2BLH2" searchDatabase_ref="SDB_Uniprot_bovine" accession="A0A4W2BLH2" >
      <cvParam accession="MS:1001088" name="protein description" cvRef="PSI-MS" value="BRCA2 DNA repair associated OS=Bos indicus x Bos taurus OX=30522 GN=BRCA2 PE=4 SV=1" />
    </DBSequence>
    <DBSequence id="DBSeq_1_A0A4W2GLE2" searchDatabase_ref="SDB_Uniprot_bovine" accession="A0A4W2GLE2" >
      <cvParam accession="MS:1001088" name="protein description" cvRef="PSI-MS" value="Reverse transcriptase domain-containing protein OS=Bos indicus x Bos taurus OX=30522 PE=4 SV=1" />
    </DBSequence>
    <DBSequence id="DBSeq_1_A0A4W2DY69" searchDatabase_ref="SDB_Uniprot_bovine" accession="A0A4W2DY69" >
      <cvParam accession="MS:1001088" name="protein description" cvRef="PSI-MS" value="IQ motif containing GTPase activating protein 1 OS=Bos indicus x Bos taurus OX=30522 GN=IQGAP1 PE=4 SV=1" />
    </DBSequence>
    <DBSequence id="DBSeq_1_A0A3Q1LU27" searchDatabase_ref="SDB_Uniprot_bovine" accession="A0A3Q1LU27" >
      <cvParam accession="MS:1001088" name="protein description" cvRef="PSI-MS" value="Uncharacterized protein OS=Bos taurus OX=9913 GN=RAPGEF6 PE=4 SV=1" />
    </DBSequence>
    <DBSequence id="DBSeq_1_A0A1X9T9N2" searchDatabase_ref="SDB_Uniprot_bovine" accession="A0A1X9T9N2" >
      <cvParam accession="MS:1001088" name="protein description" cvRef="PSI-MS" value="CPXV132 protein OS=Cowpox virus OX=10243 GN=CPXV132 PE=4 SV=1" />
    </DBSequence>
    <DBSequence id="DBSeq_1_A0A4W2BNY6" searchDatabase_ref="SDB_Uniprot_bovine" accession="A0A4W2BNY6" >
      <cvParam accession="MS:1001088" name="protein description" cvRef="PSI-MS" value="PX domain containing serine/threonine kinase like OS=Bos indicus x Bos taurus OX=30522 GN=PXK PE=4 SV=1" />
    </DBSequence>
    <DBSequence id="DBSeq_1_A0A4W2C758" searchDatabase_ref="SDB_Uniprot_bovine" accession="A0A4W2C758" >
      <cvParam accession="MS:1001088" name="protein description" cvRef="PSI-MS" value="Aralkylamine N-acetyltransferase OS=Bos indicus x Bos taurus OX=30522 GN=AANAT PE=4 SV=1" />
    </DBSequence>
    <DBSequence id="DBSeq_1_A0A4W2F3V1" searchDatabase_ref="SDB_Uniprot_bovine" accession="A0A4W2F3V1" >
      <cvParam accession="MS:1001088" name="protein description" cvRef="PSI-MS" value="Reverse transcriptase domain-containing protein OS=Bos indicus x Bos taurus OX=30522 PE=4 SV=1" />
    </DBSequence>
    <DBSequence id="DBSeq_1_A0A4W2DSU0" searchDatabase_ref="SDB_Uniprot_bovine" accession="A0A4W2DSU0" >
      <cvParam accession="MS:1001088" name="protein description" cvRef="PSI-MS" value="VPS37C subunit of ESCRT-I OS=Bos indicus x Bos taurus OX=30522 GN=VPS37C PE=4 SV=1" />
    </DBSequence>
    <DBSequence id="DBSeq_1_A0A3Q1LIM1" searchDatabase_ref="SDB_Uniprot_bovine" accession="A0A3Q1LIM1" >
      <cvParam accession="MS:1001088" name="protein description" cvRef="PSI-MS" value="[F-actin]-monooxygenase MICAL3 OS=Bos taurus OX=9913 GN=MICAL3 PE=4 SV=1" />
    </DBSequence>
    <DBSequence id="DBSeq_1_A0A3Q1NBG2" searchDatabase_ref="SDB_Uniprot_bovine" accession="A0A3Q1NBG2" >
      <cvParam accession="MS:1001088" name="protein description" cvRef="PSI-MS" value="Ciliogenesis and planar polarity effector 1 OS=Bos taurus OX=9913 GN=CPLANE1 PE=4 SV=1" />
    </DBSequence>
    <DBSequence id="DBSeq_1_A0A4W2CEP4" searchDatabase_ref="SDB_Uniprot_bovine" accession="A0A4W2CEP4" >
      <cvParam accession="MS:1001088" name="protein description" cvRef="PSI-MS" value="Chromosome 19 open reading frame 47 OS=Bos indicus x Bos taurus OX=30522 GN=C19orf47 PE=4 SV=1" />
    </DBSequence>
    <DBSequence id="DBSeq_1_A0A4W2DUV0" searchDatabase_ref="SDB_Uniprot_bovine" accession="A0A4W2DUV0" >
      <cvParam accession="MS:1001088" name="protein description" cvRef="PSI-MS" value="Mitogen-activated protein kinase kinase kinase OS=Bos indicus x Bos taurus OX=30522 GN=MAP3K21 PE=3 SV=1" />
    </DBSequence>
    <DBSequence id="DBSeq_1_A0A4W2C999" searchDatabase_ref="SDB_Uniprot_bovine" accession="A0A4W2C999" >
      <cvParam accession="MS:1001088" name="protein description" cvRef="PSI-MS" value="Phosphatidylinositol-4-phosphate 3-kinase catalytic subunit type 2 alpha OS=Bos indicus x Bos taurus OX=30522 GN=PIK3C2A PE=3 SV=1" />
    </DBSequence>
    <DBSequence id="DBSeq_1_A0A4W2EYE1" searchDatabase_ref="SDB_Uniprot_bovine" accession="A0A4W2EYE1" >
      <cvParam accession="MS:1001088" name="protein description" cvRef="PSI-MS" value="Proline rich basic protein 1 OS=Bos indicus x Bos taurus OX=30522 GN=PROB1 PE=4 SV=1" />
    </DBSequence>
    <DBSequence id="DBSeq_1_A0A4W2D5C2" searchDatabase_ref="SDB_Uniprot_bovine" accession="A0A4W2D5C2" >
      <cvParam accession="MS:1001088" name="protein description" cvRef="PSI-MS" value="Choline O-acetyltransferase OS=Bos indicus x Bos taurus OX=30522 GN=CHAT PE=3 SV=1" />
    </DBSequence>
    <DBSequence id="DBSeq_1_A0A4W2CLC3" searchDatabase_ref="SDB_Uniprot_bovine" accession="A0A4W2CLC3" >
      <cvParam accession="MS:1001088" name="protein description" cvRef="PSI-MS" value="Ventral anterior homeobox 2 OS=Bos indicus x Bos taurus OX=30522 GN=VAX2 PE=4 SV=1" />
    </DBSequence>
    <DBSequence id="DBSeq_1_A0A4W2E721" searchDatabase_ref="SDB_Uniprot_bovine" accession="A0A4W2E721" >
      <cvParam accession="MS:1001088" name="protein description" cvRef="PSI-MS" value="Zinc finger DBF-type containing 2 OS=Bos indicus x Bos taurus OX=30522 GN=ZDBF2 PE=4 SV=1" />
    </DBSequence>
    <DBSequence id="DBSeq_1_A0A4W2D0D9" searchDatabase_ref="SDB_Uniprot_bovine" accession="A0A4W2D0D9" >
      <cvParam accession="MS:1001088" name="protein description" cvRef="PSI-MS" value="Lysozyme g-like protein OS=Bos indicus x Bos taurus OX=30522 GN=LYG1 PE=3 SV=1" />
    </DBSequence>
    <DBSequence id="DBSeq_1_A0A4W2DNF7" searchDatabase_ref="SDB_Uniprot_bovine" accession="A0A4W2DNF7" >
      <cvParam accession="MS:1001088" name="protein description" cvRef="PSI-MS" value="GRB2 associated regulator of MAPK1 subtype 1 OS=Bos indicus x Bos taurus OX=30522 GN=GAREM1 PE=4 SV=1" />
    </DBSequence>
    <DBSequence id="DBSeq_1_Q58D54" searchDatabase_ref="SDB_Uniprot_bovine" accession="Q58D54" >
      <cvParam accession="MS:1001088" name="protein description" cvRef="PSI-MS" value="Pleckstrin homology, Sec7 and coiled/coil domains 4 OS=Bos taurus OX=9913 GN=PSCD4 PE=2 SV=1" />
    </DBSequence>
    <DBSequence id="DBSeq_1_A0A4W2BMS6" searchDatabase_ref="SDB_Uniprot_bovine" accession="A0A4W2BMS6" >
      <cvParam accession="MS:1001088" name="protein description" cvRef="PSI-MS" value="Uncharacterized protein OS=Bos indicus x Bos taurus OX=30522 PE=4 SV=1" />
    </DBSequence>
    <Peptide id="peptide_12_1">
      <PeptideSequence>TLSHLRR</PeptideSequence>
    </Peptide>
    <Peptide id="peptide_47_1">
      <PeptideSequence>SMKSSEMSPVPLR</PeptideSequence>
    </Peptide>
    <Peptide id="peptide_47_2">
      <PeptideSequence>ENFFLGGITLPLK</PeptideSequence>
    </Peptide>
    <Peptide id="peptide_54_1">
      <PeptideSequence>VLSPAGPEAQFELR</PeptideSequence>
    </Peptide>
    <Peptide id="peptide_54_2">
      <PeptideSequence>CFRMGVWAPPHR</PeptideSequence>
      <Modification location="1" residues="C" monoisotopicMassDelta="57.021464">
        <cvParam accession="UNIMOD:4" name="Carbamidomethyl" cvRef="UNIMOD" />
      </Modification>
    </Peptide>
    <Peptide id="peptide_54_3">
      <PeptideSequence>EISYAIKNIHGIR</PeptideSequence>
    </Peptide>
    <Peptide id="peptide_54_4">
      <PeptideSequence>SSMNVDEAFSSLAR</PeptideSequence>
    </Peptide>
    <Peptide id="peptide_54_5">
      <PeptideSequence>THTGEKPYQCHR</PeptideSequence>
      <Modification location="10" residues="C" monoisotopicMassDelta="57.021464">
        <cvParam accession="UNIMOD:4" name="Carbamidomethyl" cvRef="UNIMOD" />
      </Modification>
    </Peptide>
    <Peptide id="peptide_54_6">
      <PeptideSequence>DSLASMVKSHVALR</PeptideSequence>
    </Peptide>
    <Peptide id="peptide_54_7">
      <PeptideSequence>AALQQKSQEELLR</PeptideSequence>
    </Peptide>
    <Peptide id="peptide_54_8">
      <PeptideSequence>ACPAEKAPQSEGLR</PeptideSequence>
      <Modification location="2" residues="C" monoisotopicMassDelta="57.021464">
        <cvParam accession="UNIMOD:4" name="Carbamidomethyl" cvRef="UNIMOD" />
      </Modification>
    </Peptide>
    <Peptide id="peptide_54_9">
      <PeptideSequence>AFPNPEDIRVSLR</PeptideSequence>
    </Peptide>
    <Peptide id="peptide_54_10">
      <PeptideSequence>AKATSSAPTAAAPTLR</PeptideSequence>
    </Peptide>
    <Peptide id="peptide_58_1">
      <PeptideSequence>DAFLGSFLYEYSR</PeptideSequence>
    </Peptide>
    <Peptide id="peptide_58_2">
      <PeptideSequence>DGEPGWLPSMGLHR</PeptideSequence>
      <Modification location="10" residues="M" monoisotopicMassDelta="15.994915">
        <cvParam accession="UNIMOD:35" name="Oxidation" cvRef="UNIMOD" />
        <cvParam accession="MS:1001524" name="fragment neutral loss" cvRef="PSI-MS" value="0" unitAccession="UO:0000221" unitName="dalton" unitCvRef="UO" />
      </Modification>
    </Peptide>
    <Peptide id="peptide_58_3">
      <PeptideSequence>DSTNRDSLDMIER</PeptideSequence>
      <Modification location="10" residues="M" monoisotopicMassDelta="15.994915">
        <cvParam accession="UNIMOD:35" name="Oxidation" cvRef="UNIMOD" />
        <cvParam accession="MS:1001524" name="fragment neutral loss" cvRef="PSI-MS" value="0" unitAccession="UO:0000221" unitName="dalton" unitCvRef="UO" />
      </Modification>
    </Peptide>
    <Peptide id="peptide_58_4">
      <PeptideSequence>DDHVDPKDESTGPR</PeptideSequence>
    </Peptide>
    <Peptide id="peptide_58_5">
      <PeptideSequence>DGQPGLGEADHCRR</PeptideSequence>
      <Modification location="12" residues="C" monoisotopicMassDelta="57.021464">
        <cvParam accession="UNIMOD:4" name="Carbamidomethyl" cvRef="UNIMOD" />
      </Modification>
    </Peptide>
    <Peptide id="peptide_58_6">
      <PeptideSequence>DGPPFERFVSMNR</PeptideSequence>
      <Modification location="11" residues="M" monoisotopicMassDelta="15.994915">
        <cvParam accession="UNIMOD:35" name="Oxidation" cvRef="UNIMOD" />
        <cvParam accession="MS:1001524" name="fragment neutral loss" cvRef="PSI-MS" value="0" unitAccession="UO:0000221" unitName="dalton" unitCvRef="UO" />
      </Modification>
    </Peptide>
    <Peptide id="peptide_58_7">
      <PeptideSequence>DLLSPVYCTQESR</PeptideSequence>
      <Modification location="8" residues="C" monoisotopicMassDelta="57.021464">
        <cvParam accession="UNIMOD:4" name="Carbamidomethyl" cvRef="UNIMOD" />
      </Modification>
    </Peptide>
    <Peptide id="peptide_61_1">
      <PeptideSequence>TLSAILRICSSGLVK</PeptideSequence>
      <Modification location="9" residues="C" monoisotopicMassDelta="57.021464">
        <cvParam accession="UNIMOD:4" name="Carbamidomethyl" cvRef="UNIMOD" />
      </Modification>
    </Peptide>
    <Peptide id="peptide_66_1">
      <PeptideSequence>AENIMLLELDMPSR</PeptideSequence>
      <Modification location="5" residues="M" monoisotopicMassDelta="15.994915">
        <cvParam accession="UNIMOD:35" name="Oxidation" cvRef="UNIMOD" />
        <cvParam accession="MS:1001524" name="fragment neutral loss" cvRef="PSI-MS" value="0" unitAccession="UO:0000221" unitName="dalton" unitCvRef="UO" />
      </Modification>
    </Peptide>
    <Peptide id="peptide_66_2">
      <PeptideSequence>CEAEVPDVSFLLLR</PeptideSequence>
      <Modification location="1" residues="C" monoisotopicMassDelta="57.021464">
        <cvParam accession="UNIMOD:4" name="Carbamidomethyl" cvRef="UNIMOD" />
      </Modification>
    </Peptide>
    <Peptide id="peptide_66_3">
      <PeptideSequence>FIPSGPDSDNKNQTK</PeptideSequence>
    </Peptide>
    <Peptide id="peptide_66_4">
      <PeptideSequence>IMASSPITSWKIEGK</PeptideSequence>
    </Peptide>
    <Peptide id="peptide_66_5">
      <PeptideSequence>LLDAAWLCNTWER</PeptideSequence>
      <Modification location="8" residues="C" monoisotopicMassDelta="57.021464">
        <cvParam accession="UNIMOD:4" name="Carbamidomethyl" cvRef="UNIMOD" />
      </Modification>
    </Peptide>
    <Peptide id="peptide_66_6">
      <PeptideSequence>LVAFIIGSLWDEER</PeptideSequence>
    </Peptide>
    <Peptide id="peptide_66_7">
      <PeptideSequence>WLDGITDLMEVSLR</PeptideSequence>
    </Peptide>
    <Peptide id="peptide_66_8">
      <PeptideSequence>SDAEDREVQQLTTR</PeptideSequence>
    </Peptide>
    <Peptide id="peptide_66_9">
      <PeptideSequence>ASESLAEIDMPSLLR</PeptideSequence>
      <Modification location="10" residues="M" monoisotopicMassDelta="15.994915">
        <cvParam accession="UNIMOD:35" name="Oxidation" cvRef="UNIMOD" />
        <cvParam accession="MS:1001524" name="fragment neutral loss" cvRef="PSI-MS" value="0" unitAccession="UO:0000221" unitName="dalton" unitCvRef="UO" />
      </Modification>
    </Peptide>
    <Peptide id="peptide_66_10">
      <PeptideSequence>EECRLLNAPPVPPR</PeptideSequence>
      <Modification location="3" residues="C" monoisotopicMassDelta="57.021464">
        <cvParam accession="UNIMOD:4" name="Carbamidomethyl" cvRef="UNIMOD" />
      </Modification>
    </Peptide>
    <PeptideEvidence id="PE_12_1_A0A4W2DSU0_0_161_167" start="161" end="167" pre="R" post="V" peptide_ref="peptide_12_1" isDecoy="false" dBSequence_ref="DBSeq_1_A0A4W2DSU0" />
    <PeptideEvidence id="PE_47_1_A0A3Q1LU27_0_1060_1072" start="1060" end="1072" pre="K" post="S" peptide_ref="peptide_47_1" isDecoy="false" dBSequence_ref="DBSeq_1_A0A3Q1LU27" />
    <PeptideEvidence id="PE_47_2_A0A4W2C999_0_1656_1668" start="1656" end="1668" pre="R" post="D" peptide_ref="peptide_47_2" isDecoy="false" dBSequence_ref="DBSeq_1_A0A4W2C999" />
    <PeptideEvidence id="PE_54_1_A0A3Q1MJT2_0_357_370" start="357" end="370" pre="R" post="G" peptide_ref="peptide_54_1" isDecoy="false" dBSequence_ref="DBSeq_1_A0A3Q1MJT2" />
    <PeptideEvidence id="PE_54_2_A0A4W2E4B0_0_9_20" start="9" end="20" pre="R" post="L" peptide_ref="peptide_54_2" isDecoy="false" dBSequence_ref="DBSeq_1_A0A4W2E4B0" />
    <PeptideEvidence id="PE_54_3_A0A3Q1LM79_0_319_331" start="319" end="331" pre="R" post="T" peptide_ref="peptide_54_3" isDecoy="false" dBSequence_ref="DBSeq_1_A0A3Q1LM79" />
    <PeptideEvidence id="PE_54_4_A0A140T898_0_154_167" start="154" end="167" pre="K" post="D" peptide_ref="peptide_54_4" isDecoy="false" dBSequence_ref="DBSeq_1_A0A140T898" />
    <PeptideEvidence id="PE_54_5_A0A4W2DY69_0_201_212" start="201" end="212" pre="R" post="C" peptide_ref="peptide_54_5" isDecoy="false" dBSequence_ref="DBSeq_1_A0A4W2DY69" />
    <PeptideEvidence id="PE_54_6_A0A1X9T9N2_0_84_97" start="84" end="97" pre="R" post="E" peptide_ref="peptide_54_6" isDecoy="false" dBSequence_ref="DBSeq_1_A0A1X9T9N2" />
    <PeptideEvidence id="PE_54_7_A0A4W2DUV0_0_454_466" start="454" end="466" pre="R" post="R" peptide_ref="peptide_54_7" isDecoy="false" dBSequence_ref="DBSeq_1_A0A4W2DUV0" />
    <PeptideEvidence id="PE_54_8_A0A3Q1LIM1_0_1311_1324" start="1311" end="1324" pre="K" post="L" peptide_ref="peptide_54_8" isDecoy="false" dBSequence_ref="DBSeq_1_A0A3Q1LIM1" />
    <PeptideEvidence id="PE_54_9_A0A3Q1NBG2_0_1368_1380" start="1368" end="1380" pre="K" post="E" peptide_ref="peptide_54_9" isDecoy="false" dBSequence_ref="DBSeq_1_A0A3Q1NBG2" />
    <PeptideEvidence id="PE_54_10_A0A4W2CEP4_0_271_286" start="271" end="286" pre="K" post="R" peptide_ref="peptide_54_10" isDecoy="false" dBSequence_ref="DBSeq_1_A0A4W2CEP4" />
    <PeptideEvidence id="PE_58_1_A0A140T897_0_347_359" start="347" end="359" pre="K" post="R" peptide_ref="peptide_58_1" isDecoy="false" dBSequence_ref="DBSeq_1_A0A140T897" />
    <PeptideEvidence id="PE_58_2_A0A4W2EQE0_0_756_769" start="756" end="769" pre="R" post="V" peptide_ref="peptide_58_2" isDecoy="false" dBSequence_ref="DBSeq_1_A0A4W2EQE0" />
    <PeptideEvidence id="PE_58_3_A0A4W2D5C2_0_290_302" start="290" end="302" pre="K" post="C" peptide_ref="peptide_58_3" isDecoy="false" dBSequence_ref="DBSeq_1_A0A4W2D5C2" />
    <PeptideEvidence id="PE_58_4_A0A4W2E721_0_1098_1111" start="1098" end="1111" pre="K" post="G" peptide_ref="peptide_58_4" isDecoy="false" dBSequence_ref="DBSeq_1_A0A4W2E721" />
    <PeptideEvidence id="PE_58_5_A0A4W2CLC3_0_61_74" start="61" end="74" pre="R" post="I" peptide_ref="peptide_58_5" isDecoy="false" dBSequence_ref="DBSeq_1_A0A4W2CLC3" />
    <PeptideEvidence id="PE_58_6_Q58D54_0_206_218" start="206" end="218" pre="R" post="G" peptide_ref="peptide_58_6" isDecoy="false" dBSequence_ref="DBSeq_1_Q58D54" />
    <PeptideEvidence id="PE_58_7_A0A4W2BMS6_0_55_67" start="55" end="67" pre="R" post="E" peptide_ref="peptide_58_7" isDecoy="false" dBSequence_ref="DBSeq_1_A0A4W2BMS6" />
    <PeptideEvidence id="PE_61_1_A0A4W2BNY6_0_70_84" start="70" end="84" pre="K" post="L" peptide_ref="peptide_61_1" isDecoy="false" dBSequence_ref="DBSeq_1_A0A4W2BNY6" />
    <PeptideEvidence id="PE_66_1_A0A3Q1MG81_0_615_628" start="615" end="628" pre="R" post="T" peptide_ref="peptide_66_1" isDecoy="false" dBSequence_ref="DBSeq_1_A0A3Q1MG81" />
    <PeptideEvidence id="PE_66_2_A0A3Q1MJT2_0_431_444" start="431" end="444" pre="R" post="A" peptide_ref="peptide_66_2" isDecoy="false" dBSequence_ref="DBSeq_1_A0A3Q1MJT2" />
    <PeptideEvidence id="PE_66_3_A0A4W2BLH2_0_243_257" start="243" end="257" pre="K" post="A" peptide_ref="peptide_66_3" isDecoy="false" dBSequence_ref="DBSeq_1_A0A4W2BLH2" />
    <PeptideEvidence id="PE_66_4_A0A4W2GLE2_0_138_152" start="138" end="152" pre="K" post="Q" peptide_ref="peptide_66_4" isDecoy="false" dBSequence_ref="DBSeq_1_A0A4W2GLE2" />
    <PeptideEvidence id="PE_66_5_A0A3Q1MA16_0_194_206" start="194" end="206" pre="R" post="H" peptide_ref="peptide_66_5" isDecoy="false" dBSequence_ref="DBSeq_1_A0A3Q1MA16" />
    <PeptideEvidence id="PE_66_6_A0A4W2C758_0_92_105" start="92" end="105" pre="R" post="L" peptide_ref="peptide_66_6" isDecoy="false" dBSequence_ref="DBSeq_1_A0A4W2C758" />
    <PeptideEvidence id="PE_66_7_A0A4W2F3V1_0_546_559" start="546" end="559" pre="R" post="E" peptide_ref="peptide_66_7" isDecoy="false" dBSequence_ref="DBSeq_1_A0A4W2F3V1" />
    <PeptideEvidence id="PE_66_8_A0A4W2EYE1_0_124_137" start="124" end="137" pre="R" post="A" peptide_ref="peptide_66_8" isDecoy="false" dBSequence_ref="DBSeq_1_A0A4W2EYE1" />
    <PeptideEvidence id="PE_66_9_A0A4W2D0D9_0_53_67" start="53" end="67" pre="R" post="Y" peptide_ref="peptide_66_9" isDecoy="false" dBSequence_ref="DBSeq_1_A0A4W2D0D9" />
    <PeptideEvidence id="PE_66_10_A0A4W2DNF7_0_525_538" start="525" end="538" pre="R" post="S" peptide_ref="peptide_66_10" isDecoy="false" dBSequence_ref="DBSeq_1_A0A4W2DNF7" />
  </SequenceCollection>
  <AnalysisCollection>
    <SpectrumIdentification id="SI" spectrumIdentificationProtocol_ref="SIP"  spectrumIdentificationList_ref="SIL_1" activityDate="2020-03-30T18:08:58">
      <InputSpectra spectraData_ref="SD_1" />
      <SearchDatabaseRef searchDatabase_ref="SDB_Uniprot_bovine" />
    </SpectrumIdentification>
    <ProteinDetection id="PD_1" proteinDetectionProtocol_ref="PDP_MascotParser_1" proteinDetectionList_ref="PDL_1" activityDate="2021-01-19T16:06:49">
      <InputSpectrumIdentifications spectrumIdentificationList_ref="SIL_1" />
    </ProteinDetection>
  </AnalysisCollection>
  <AnalysisProtocolCollection>
    <SpectrumIdentificationProtocol id="SIP" analysisSoftware_ref="AS_mascot_server">
      <SearchType>
        <cvParam accession="MS:1001083" name="ms-ms search" cvRef="PSI-MS" value="" />
      </SearchType>
      <AdditionalSearchParams>
        <userParam name="Mascot User Comment" value="BAEDW\2020_3_5\2020_3_5\MSMS 14\N19" />
        <userParam name="Mascot Instrument Name" value="MALDI-TOF-TOF" />
        <cvParam accession="MS:1001211" name="parent mass type mono"    cvRef="PSI-MS" />
        <cvParam accession="MS:1001259" name="param: immonium ion" cvRef="PSI-MS" />
        <cvParam accession="MS:1001108" name="param: a ion" cvRef="PSI-MS" />
        <cvParam accession="MS:1001146" name="param: a ion-NH3" cvRef="PSI-MS" />
        <cvParam accession="MS:1001148" name="param: a ion-H2O" cvRef="PSI-MS" />
        <cvParam accession="MS:1001118" name="param: b ion" cvRef="PSI-MS" />
        <cvParam accession="MS:1001149" name="param: b ion-NH3" cvRef="PSI-MS" />
        <cvParam accession="MS:1001150" name="param: b ion-H2O" cvRef="PSI-MS" />
        <cvParam accession="MS:1001262" name="param: y ion" cvRef="PSI-MS" />
        <cvParam accession="MS:1001151" name="param: y ion-NH3" cvRef="PSI-MS" />
        <cvParam accession="MS:1001152" name="param: y ion-H2O" cvRef="PSI-MS" />
        <cvParam accession="MS:1001406" name="param: internal yb ion" cvRef="PSI-MS" />
        <cvParam accession="MS:1001407" name="param: internal ya ion" cvRef="PSI-MS" />
        <cvParam accession="MS:1001258" name="param: d ion" cvRef="PSI-MS" />
        <cvParam accession="MS:1001257" name="param: v ion" cvRef="PSI-MS" />
        <cvParam accession="MS:1001260" name="param: w ion" cvRef="PSI-MS" />
      </AdditionalSearchParams>
      <ModificationParams>
        <SearchModification fixedMod="true" massDelta="57.021464" residues="C">
          <cvParam accession="UNIMOD:4" name="Carbamidomethyl" cvRef="UNIMOD" />
        </SearchModification>
        <SearchModification fixedMod="false" massDelta="15.994915" residues="M">
          <cvParam accession="UNIMOD:35" name="Oxidation" cvRef="UNIMOD" />
        </SearchModification>
      </ModificationParams>
      <Enzymes>
        <Enzyme id="ENZ_0" cTermGain="OH" nTermGain="H" missedCleavages="1" semiSpecific="0">
          <SiteRegexp><![CDATA[(?<=[KR])(?!P)]]></SiteRegexp>
          <EnzymeName>
            <cvParam accession="MS:1001251" name="Trypsin" cvRef="PSI-MS" />
          </EnzymeName>
        </Enzyme>
      </Enzymes>
      <MassTable id="MT_1" msLevel="1 2">
        <Residue code="A" mass="71.037114" />
        <Residue code="C" mass="103.009185" />
        <Residue code="D" mass="115.026943" />
        <Residue code="E" mass="129.042593" />
        <Residue code="F" mass="147.068414" />
        <Residue code="G" mass="57.021464" />
        <Residue code="H" mass="137.058912" />
        <Residue code="I" mass="113.084064" />
        <Residue code="J" mass="113.084064" />
        <Residue code="K" mass="128.094963" />
        <Residue code="L" mass="113.084064" />
        <Residue code="M" mass="131.040485" />
        <Residue code="N" mass="114.042927" />
        <Residue code="O" mass="237.147727" />
        <Residue code="P" mass="97.052764" />
        <Residue code="Q" mass="128.058578" />
        <Residue code="R" mass="156.101111" />
        <Residue code="S" mass="87.032028" />
        <Residue code="T" mass="101.047679" />
        <Residue code="U" mass="150.953633" />
        <Residue code="V" mass="99.068414" />
        <Residue code="W" mass="186.079313" />
        <Residue code="Y" mass="163.063329" />
        <AmbiguousResidue code="B">
          <cvParam accession="MS:1001360" name="alternate single letter codes" cvRef="PSI-MS" value="D N" />
        </AmbiguousResidue>
        <AmbiguousResidue code="Z">
          <cvParam accession="MS:1001360" name="alternate single letter codes" cvRef="PSI-MS" value="E Q" />
        </AmbiguousResidue>
        <AmbiguousResidue code="X">
          <cvParam accession="MS:1001360" name="alternate single letter codes" cvRef="PSI-MS" value="A C D E F G H I K L M N O P Q R S T U V W Y" />
        </AmbiguousResidue>
      </MassTable>
      <FragmentTolerance>
        <cvParam accession="MS:1001412" name="search tolerance plus value" value="0.3" cvRef="PSI-MS" unitAccession="UO:0000221" unitName="dalton" unitCvRef="UO" />
        <cvParam accession="MS:1001413" name="search tolerance minus value" value="0.3" cvRef="PSI-MS" unitAccession="UO:0000221" unitName="dalton" unitCvRef="UO" />
      </FragmentTolerance>
      <ParentTolerance>
        <cvParam accession="MS:1001412" name="search tolerance plus value" value="100" cvRef="PSI-MS" unitAccession="UO:0000169" unitName="parts per million" unitCvRef="UO" />
        <cvParam accession="MS:1001413" name="search tolerance minus value" value="100" cvRef="PSI-MS" unitAccession="UO:0000169" unitName="parts per million" unitCvRef="UO" />
      </ParentTolerance>
      <Threshold>
        <cvParam accession="MS:1001316" name="Mascot:SigThreshold" cvRef="PSI-MS" value="0.05" />
        <cvParam accession="MS:1001758" name="Mascot:SigThresholdType" cvRef="PSI-MS" value="identity" />
      </Threshold>
      <DatabaseFilters>
        <Filter>
          <FilterType>
            <cvParam accession="MS:1001020" name="DB filter taxonomy" cvRef="PSI-MS" />
          </FilterType>
        </Filter>
      </DatabaseFilters>
    </SpectrumIdentificationProtocol>
    <ProteinDetectionProtocol id="PDP_MascotParser_1"  analysisSoftware_ref="AS_mascot_parser">
      <AnalysisParams>
        <cvParam accession="MS:1001316" name="Mascot:SigThreshold"                               cvRef="PSI-MS" value="0.05" />
        <cvParam accession="MS:1001317" name="Mascot:MaxProteinHits"                             cvRef="PSI-MS" value="30" />
        <cvParam accession="MS:1001318" name="Mascot:ProteinScoringMethod"                       cvRef="PSI-MS" value="Standard" />
        <cvParam accession="MS:1001319" name="Mascot:MinMSMSThreshold"                           cvRef="PSI-MS" value="0" />
        <cvParam accession="MS:1001758" name="Mascot:SigThresholdType"                           cvRef="PSI-MS" value="identity" />
        <cvParam accession="MS:1001759" name="Mascot:ProteinGrouping"                            cvRef="PSI-MS" value="Occam's razor" />
        <cvParam accession="MS:1001320" name="Mascot:ShowHomologousProteinsWithSamePeptides"     cvRef="PSI-MS" value="0" />
        <cvParam accession="MS:1001321" name="Mascot:ShowHomologousProteinsWithSubsetOfPeptides" cvRef="PSI-MS" value="0" />
        <cvParam accession="MS:1001322" name="Mascot:RequireBoldRed"                             cvRef="PSI-MS" value="0" />
        <cvParam accession="MS:1001323" name="Mascot:UseUnigeneClustering"                       cvRef="PSI-MS" value="1" />
        <cvParam accession="MS:1001324" name="Mascot:IncludeErrorTolerantMatches"                cvRef="PSI-MS" value="1" />
        <cvParam accession="MS:1001325" name="Mascot:ShowDecoyMatches"                           cvRef="PSI-MS" value="0" />
      </AnalysisParams>
      <Threshold>
        <cvParam accession="MS:1001494" name="no threshold" cvRef="PSI-MS" />
      </Threshold>
    </ProteinDetectionProtocol>
  </AnalysisProtocolCollection>
  <DataCollection>
    <Inputs>
      <SourceFile location="file:///../data/20200330/F002155.dat" id="SF_1" >
        <FileFormat>
          <cvParam accession="MS:1001199" name="Mascot DAT format" cvRef="PSI-MS" />
        </FileFormat>
      </SourceFile>
      <SearchDatabase location="file:///D:/mascot/sequence/Uniprot_bovine/current/Uniprot_bovine_20200316.fasta" id="SDB_Uniprot_bovine" name="Uniprot_bovine" numDatabaseSequences="134392" numResidues="76244912" version="Uniprot_bovine_20200316.fasta">
        <FileFormat>
          <cvParam accession="MS:1001348" name="FASTA format" cvRef="PSI-MS" />
        </FileFormat>
        <DatabaseName>
          <userParam name="Uniprot_bovine_20200316.fasta" />
        </DatabaseName>
        <cvParam accession="MS:1001073" name="database type amino acid" cvRef="PSI-MS" />
      </SearchDatabase>
      <SpectraData location="file:///" id="SD_1">
        <FileFormat>
          <cvParam accession="MS:1001062" name="Mascot MGF format" cvRef="PSI-MS" />
        </FileFormat>
        <SpectrumIDFormat>
          <cvParam accession="MS:1000775" name="single peak list nativeID format" cvRef="PSI-MS" />
        </SpectrumIDFormat>
      </SpectraData>
    </Inputs>
    <AnalysisData>
      <SpectrumIdentificationList id="SIL_1" numSequencesSearched="134392">
        <FragmentationTable>
          <Measure id="m_mz">
            <cvParam cvRef="PSI-MS" accession="MS:1001225" name="product ion m/z" unitCvRef="PSI-MS" unitAccession="MS:1000040" unitName="m/z" />
          </Measure>
          <Measure id="m_intensity">
            <cvParam cvRef="PSI-MS" accession="MS:1001226" name="product ion intensity" unitCvRef="PSI-MS" unitAccession="MS:1000131" unitName="number of counts" />
          </Measure>
          <Measure id="m_error">
            <cvParam cvRef="PSI-MS" accession="MS:1001227" name="product ion m/z error" unitAccession="MS:1000040" unitName="m/z" unitCvRef="PSI-MS" />
          </Measure>
        </FragmentationTable>
        <SpectrumIdentificationResult id="SIR_12" spectrumID="query=12" spectraData_ref="SD_1">
          <SpectrumIdentificationItem id="SII_12_1"  calculatedMassToCharge="882.526792" chargeState="1" experimentalMassToCharge="882.51208" peptide_ref="peptide_12_1" rank="1" passThreshold="false">
            <PeptideEvidenceRef peptideEvidence_ref="PE_12_1_A0A4W2DSU0_0_161_167" />
            <cvParam accession="MS:1001171" name="Mascot:score" cvRef="PSI-MS" value="9.68" />
            <cvParam accession="MS:1001172" name="Mascot:expectation value" cvRef="PSI-MS" value="23.0632672020192" />
            <cvParam accession="MS:1001363" name="peptide unique to one protein" cvRef="PSI-MS" />
          </SpectrumIdentificationItem>
          <cvParam accession="MS:1001371" name="Mascot:identity threshold"  cvRef="PSI-MS" value="36" />
          <cvParam accession="MS:1001370" name="Mascot:homology threshold"  cvRef="PSI-MS" value="21" />
          <cvParam accession="MS:1001030" name="number of peptide seqs compared to each spectrum"  cvRef="PSI-MS" value="4285" />
          <cvParam accession="MS:1000796" name="spectrum title"  cvRef="PSI-MS" value="Locus:1..14.0.7" />
        </SpectrumIdentificationResult>
        <SpectrumIdentificationResult id="SIR_47" spectrumID="query=47" spectraData_ref="SD_1">
          <SpectrumIdentificationItem id="SII_47_1"  calculatedMassToCharge="1448.723569" chargeState="1" experimentalMassToCharge="1448.84827" peptide_ref="peptide_47_1" rank="1" passThreshold="false">
            <PeptideEvidenceRef peptideEvidence_ref="PE_47_1_A0A3Q1LU27_0_1060_1072" />
            <cvParam accession="MS:1001171" name="Mascot:score" cvRef="PSI-MS" value="14.31" />
            <cvParam accession="MS:1001172" name="Mascot:expectation value" cvRef="PSI-MS" value="8.22911202357318" />
            <cvParam accession="MS:1001363" name="peptide unique to one protein" cvRef="PSI-MS" />
          </SpectrumIdentificationItem>
          <SpectrumIdentificationItem id="SII_47_2"  calculatedMassToCharge="1448.814771" chargeState="1" experimentalMassToCharge="1448.84827" peptide_ref="peptide_47_2" rank="2" passThreshold="false">
            <PeptideEvidenceRef peptideEvidence_ref="PE_47_2_A0A4W2C999_0_1656_1668" />
            <cvParam accession="MS:1001171" name="Mascot:score" cvRef="PSI-MS" value="8.39" />
            <cvParam accession="MS:1001172" name="Mascot:expectation value" cvRef="PSI-MS" value="32.1627351486937" />
            <cvParam accession="MS:1001363" name="peptide unique to one protein" cvRef="PSI-MS" />
          </SpectrumIdentificationItem>
          <cvParam accession="MS:1001371" name="Mascot:identity threshold"  cvRef="PSI-MS" value="36" />
          <cvParam accession="MS:1001370" name="Mascot:homology threshold"  cvRef="PSI-MS" value="22" />
          <cvParam accession="MS:1001030" name="number of peptide seqs compared to each spectrum"  cvRef="PSI-MS" value="4440" />
          <cvParam accession="MS:1000796" name="spectrum title"  cvRef="PSI-MS" value="Locus:1..14.0.12" />
        </SpectrumIdentificationResult>
        <SpectrumIdentificationResult id="SIR_54" spectrumID="query=54" spectraData_ref="SD_1">
          <SpectrumIdentificationItem id="SII_54_1"  calculatedMassToCharge="1513.800901" chargeState="1" experimentalMassToCharge="1513.72375" peptide_ref="peptide_54_1" rank="1" passThreshold="false">
            <PeptideEvidenceRef peptideEvidence_ref="PE_54_1_A0A3Q1MJT2_0_357_370" />
            <cvParam accession="MS:1001171" name="Mascot:score" cvRef="PSI-MS" value="27.38" />
            <cvParam accession="MS:1001172" name="Mascot:expectation value" cvRef="PSI-MS" value="0.541757499053902" />
            <cvParam accession="MS:1001363" name="peptide unique to one protein" cvRef="PSI-MS" />
          </SpectrumIdentificationItem>
          <SpectrumIdentificationItem id="SII_54_2"  calculatedMassToCharge="1513.730359" chargeState="1" experimentalMassToCharge="1513.72375" peptide_ref="peptide_54_2" rank="2" passThreshold="false">
            <PeptideEvidenceRef peptideEvidence_ref="PE_54_2_A0A4W2E4B0_0_9_20" />
            <cvParam accession="MS:1001171" name="Mascot:score" cvRef="PSI-MS" value="17.52" />
            <cvParam accession="MS:1001172" name="Mascot:expectation value" cvRef="PSI-MS" value="5.24571789797368" />
            <cvParam accession="MS:1001363" name="peptide unique to one protein" cvRef="PSI-MS" />
          </SpectrumIdentificationItem>
          <SpectrumIdentificationItem id="SII_54_3"  calculatedMassToCharge="1513.848493" chargeState="1" experimentalMassToCharge="1513.72375" peptide_ref="peptide_54_3" rank="3" passThreshold="false">
            <PeptideEvidenceRef peptideEvidence_ref="PE_54_3_A0A3Q1LM79_0_319_331" />
            <cvParam accession="MS:1001171" name="Mascot:score" cvRef="PSI-MS" value="17.52" />
            <cvParam accession="MS:1001172" name="Mascot:expectation value" cvRef="PSI-MS" value="5.24571789797368" />
            <cvParam accession="MS:1001363" name="peptide unique to one protein" cvRef="PSI-MS" />
          </SpectrumIdentificationItem>
          <SpectrumIdentificationItem id="SII_54_4"  calculatedMassToCharge="1513.695112" chargeState="1" experimentalMassToCharge="1513.72375" peptide_ref="peptide_54_4" rank="4" passThreshold="false">
            <PeptideEvidenceRef peptideEvidence_ref="PE_54_4_A0A140T898_0_154_167" />
            <cvParam accession="MS:1001171" name="Mascot:score" cvRef="PSI-MS" value="17.52" />
            <cvParam accession="MS:1001172" name="Mascot:expectation value" cvRef="PSI-MS" value="5.24571789797368" />
            <cvParam accession="MS:1001363" name="peptide unique to one protein" cvRef="PSI-MS" />
          </SpectrumIdentificationItem>
          <SpectrumIdentificationItem id="SII_54_5"  calculatedMassToCharge="1513.69647" chargeState="1" experimentalMassToCharge="1513.72375" peptide_ref="peptide_54_5" rank="5" passThreshold="false">
            <PeptideEvidenceRef peptideEvidence_ref="PE_54_5_A0A4W2DY69_0_201_212" />
            <cvParam accession="MS:1001171" name="Mascot:score" cvRef="PSI-MS" value="17.52" />
            <cvParam accession="MS:1001172" name="Mascot:expectation value" cvRef="PSI-MS" value="5.24571789797368" />
            <cvParam accession="MS:1001363" name="peptide unique to one protein" cvRef="PSI-MS" />
          </SpectrumIdentificationItem>
          <SpectrumIdentificationItem id="SII_54_6"  calculatedMassToCharge="1513.815504" chargeState="1" experimentalMassToCharge="1513.72375" peptide_ref="peptide_54_6" rank="6" passThreshold="false">
            <PeptideEvidenceRef peptideEvidence_ref="PE_54_6_A0A1X9T9N2_0_84_97" />
            <cvParam accession="MS:1001171" name="Mascot:score" cvRef="PSI-MS" value="12.59" />
            <cvParam accession="MS:1001172" name="Mascot:expectation value" cvRef="PSI-MS" value="16.3231860829741" />
            <cvParam accession="MS:1001363" name="peptide unique to one protein" cvRef="PSI-MS" />
          </SpectrumIdentificationItem>
          <SpectrumIdentificationItem id="SII_54_7"  calculatedMassToCharge="1513.833234" chargeState="1" experimentalMassToCharge="1513.72375" peptide_ref="peptide_54_7" rank="7" passThreshold="false">
            <PeptideEvidenceRef peptideEvidence_ref="PE_54_7_A0A4W2DUV0_0_454_466" />
            <cvParam accession="MS:1001171" name="Mascot:score" cvRef="PSI-MS" value="9.02" />
            <cvParam accession="MS:1001172" name="Mascot:expectation value" cvRef="PSI-MS" value="37.1368387193889" />
            <cvParam accession="MS:1001363" name="peptide unique to one protein" cvRef="PSI-MS" />
          </SpectrumIdentificationItem>
          <SpectrumIdentificationItem id="SII_54_8"  calculatedMassToCharge="1513.742719" chargeState="1" experimentalMassToCharge="1513.72375" peptide_ref="peptide_54_8" rank="8" passThreshold="false">
            <PeptideEvidenceRef peptideEvidence_ref="PE_54_8_A0A3Q1LIM1_0_1311_1324" />
            <cvParam accession="MS:1001171" name="Mascot:score" cvRef="PSI-MS" value="9.02" />
            <cvParam accession="MS:1001172" name="Mascot:expectation value" cvRef="PSI-MS" value="37.1368387193889" />
            <cvParam accession="MS:1001363" name="peptide unique to one protein" cvRef="PSI-MS" />
          </SpectrumIdentificationItem>
          <SpectrumIdentificationItem id="SII_54_9"  calculatedMassToCharge="1513.812131" chargeState="1" experimentalMassToCharge="1513.72375" peptide_ref="peptide_54_9" rank="9" passThreshold="false">
            <PeptideEvidenceRef peptideEvidence_ref="PE_54_9_A0A3Q1NBG2_0_1368_1380" />
            <cvParam accession="MS:1001171" name="Mascot:score" cvRef="PSI-MS" value="9.02" />
            <cvParam accession="MS:1001172" name="Mascot:expectation value" cvRef="PSI-MS" value="37.1368387193889" />
            <cvParam accession="MS:1001363" name="peptide unique to one protein" cvRef="PSI-MS" />
          </SpectrumIdentificationItem>
          <SpectrumIdentificationItem id="SII_54_10"  calculatedMassToCharge="1513.83325" chargeState="1" experimentalMassToCharge="1513.72375" peptide_ref="peptide_54_10" rank="10" passThreshold="false">
            <PeptideEvidenceRef peptideEvidence_ref="PE_54_10_A0A4W2CEP4_0_271_286" />
            <cvParam accession="MS:1001171" name="Mascot:score" cvRef="PSI-MS" value="9.02" />
            <cvParam accession="MS:1001172" name="Mascot:expectation value" cvRef="PSI-MS" value="37.1368387193889" />
            <cvParam accession="MS:1001363" name="peptide unique to one protein" cvRef="PSI-MS" />
          </SpectrumIdentificationItem>
          <cvParam accession="MS:1001371" name="Mascot:identity threshold"  cvRef="PSI-MS" value="37" />
          <cvParam accession="MS:1001030" name="number of peptide seqs compared to each spectrum"  cvRef="PSI-MS" value="5927" />
          <cvParam accession="MS:1000796" name="spectrum title"  cvRef="PSI-MS" value="Locus:1..14.0.1" />
        </SpectrumIdentificationResult>
        <SpectrumIdentificationResult id="SIR_58" spectrumID="query=58" spectraData_ref="SD_1">
          <SpectrumIdentificationItem id="SII_58_1"  calculatedMassToCharge="1567.742719" chargeState="1" experimentalMassToCharge="1567.66541" peptide_ref="peptide_58_1" rank="1" passThreshold="false">
            <PeptideEvidenceRef peptideEvidence_ref="PE_58_1_A0A140T897_0_347_359" />
            <cvParam accession="MS:1001171" name="Mascot:score" cvRef="PSI-MS" value="21.92" />
            <cvParam accession="MS:1001172" name="Mascot:expectation value" cvRef="PSI-MS" value="1.12277544215283" />
            <cvParam accession="MS:1001363" name="peptide unique to one protein" cvRef="PSI-MS" />
          </SpectrumIdentificationItem>
          <SpectrumIdentificationItem id="SII_58_2"  calculatedMassToCharge="1567.732191" chargeState="1" experimentalMassToCharge="1567.66541" peptide_ref="peptide_58_2" rank="2" passThreshold="false">
            <PeptideEvidenceRef peptideEvidence_ref="PE_58_2_A0A4W2EQE0_0_756_769" />
            <cvParam accession="MS:1001171" name="Mascot:score" cvRef="PSI-MS" value="19.11" />
            <cvParam accession="MS:1001172" name="Mascot:expectation value" cvRef="PSI-MS" value="2.14433633683374" />
            <cvParam accession="MS:1001363" name="peptide unique to one protein" cvRef="PSI-MS" />
          </SpectrumIdentificationItem>
          <SpectrumIdentificationItem id="SII_58_3"  calculatedMassToCharge="1567.701658" chargeState="1" experimentalMassToCharge="1567.66541" peptide_ref="peptide_58_3" rank="3" passThreshold="false">
            <PeptideEvidenceRef peptideEvidence_ref="PE_58_3_A0A4W2D5C2_0_290_302" />
            <cvParam accession="MS:1001171" name="Mascot:score" cvRef="PSI-MS" value="8.22" />
            <cvParam accession="MS:1001172" name="Mascot:expectation value" cvRef="PSI-MS" value="26.3204254462824" />
            <cvParam accession="MS:1001363" name="peptide unique to one protein" cvRef="PSI-MS" />
          </SpectrumIdentificationItem>
          <SpectrumIdentificationItem id="SII_58_4"  calculatedMassToCharge="1567.698316" chargeState="1" experimentalMassToCharge="1567.66541" peptide_ref="peptide_58_4" rank="4" passThreshold="false">
            <PeptideEvidenceRef peptideEvidence_ref="PE_58_4_A0A4W2E721_0_1098_1111" />
            <cvParam accession="MS:1001171" name="Mascot:score" cvRef="PSI-MS" value="8.14" />
            <cvParam accession="MS:1001172" name="Mascot:expectation value" cvRef="PSI-MS" value="26.8097586895037" />
            <cvParam accession="MS:1001363" name="peptide unique to one protein" cvRef="PSI-MS" />
          </SpectrumIdentificationItem>
          <SpectrumIdentificationItem id="SII_58_5"  calculatedMassToCharge="1567.703016" chargeState="1" experimentalMassToCharge="1567.66541" peptide_ref="peptide_58_5" rank="5" passThreshold="false">
            <PeptideEvidenceRef peptideEvidence_ref="PE_58_5_A0A4W2CLC3_0_61_74" />
            <cvParam accession="MS:1001171" name="Mascot:score" cvRef="PSI-MS" value="8.14" />
            <cvParam accession="MS:1001172" name="Mascot:expectation value" cvRef="PSI-MS" value="26.8097586895037" />
            <cvParam accession="MS:1001363" name="peptide unique to one protein" cvRef="PSI-MS" />
          </SpectrumIdentificationItem>
          <SpectrumIdentificationItem id="SII_58_6"  calculatedMassToCharge="1567.732191" chargeState="1" experimentalMassToCharge="1567.66541" peptide_ref="peptide_58_6" rank="6" passThreshold="false">
            <PeptideEvidenceRef peptideEvidence_ref="PE_58_6_Q58D54_0_206_218" />
            <cvParam accession="MS:1001171" name="Mascot:score" cvRef="PSI-MS" value="7.91" />
            <cvParam accession="MS:1001172" name="Mascot:expectation value" cvRef="PSI-MS" value="28.2678582576244" />
            <cvParam accession="MS:1001363" name="peptide unique to one protein" cvRef="PSI-MS" />
          </SpectrumIdentificationItem>
          <SpectrumIdentificationItem id="SII_58_7"  calculatedMassToCharge="1567.742078" chargeState="1" experimentalMassToCharge="1567.66541" peptide_ref="peptide_58_7" rank="7" passThreshold="false">
            <PeptideEvidenceRef peptideEvidence_ref="PE_58_7_A0A4W2BMS6_0_55_67" />
            <cvParam accession="MS:1001171" name="Mascot:score" cvRef="PSI-MS" value="7.69" />
            <cvParam accession="MS:1001172" name="Mascot:expectation value" cvRef="PSI-MS" value="29.7367091416598" />
            <cvParam accession="MS:1001363" name="peptide unique to one protein" cvRef="PSI-MS" />
          </SpectrumIdentificationItem>
          <cvParam accession="MS:1001371" name="Mascot:identity threshold"  cvRef="PSI-MS" value="35" />
          <cvParam accession="MS:1001370" name="Mascot:homology threshold"  cvRef="PSI-MS" value="33" />
          <cvParam accession="MS:1001030" name="number of peptide seqs compared to each spectrum"  cvRef="PSI-MS" value="3494" />
          <cvParam accession="MS:1000796" name="spectrum title"  cvRef="PSI-MS" value="Locus:1..14.0.4" />
        </SpectrumIdentificationResult>
        <SpectrumIdentificationResult id="SIR_61" spectrumID="query=61" spectraData_ref="SD_1">
          <SpectrumIdentificationItem id="SII_61_1"  calculatedMassToCharge="1617.935621" chargeState="1" experimentalMassToCharge="1617.98938" peptide_ref="peptide_61_1" rank="1" passThreshold="false">
            <PeptideEvidenceRef peptideEvidence_ref="PE_61_1_A0A4W2BNY6_0_70_84" />
            <cvParam accession="MS:1001171" name="Mascot:score" cvRef="PSI-MS" value="10.33" />
            <cvParam accession="MS:1001172" name="Mascot:expectation value" cvRef="PSI-MS" value="10.0051279433801" />
            <cvParam accession="MS:1001363" name="peptide unique to one protein" cvRef="PSI-MS" />
          </SpectrumIdentificationItem>
          <cvParam accession="MS:1001371" name="Mascot:identity threshold"  cvRef="PSI-MS" value="33" />
          <cvParam accession="MS:1001370" name="Mascot:homology threshold"  cvRef="PSI-MS" value="15" />
          <cvParam accession="MS:1001030" name="number of peptide seqs compared to each spectrum"  cvRef="PSI-MS" value="2159" />
          <cvParam accession="MS:1000796" name="spectrum title"  cvRef="PSI-MS" value="Locus:1..14.0.9" />
        </SpectrumIdentificationResult>
        <SpectrumIdentificationResult id="SIR_66" spectrumID="query=66" spectraData_ref="SD_1">
          <SpectrumIdentificationItem id="SII_66_1"  calculatedMassToCharge="1647.808011" chargeState="1" experimentalMassToCharge="1647.75854" peptide_ref="peptide_66_1" rank="1" passThreshold="false">
            <PeptideEvidenceRef peptideEvidence_ref="PE_66_1_A0A3Q1MG81_0_615_628" />
            <cvParam accession="MS:1001171" name="Mascot:score" cvRef="PSI-MS" value="27.01" />
            <cvParam accession="MS:1001172" name="Mascot:expectation value" cvRef="PSI-MS" value="0.508617038111226" />
            <cvParam accession="MS:1001363" name="peptide unique to one protein" cvRef="PSI-MS" />
          </SpectrumIdentificationItem>
          <SpectrumIdentificationItem id="SII_66_2"  calculatedMassToCharge="1647.841062" chargeState="1" experimentalMassToCharge="1647.75854" peptide_ref="peptide_66_2" rank="2" passThreshold="false">
            <PeptideEvidenceRef peptideEvidence_ref="PE_66_2_A0A3Q1MJT2_0_431_444" />
            <cvParam accession="MS:1001171" name="Mascot:score" cvRef="PSI-MS" value="27.01" />
            <cvParam accession="MS:1001172" name="Mascot:expectation value" cvRef="PSI-MS" value="0.508617038111226" />
            <cvParam accession="MS:1001363" name="peptide unique to one protein" cvRef="PSI-MS" />
          </SpectrumIdentificationItem>
          <SpectrumIdentificationItem id="SII_66_3"  calculatedMassToCharge="1647.797285" chargeState="1" experimentalMassToCharge="1647.75854" peptide_ref="peptide_66_3" rank="3" passThreshold="false">
            <PeptideEvidenceRef peptideEvidence_ref="PE_66_3_A0A4W2BLH2_0_243_257" />
            <cvParam accession="MS:1001171" name="Mascot:score" cvRef="PSI-MS" value="17.32" />
            <cvParam accession="MS:1001172" name="Mascot:expectation value" cvRef="PSI-MS" value="4.73577329782484" />
            <cvParam accession="MS:1001363" name="peptide unique to one protein" cvRef="PSI-MS" />
          </SpectrumIdentificationItem>
          <SpectrumIdentificationItem id="SII_66_4"  calculatedMassToCharge="1647.877424" chargeState="1" experimentalMassToCharge="1647.75854" peptide_ref="peptide_66_4" rank="4" passThreshold="false">
            <PeptideEvidenceRef peptideEvidence_ref="PE_66_4_A0A4W2GLE2_0_138_152" />
            <cvParam accession="MS:1001171" name="Mascot:score" cvRef="PSI-MS" value="17.32" />
            <cvParam accession="MS:1001172" name="Mascot:expectation value" cvRef="PSI-MS" value="4.73577329782484" />
            <cvParam accession="MS:1001363" name="peptide unique to one protein" cvRef="PSI-MS" />
          </SpectrumIdentificationItem>
          <SpectrumIdentificationItem id="SII_66_5"  calculatedMassToCharge="1647.794767" chargeState="1" experimentalMassToCharge="1647.75854" peptide_ref="peptide_66_5" rank="5" passThreshold="false">
            <PeptideEvidenceRef peptideEvidence_ref="PE_66_5_A0A3Q1MA16_0_194_206" />
            <cvParam accession="MS:1001171" name="Mascot:score" cvRef="PSI-MS" value="17.32" />
            <cvParam accession="MS:1001172" name="Mascot:expectation value" cvRef="PSI-MS" value="4.73577329782484" />
            <cvParam accession="MS:1001363" name="peptide unique to one protein" cvRef="PSI-MS" />
          </SpectrumIdentificationItem>
          <SpectrumIdentificationItem id="SII_66_6"  calculatedMassToCharge="1647.874067" chargeState="1" experimentalMassToCharge="1647.75854" peptide_ref="peptide_66_6" rank="6" passThreshold="false">
            <PeptideEvidenceRef peptideEvidence_ref="PE_66_6_A0A4W2C758_0_92_105" />
            <cvParam accession="MS:1001171" name="Mascot:score" cvRef="PSI-MS" value="10.14" />
            <cvParam accession="MS:1001172" name="Mascot:expectation value" cvRef="PSI-MS" value="24.7394992274749" />
            <cvParam accession="MS:1001363" name="peptide unique to one protein" cvRef="PSI-MS" />
          </SpectrumIdentificationItem>
          <SpectrumIdentificationItem id="SII_66_7"  calculatedMassToCharge="1647.841062" chargeState="1" experimentalMassToCharge="1647.75854" peptide_ref="peptide_66_7" rank="7" passThreshold="false">
            <PeptideEvidenceRef peptideEvidence_ref="PE_66_7_A0A4W2F3V1_0_546_559" />
            <cvParam accession="MS:1001171" name="Mascot:score" cvRef="PSI-MS" value="10.10" />
            <cvParam accession="MS:1001172" name="Mascot:expectation value" cvRef="PSI-MS" value="24.968410995421" />
            <cvParam accession="MS:1001363" name="peptide unique to one protein" cvRef="PSI-MS" />
          </SpectrumIdentificationItem>
          <SpectrumIdentificationItem id="SII_66_8"  calculatedMassToCharge="1647.793256" chargeState="1" experimentalMassToCharge="1647.75854" peptide_ref="peptide_66_8" rank="8" passThreshold="false">
            <PeptideEvidenceRef peptideEvidence_ref="PE_66_8_A0A4W2EYE1_0_124_137" />
            <cvParam accession="MS:1001171" name="Mascot:score" cvRef="PSI-MS" value="8.33" />
            <cvParam accession="MS:1001172" name="Mascot:expectation value" cvRef="PSI-MS" value="37.5310663938008" />
            <cvParam accession="MS:1001363" name="peptide unique to one protein" cvRef="PSI-MS" />
          </SpectrumIdentificationItem>
          <SpectrumIdentificationItem id="SII_66_9"  calculatedMassToCharge="1647.825773" chargeState="1" experimentalMassToCharge="1647.75854" peptide_ref="peptide_66_9" rank="9" passThreshold="false">
            <PeptideEvidenceRef peptideEvidence_ref="PE_66_9_A0A4W2D0D9_0_53_67" />
            <cvParam accession="MS:1001171" name="Mascot:score" cvRef="PSI-MS" value="8.05" />
            <cvParam accession="MS:1001172" name="Mascot:expectation value" cvRef="PSI-MS" value="40.0304898412632" />
            <cvParam accession="MS:1001363" name="peptide unique to one protein" cvRef="PSI-MS" />
          </SpectrumIdentificationItem>
          <SpectrumIdentificationItem id="SII_66_10"  calculatedMassToCharge="1647.863508" chargeState="1" experimentalMassToCharge="1647.75854" peptide_ref="peptide_66_10" rank="10" passThreshold="false">
            <PeptideEvidenceRef peptideEvidence_ref="PE_66_10_A0A4W2DNF7_0_525_538" />
            <cvParam accession="MS:1001171" name="Mascot:score" cvRef="PSI-MS" value="8.05" />
            <cvParam accession="MS:1001172" name="Mascot:expectation value" cvRef="PSI-MS" value="40.0304898412632" />
            <cvParam accession="MS:1001363" name="peptide unique to one protein" cvRef="PSI-MS" />
          </SpectrumIdentificationItem>
          <cvParam accession="MS:1001371" name="Mascot:identity threshold"  cvRef="PSI-MS" value="37" />
          <cvParam accession="MS:1001030" name="number of peptide seqs compared to each spectrum"  cvRef="PSI-MS" value="5110" />
          <cvParam accession="MS:1000796" name="spectrum title"  cvRef="PSI-MS" value="Locus:1..14.0.5" />
        </SpectrumIdentificationResult>
      </SpectrumIdentificationList>
      <ProteinDetectionList id="PDL_1">
        <ProteinAmbiguityGroup id="PAG_hit_1" >
          <ProteinDetectionHypothesis id="PDH_A0A3Q1MJT2_0" dBSequence_ref="DBSeq_1_A0A3Q1MJT2"  passThreshold="true">
            <PeptideHypothesis peptideEvidence_ref="PE_54_1_A0A3Q1MJT2_0_357_370">
              <SpectrumIdentificationItemRef spectrumIdentificationItem_ref="SII_54_1" />
            </PeptideHypothesis>
            <PeptideHypothesis peptideEvidence_ref="PE_66_2_A0A3Q1MJT2_0_431_444">
              <SpectrumIdentificationItemRef spectrumIdentificationItem_ref="SII_66_2" />
            </PeptideHypothesis>
            <cvParam accession="MS:1001171" name="Mascot:score" cvRef="PSI-MS" value="54.39" />
            <cvParam accession="MS:1001591" name="anchor protein" cvRef="PSI-MS" value="" />
            <cvParam accession="MS:1001097" name="distinct peptide sequences" cvRef="PSI-MS" value="2" />
          </ProteinDetectionHypothesis>
        </ProteinAmbiguityGroup>
        <ProteinAmbiguityGroup id="PAG_hit_2" >
          <ProteinDetectionHypothesis id="PDH_A0A3Q1MG81_0" dBSequence_ref="DBSeq_1_A0A3Q1MG81"  passThreshold="true">
            <PeptideHypothesis peptideEvidence_ref="PE_66_1_A0A3Q1MG81_0_615_628">
              <SpectrumIdentificationItemRef spectrumIdentificationItem_ref="SII_66_1" />
            </PeptideHypothesis>
            <cvParam accession="MS:1001171" name="Mascot:score" cvRef="PSI-MS" value="27.01" />
            <cvParam accession="MS:1001591" name="anchor protein" cvRef="PSI-MS" value="" />
            <cvParam accession="MS:1001097" name="distinct peptide sequences" cvRef="PSI-MS" value="1" />
          </ProteinDetectionHypothesis>
        </ProteinAmbiguityGroup>
        <ProteinAmbiguityGroup id="PAG_hit_3" >
          <ProteinDetectionHypothesis id="PDH_A0A140T897_0" dBSequence_ref="DBSeq_1_A0A140T897"  passThreshold="true">
            <PeptideHypothesis peptideEvidence_ref="PE_58_1_A0A140T897_0_347_359">
              <SpectrumIdentificationItemRef spectrumIdentificationItem_ref="SII_58_1" />
            </PeptideHypothesis>
            <cvParam accession="MS:1001171" name="Mascot:score" cvRef="PSI-MS" value="21.92" />
            <cvParam accession="MS:1001591" name="anchor protein" cvRef="PSI-MS" value="" />
            <cvParam accession="MS:1001097" name="distinct peptide sequences" cvRef="PSI-MS" value="1" />
          </ProteinDetectionHypothesis>
        </ProteinAmbiguityGroup>
        <ProteinAmbiguityGroup id="PAG_hit_4" >
          <ProteinDetectionHypothesis id="PDH_A0A4W2EQE0_0" dBSequence_ref="DBSeq_1_A0A4W2EQE0"  passThreshold="true">
            <PeptideHypothesis peptideEvidence_ref="PE_58_2_A0A4W2EQE0_0_756_769">
              <SpectrumIdentificationItemRef spectrumIdentificationItem_ref="SII_58_2" />
            </PeptideHypothesis>
            <cvParam accession="MS:1001171" name="Mascot:score" cvRef="PSI-MS" value="19.11" />
            <cvParam accession="MS:1001591" name="anchor protein" cvRef="PSI-MS" value="" />
            <cvParam accession="MS:1001097" name="distinct peptide sequences" cvRef="PSI-MS" value="1" />
          </ProteinDetectionHypothesis>
        </ProteinAmbiguityGroup>
        <ProteinAmbiguityGroup id="PAG_hit_5" >
          <ProteinDetectionHypothesis id="PDH_A0A140T898_0" dBSequence_ref="DBSeq_1_A0A140T898"  passThreshold="true">
            <PeptideHypothesis peptideEvidence_ref="PE_54_4_A0A140T898_0_154_167">
              <SpectrumIdentificationItemRef spectrumIdentificationItem_ref="SII_54_4" />
            </PeptideHypothesis>
            <cvParam accession="MS:1001171" name="Mascot:score" cvRef="PSI-MS" value="17.52" />
            <cvParam accession="MS:1001591" name="anchor protein" cvRef="PSI-MS" value="" />
            <cvParam accession="MS:1001097" name="distinct peptide sequences" cvRef="PSI-MS" value="1" />
          </ProteinDetectionHypothesis>
        </ProteinAmbiguityGroup>
        <ProteinAmbiguityGroup id="PAG_hit_6" >
          <ProteinDetectionHypothesis id="PDH_A0A3Q1LM79_0" dBSequence_ref="DBSeq_1_A0A3Q1LM79"  passThreshold="true">
            <PeptideHypothesis peptideEvidence_ref="PE_54_3_A0A3Q1LM79_0_319_331">
              <SpectrumIdentificationItemRef spectrumIdentificationItem_ref="SII_54_3" />
            </PeptideHypothesis>
            <cvParam accession="MS:1001171" name="Mascot:score" cvRef="PSI-MS" value="17.52" />
            <cvParam accession="MS:1001591" name="anchor protein" cvRef="PSI-MS" value="" />
            <cvParam accession="MS:1001097" name="distinct peptide sequences" cvRef="PSI-MS" value="1" />
          </ProteinDetectionHypothesis>
        </ProteinAmbiguityGroup>
        <ProteinAmbiguityGroup id="PAG_hit_7" >
          <ProteinDetectionHypothesis id="PDH_A0A4W2E4B0_0" dBSequence_ref="DBSeq_1_A0A4W2E4B0"  passThreshold="true">
            <PeptideHypothesis peptideEvidence_ref="PE_54_2_A0A4W2E4B0_0_9_20">
              <SpectrumIdentificationItemRef spectrumIdentificationItem_ref="SII_54_2" />
            </PeptideHypothesis>
            <cvParam accession="MS:1001171" name="Mascot:score" cvRef="PSI-MS" value="17.52" />
            <cvParam accession="MS:1001591" name="anchor protein" cvRef="PSI-MS" value="" />
            <cvParam accession="MS:1001097" name="distinct peptide sequences" cvRef="PSI-MS" value="1" />
          </ProteinDetectionHypothesis>
        </ProteinAmbiguityGroup>
        <ProteinAmbiguityGroup id="PAG_hit_8" >
          <ProteinDetectionHypothesis id="PDH_A0A3Q1MA16_0" dBSequence_ref="DBSeq_1_A0A3Q1MA16"  passThreshold="true">
            <PeptideHypothesis peptideEvidence_ref="PE_66_5_A0A3Q1MA16_0_194_206">
              <SpectrumIdentificationItemRef spectrumIdentificationItem_ref="SII_66_5" />
            </PeptideHypothesis>
            <cvParam accession="MS:1001171" name="Mascot:score" cvRef="PSI-MS" value="17.32" />
            <cvParam accession="MS:1001591" name="anchor protein" cvRef="PSI-MS" value="" />
            <cvParam accession="MS:1001097" name="distinct peptide sequences" cvRef="PSI-MS" value="1" />
          </ProteinDetectionHypothesis>
        </ProteinAmbiguityGroup>
        <ProteinAmbiguityGroup id="PAG_hit_9" >
          <ProteinDetectionHypothesis id="PDH_A0A4W2BLH2_0" dBSequence_ref="DBSeq_1_A0A4W2BLH2"  passThreshold="true">
            <PeptideHypothesis peptideEvidence_ref="PE_66_3_A0A4W2BLH2_0_243_257">
              <SpectrumIdentificationItemRef spectrumIdentificationItem_ref="SII_66_3" />
            </PeptideHypothesis>
            <cvParam accession="MS:1001171" name="Mascot:score" cvRef="PSI-MS" value="17.32" />
            <cvParam accession="MS:1001591" name="anchor protein" cvRef="PSI-MS" value="" />
            <cvParam accession="MS:1001097" name="distinct peptide sequences" cvRef="PSI-MS" value="1" />
          </ProteinDetectionHypothesis>
        </ProteinAmbiguityGroup>
        <ProteinAmbiguityGroup id="PAG_hit_10" >
          <ProteinDetectionHypothesis id="PDH_A0A4W2GLE2_0" dBSequence_ref="DBSeq_1_A0A4W2GLE2"  passThreshold="true">
            <PeptideHypothesis peptideEvidence_ref="PE_66_4_A0A4W2GLE2_0_138_152">
              <SpectrumIdentificationItemRef spectrumIdentificationItem_ref="SII_66_4" />
            </PeptideHypothesis>
            <cvParam accession="MS:1001171" name="Mascot:score" cvRef="PSI-MS" value="17.32" />
            <cvParam accession="MS:1001591" name="anchor protein" cvRef="PSI-MS" value="" />
            <cvParam accession="MS:1001097" name="distinct peptide sequences" cvRef="PSI-MS" value="1" />
          </ProteinDetectionHypothesis>
        </ProteinAmbiguityGroup>
        <ProteinAmbiguityGroup id="PAG_hit_11" >
          <ProteinDetectionHypothesis id="PDH_A0A4W2DY69_0" dBSequence_ref="DBSeq_1_A0A4W2DY69"  passThreshold="true">
            <PeptideHypothesis peptideEvidence_ref="PE_54_5_A0A4W2DY69_0_201_212">
              <SpectrumIdentificationItemRef spectrumIdentificationItem_ref="SII_54_5" />
            </PeptideHypothesis>
            <cvParam accession="MS:1001171" name="Mascot:score" cvRef="PSI-MS" value="16.3444402869636" />
            <cvParam accession="MS:1001591" name="anchor protein" cvRef="PSI-MS" value="" />
            <cvParam accession="MS:1001097" name="distinct peptide sequences" cvRef="PSI-MS" value="1" />
          </ProteinDetectionHypothesis>
        </ProteinAmbiguityGroup>
        <ProteinAmbiguityGroup id="PAG_hit_12" >
          <ProteinDetectionHypothesis id="PDH_A0A3Q1LU27_0" dBSequence_ref="DBSeq_1_A0A3Q1LU27"  passThreshold="true">
            <PeptideHypothesis peptideEvidence_ref="PE_47_1_A0A3Q1LU27_0_1060_1072">
              <SpectrumIdentificationItemRef spectrumIdentificationItem_ref="SII_47_1" />
            </PeptideHypothesis>
            <cvParam accession="MS:1001171" name="Mascot:score" cvRef="PSI-MS" value="14.31" />
            <cvParam accession="MS:1001591" name="anchor protein" cvRef="PSI-MS" value="" />
            <cvParam accession="MS:1001097" name="distinct peptide sequences" cvRef="PSI-MS" value="1" />
          </ProteinDetectionHypothesis>
        </ProteinAmbiguityGroup>
        <ProteinAmbiguityGroup id="PAG_hit_13" >
          <ProteinDetectionHypothesis id="PDH_A0A1X9T9N2_0" dBSequence_ref="DBSeq_1_A0A1X9T9N2"  passThreshold="true">
            <PeptideHypothesis peptideEvidence_ref="PE_54_6_A0A1X9T9N2_0_84_97">
              <SpectrumIdentificationItemRef spectrumIdentificationItem_ref="SII_54_6" />
            </PeptideHypothesis>
            <cvParam accession="MS:1001171" name="Mascot:score" cvRef="PSI-MS" value="12.59" />
            <cvParam accession="MS:1001591" name="anchor protein" cvRef="PSI-MS" value="" />
            <cvParam accession="MS:1001097" name="distinct peptide sequences" cvRef="PSI-MS" value="1" />
          </ProteinDetectionHypothesis>
        </ProteinAmbiguityGroup>
        <ProteinAmbiguityGroup id="PAG_hit_14" >
          <ProteinDetectionHypothesis id="PDH_A0A4W2BNY6_0" dBSequence_ref="DBSeq_1_A0A4W2BNY6"  passThreshold="true">
            <PeptideHypothesis peptideEvidence_ref="PE_61_1_A0A4W2BNY6_0_70_84">
              <SpectrumIdentificationItemRef spectrumIdentificationItem_ref="SII_61_1" />
            </PeptideHypothesis>
            <cvParam accession="MS:1001171" name="Mascot:score" cvRef="PSI-MS" value="10.33" />
            <cvParam accession="MS:1001591" name="anchor protein" cvRef="PSI-MS" value="" />
            <cvParam accession="MS:1001097" name="distinct peptide sequences" cvRef="PSI-MS" value="1" />
          </ProteinDetectionHypothesis>
        </ProteinAmbiguityGroup>
        <ProteinAmbiguityGroup id="PAG_hit_15" >
          <ProteinDetectionHypothesis id="PDH_A0A4W2C758_0" dBSequence_ref="DBSeq_1_A0A4W2C758"  passThreshold="true">
            <PeptideHypothesis peptideEvidence_ref="PE_66_6_A0A4W2C758_0_92_105">
              <SpectrumIdentificationItemRef spectrumIdentificationItem_ref="SII_66_6" />
            </PeptideHypothesis>
            <cvParam accession="MS:1001171" name="Mascot:score" cvRef="PSI-MS" value="10.14" />
            <cvParam accession="MS:1001591" name="anchor protein" cvRef="PSI-MS" value="" />
            <cvParam accession="MS:1001097" name="distinct peptide sequences" cvRef="PSI-MS" value="1" />
          </ProteinDetectionHypothesis>
        </ProteinAmbiguityGroup>
        <ProteinAmbiguityGroup id="PAG_hit_16" >
          <ProteinDetectionHypothesis id="PDH_A0A4W2F3V1_0" dBSequence_ref="DBSeq_1_A0A4W2F3V1"  passThreshold="true">
            <PeptideHypothesis peptideEvidence_ref="PE_66_7_A0A4W2F3V1_0_546_559">
              <SpectrumIdentificationItemRef spectrumIdentificationItem_ref="SII_66_7" />
            </PeptideHypothesis>
            <cvParam accession="MS:1001171" name="Mascot:score" cvRef="PSI-MS" value="10.1" />
            <cvParam accession="MS:1001591" name="anchor protein" cvRef="PSI-MS" value="" />
            <cvParam accession="MS:1001097" name="distinct peptide sequences" cvRef="PSI-MS" value="1" />
          </ProteinDetectionHypothesis>
        </ProteinAmbiguityGroup>
        <ProteinAmbiguityGroup id="PAG_hit_17" >
          <ProteinDetectionHypothesis id="PDH_A0A4W2DSU0_0" dBSequence_ref="DBSeq_1_A0A4W2DSU0"  passThreshold="true">
            <PeptideHypothesis peptideEvidence_ref="PE_12_1_A0A4W2DSU0_0_161_167">
              <SpectrumIdentificationItemRef spectrumIdentificationItem_ref="SII_12_1" />
            </PeptideHypothesis>
            <cvParam accession="MS:1001171" name="Mascot:score" cvRef="PSI-MS" value="9.68" />
            <cvParam accession="MS:1001591" name="anchor protein" cvRef="PSI-MS" value="" />
            <cvParam accession="MS:1001097" name="distinct peptide sequences" cvRef="PSI-MS" value="1" />
          </ProteinDetectionHypothesis>
        </ProteinAmbiguityGroup>
        <ProteinAmbiguityGroup id="PAG_hit_18" >
          <ProteinDetectionHypothesis id="PDH_A0A3Q1LIM1_0" dBSequence_ref="DBSeq_1_A0A3Q1LIM1"  passThreshold="true">
            <PeptideHypothesis peptideEvidence_ref="PE_54_8_A0A3Q1LIM1_0_1311_1324">
              <SpectrumIdentificationItemRef spectrumIdentificationItem_ref="SII_54_8" />
            </PeptideHypothesis>
            <cvParam accession="MS:1001171" name="Mascot:score" cvRef="PSI-MS" value="9.02" />
            <cvParam accession="MS:1001591" name="anchor protein" cvRef="PSI-MS" value="" />
            <cvParam accession="MS:1001097" name="distinct peptide sequences" cvRef="PSI-MS" value="1" />
          </ProteinDetectionHypothesis>
        </ProteinAmbiguityGroup>
        <ProteinAmbiguityGroup id="PAG_hit_19" >
          <ProteinDetectionHypothesis id="PDH_A0A3Q1NBG2_0" dBSequence_ref="DBSeq_1_A0A3Q1NBG2"  passThreshold="true">
            <PeptideHypothesis peptideEvidence_ref="PE_54_9_A0A3Q1NBG2_0_1368_1380">
              <SpectrumIdentificationItemRef spectrumIdentificationItem_ref="SII_54_9" />
            </PeptideHypothesis>
            <cvParam accession="MS:1001171" name="Mascot:score" cvRef="PSI-MS" value="9.02" />
            <cvParam accession="MS:1001591" name="anchor protein" cvRef="PSI-MS" value="" />
            <cvParam accession="MS:1001097" name="distinct peptide sequences" cvRef="PSI-MS" value="1" />
          </ProteinDetectionHypothesis>
        </ProteinAmbiguityGroup>
        <ProteinAmbiguityGroup id="PAG_hit_20" >
          <ProteinDetectionHypothesis id="PDH_A0A4W2CEP4_0" dBSequence_ref="DBSeq_1_A0A4W2CEP4"  passThreshold="true">
            <PeptideHypothesis peptideEvidence_ref="PE_54_10_A0A4W2CEP4_0_271_286">
              <SpectrumIdentificationItemRef spectrumIdentificationItem_ref="SII_54_10" />
            </PeptideHypothesis>
            <cvParam accession="MS:1001171" name="Mascot:score" cvRef="PSI-MS" value="9.02" />
            <cvParam accession="MS:1001591" name="anchor protein" cvRef="PSI-MS" value="" />
            <cvParam accession="MS:1001097" name="distinct peptide sequences" cvRef="PSI-MS" value="1" />
          </ProteinDetectionHypothesis>
        </ProteinAmbiguityGroup>
        <ProteinAmbiguityGroup id="PAG_hit_21" >
          <ProteinDetectionHypothesis id="PDH_A0A4W2DUV0_0" dBSequence_ref="DBSeq_1_A0A4W2DUV0"  passThreshold="true">
            <PeptideHypothesis peptideEvidence_ref="PE_54_7_A0A4W2DUV0_0_454_466">
              <SpectrumIdentificationItemRef spectrumIdentificationItem_ref="SII_54_7" />
            </PeptideHypothesis>
            <cvParam accession="MS:1001171" name="Mascot:score" cvRef="PSI-MS" value="9.02" />
            <cvParam accession="MS:1001591" name="anchor protein" cvRef="PSI-MS" value="" />
            <cvParam accession="MS:1001097" name="distinct peptide sequences" cvRef="PSI-MS" value="1" />
          </ProteinDetectionHypothesis>
        </ProteinAmbiguityGroup>
        <ProteinAmbiguityGroup id="PAG_hit_22" >
          <ProteinDetectionHypothesis id="PDH_A0A4W2C999_0" dBSequence_ref="DBSeq_1_A0A4W2C999"  passThreshold="true">
            <PeptideHypothesis peptideEvidence_ref="PE_47_2_A0A4W2C999_0_1656_1668">
              <SpectrumIdentificationItemRef spectrumIdentificationItem_ref="SII_47_2" />
            </PeptideHypothesis>
            <cvParam accession="MS:1001171" name="Mascot:score" cvRef="PSI-MS" value="8.39" />
            <cvParam accession="MS:1001591" name="anchor protein" cvRef="PSI-MS" value="" />
            <cvParam accession="MS:1001097" name="distinct peptide sequences" cvRef="PSI-MS" value="1" />
          </ProteinDetectionHypothesis>
        </ProteinAmbiguityGroup>
        <ProteinAmbiguityGroup id="PAG_hit_23" >
          <ProteinDetectionHypothesis id="PDH_A0A4W2EYE1_0" dBSequence_ref="DBSeq_1_A0A4W2EYE1"  passThreshold="true">
            <PeptideHypothesis peptideEvidence_ref="PE_66_8_A0A4W2EYE1_0_124_137">
              <SpectrumIdentificationItemRef spectrumIdentificationItem_ref="SII_66_8" />
            </PeptideHypothesis>
            <cvParam accession="MS:1001171" name="Mascot:score" cvRef="PSI-MS" value="8.33" />
            <cvParam accession="MS:1001591" name="anchor protein" cvRef="PSI-MS" value="" />
            <cvParam accession="MS:1001097" name="distinct peptide sequences" cvRef="PSI-MS" value="1" />
          </ProteinDetectionHypothesis>
        </ProteinAmbiguityGroup>
        <ProteinAmbiguityGroup id="PAG_hit_24" >
          <ProteinDetectionHypothesis id="PDH_A0A4W2D5C2_0" dBSequence_ref="DBSeq_1_A0A4W2D5C2"  passThreshold="true">
            <PeptideHypothesis peptideEvidence_ref="PE_58_3_A0A4W2D5C2_0_290_302">
              <SpectrumIdentificationItemRef spectrumIdentificationItem_ref="SII_58_3" />
            </PeptideHypothesis>
            <cvParam accession="MS:1001171" name="Mascot:score" cvRef="PSI-MS" value="8.22" />
            <cvParam accession="MS:1001591" name="anchor protein" cvRef="PSI-MS" value="" />
            <cvParam accession="MS:1001097" name="distinct peptide sequences" cvRef="PSI-MS" value="1" />
          </ProteinDetectionHypothesis>
        </ProteinAmbiguityGroup>
        <ProteinAmbiguityGroup id="PAG_hit_25" >
          <ProteinDetectionHypothesis id="PDH_A0A4W2CLC3_0" dBSequence_ref="DBSeq_1_A0A4W2CLC3"  passThreshold="true">
            <PeptideHypothesis peptideEvidence_ref="PE_58_5_A0A4W2CLC3_0_61_74">
              <SpectrumIdentificationItemRef spectrumIdentificationItem_ref="SII_58_5" />
            </PeptideHypothesis>
            <cvParam accession="MS:1001171" name="Mascot:score" cvRef="PSI-MS" value="8.14" />
            <cvParam accession="MS:1001591" name="anchor protein" cvRef="PSI-MS" value="" />
            <cvParam accession="MS:1001097" name="distinct peptide sequences" cvRef="PSI-MS" value="1" />
          </ProteinDetectionHypothesis>
        </ProteinAmbiguityGroup>
        <ProteinAmbiguityGroup id="PAG_hit_26" >
          <ProteinDetectionHypothesis id="PDH_A0A4W2E721_0" dBSequence_ref="DBSeq_1_A0A4W2E721"  passThreshold="true">
            <PeptideHypothesis peptideEvidence_ref="PE_58_4_A0A4W2E721_0_1098_1111">
              <SpectrumIdentificationItemRef spectrumIdentificationItem_ref="SII_58_4" />
            </PeptideHypothesis>
            <cvParam accession="MS:1001171" name="Mascot:score" cvRef="PSI-MS" value="8.14" />
            <cvParam accession="MS:1001591" name="anchor protein" cvRef="PSI-MS" value="" />
            <cvParam accession="MS:1001097" name="distinct peptide sequences" cvRef="PSI-MS" value="1" />
          </ProteinDetectionHypothesis>
        </ProteinAmbiguityGroup>
        <ProteinAmbiguityGroup id="PAG_hit_27" >
          <ProteinDetectionHypothesis id="PDH_A0A4W2D0D9_0" dBSequence_ref="DBSeq_1_A0A4W2D0D9"  passThreshold="true">
            <PeptideHypothesis peptideEvidence_ref="PE_66_9_A0A4W2D0D9_0_53_67">
              <SpectrumIdentificationItemRef spectrumIdentificationItem_ref="SII_66_9" />
            </PeptideHypothesis>
            <cvParam accession="MS:1001171" name="Mascot:score" cvRef="PSI-MS" value="8.05" />
            <cvParam accession="MS:1001591" name="anchor protein" cvRef="PSI-MS" value="" />
            <cvParam accession="MS:1001097" name="distinct peptide sequences" cvRef="PSI-MS" value="1" />
          </ProteinDetectionHypothesis>
        </ProteinAmbiguityGroup>
        <ProteinAmbiguityGroup id="PAG_hit_28" >
          <ProteinDetectionHypothesis id="PDH_A0A4W2DNF7_0" dBSequence_ref="DBSeq_1_A0A4W2DNF7"  passThreshold="true">
            <PeptideHypothesis peptideEvidence_ref="PE_66_10_A0A4W2DNF7_0_525_538">
              <SpectrumIdentificationItemRef spectrumIdentificationItem_ref="SII_66_10" />
            </PeptideHypothesis>
            <cvParam accession="MS:1001171" name="Mascot:score" cvRef="PSI-MS" value="8.05" />
            <cvParam accession="MS:1001591" name="anchor protein" cvRef="PSI-MS" value="" />
            <cvParam accession="MS:1001097" name="distinct peptide sequences" cvRef="PSI-MS" value="1" />
          </ProteinDetectionHypothesis>
        </ProteinAmbiguityGroup>
        <ProteinAmbiguityGroup id="PAG_hit_29" >
          <ProteinDetectionHypothesis id="PDH_Q58D54_0" dBSequence_ref="DBSeq_1_Q58D54"  passThreshold="true">
            <PeptideHypothesis peptideEvidence_ref="PE_58_6_Q58D54_0_206_218">
              <SpectrumIdentificationItemRef spectrumIdentificationItem_ref="SII_58_6" />
            </PeptideHypothesis>
            <cvParam accession="MS:1001171" name="Mascot:score" cvRef="PSI-MS" value="7.91" />
            <cvParam accession="MS:1001591" name="anchor protein" cvRef="PSI-MS" value="" />
            <cvParam accession="MS:1001097" name="distinct peptide sequences" cvRef="PSI-MS" value="1" />
          </ProteinDetectionHypothesis>
        </ProteinAmbiguityGroup>
        <ProteinAmbiguityGroup id="PAG_hit_30" >
          <ProteinDetectionHypothesis id="PDH_A0A4W2BMS6_0" dBSequence_ref="DBSeq_1_A0A4W2BMS6"  passThreshold="true">
            <PeptideHypothesis peptideEvidence_ref="PE_58_7_A0A4W2BMS6_0_55_67">
              <SpectrumIdentificationItemRef spectrumIdentificationItem_ref="SII_58_7" />
            </PeptideHypothesis>
            <cvParam accession="MS:1001171" name="Mascot:score" cvRef="PSI-MS" value="7.69" />
            <cvParam accession="MS:1001591" name="anchor protein" cvRef="PSI-MS" value="" />
            <cvParam accession="MS:1001097" name="distinct peptide sequences" cvRef="PSI-MS" value="1" />
          </ProteinDetectionHypothesis>
        </ProteinAmbiguityGroup>
      </ProteinDetectionList>
    </AnalysisData>
  </DataCollection>
  <BibliographicReference 
    id="10.1002/(SICI)1522-2683(19991201)20:18&lt;3551::AID-ELPS3551&gt;3.0.CO;2-2"
    authors="David N. Perkins, Darryl J. C. Pappin, David M. Creasy, John S. Cottrell"
    editor="" 
    title="Probability-based protein identification by searching sequence databases using mass spectrometry data"
    name="Probability-based protein identification by searching sequence databases using mass spectrometry data"
    publication="Electrophoresis" 
    volume="20" 
    issue="18" 
    pages="3551-3567" 
    publisher="Wiley VCH"
    year="1999"
    />
</MzIdentML>
