# Supplementary material for: Alpha-2-Macroglobulin as a New Promising Biomarker Improving the Diagnostic Sensitivity of Bovine Paratuberculosis
Source: Front Vet Sci. 2021 Mar 5;8:637716. doi: 10.3389/fvets.2021.637716 (PMC7973028; doi:10.3389/fvets.2021.637716)
Supplement: Supplementary Data 1 — Mascot search results and raw data files for LC-MS/MS analysis for the identification of specific blood proteins in cattle with Johne's disease. [file Data_Sheet_1.zip › mzidentML/8 n22.mzid]

<?xml version="1.0" encoding="UTF-8"?>
<MzIdentML id="report" version="1.1.0"
             xsi:schemaLocation="http://psidev.info/psi/pi/mzIdentML/1.1 http://203.255.41.217/mascot/xmlns/schema/mzIdentML/mzIdentML1.1.0.xsd"
             xmlns="http://psidev.info/psi/pi/mzIdentML/1.1"
             xmlns:xsi="http://www.w3.org/2001/XMLSchema-instance"
             creationDate="2021-01-19T15:05:52">
  <cvList>
    <cv id="PSI-MS" fullName="Proteomics Standards Initiative Mass Spectrometry Vocabularies"   uri="http://psidev.cvs.sourceforge.net/viewvc/*checkout*/psidev/psi/psi-ms/mzML/controlledVocabulary/psi-ms.obo" version="3.64.0"></cv>
    <cv id="UNIMOD" fullName="UNIMOD"        uri="http://www.unimod.org/obo/unimod.obo"></cv>
    <cv id="UO"     fullName="UNIT-ONTOLOGY" uri="http://obo.cvs.sourceforge.net/*checkout*/obo/obo/ontology/phenotype/unit.obo"></cv>
  </cvList>
  <AnalysisSoftwareList>
    <AnalysisSoftware id="AS_mascot_server" name="Mascot Server" version="2.5.1" uri="http://www.matrixscience.com/search_form_select.html">
      <ContactRole contact_ref="ORG_MSL">
        <Role>
          <cvParam accession="MS:1001267" name="software vendor" cvRef="PSI-MS" />
        </Role>
      </ContactRole>
      <SoftwareName>
        <cvParam accession="MS:1001207" name="Mascot" cvRef="PSI-MS" />
      </SoftwareName>
      <Customizations>
        No customisations
      </Customizations>
    </AnalysisSoftware>
    <AnalysisSoftware id="AS_mascot_parser" name="Mascot Parser" version="2.5.2.0" uri="http://www.matrixscience.com/msparser.html">
      <ContactRole contact_ref="ORG_MSL">
        <Role>
          <cvParam accession="MS:1001267" name="software vendor" cvRef="PSI-MS" />
        </Role>
      </ContactRole>
      <SoftwareName>
        <cvParam accession="MS:1001478" name="Mascot Parser" cvRef="PSI-MS" />
      </SoftwareName>
      <Customizations>
        No customisations
      </Customizations>
    </AnalysisSoftware>
  </AnalysisSoftwareList>
  <Provider id="PROVIDER">
    <ContactRole contact_ref="PERSON_DOC_OWNER">
      <Role>
        <cvParam accession="MS:1001271" name="researcher" cvRef="PSI-MS" />
      </Role>
    </ContactRole>
  </Provider>
  <AuditCollection>
    <Person id="PERSON_MSL">
      <Affiliation organization_ref="ORG_MSL" />
    </Person>
    <Person id="PERSON_DOC_OWNER" name="">
      <Affiliation organization_ref="ORG_DOC_OWNER" />
    </Person>
    <Organization id="ORG_MSL" name="Matrix Science Limited">
      <cvParam accession="MS:1000589" name="contact email" value="support@matrixscience.com" cvRef="PSI-MS" />
      <cvParam accession="MS:1000587" name="contact address" value="64 Baker Street, London W1U 7GB, UK" cvRef="PSI-MS" />
      <cvParam accession="MS:1001755" name="contact phone number" value="+44 (0)20 7486 1050" cvRef="PSI-MS" />
      <cvParam accession="MS:1001756" name="contact fax number" value="+44 (0)20 7224 1344" cvRef="PSI-MS" />
    </Organization>
    <Organization id="ORG_DOC_OWNER" />
  </AuditCollection>
  <SequenceCollection>
    <DBSequence id="DBSeq_1_A0A3Q1LU27" searchDatabase_ref="SDB_Uniprot_bovine" accession="A0A3Q1LU27" >
      <cvParam accession="MS:1001088" name="protein description" cvRef="PSI-MS" value="Uncharacterized protein OS=Bos taurus OX=9913 GN=RAPGEF6 PE=4 SV=1" />
    </DBSequence>
    <DBSequence id="DBSeq_1_A0A4W2C999" searchDatabase_ref="SDB_Uniprot_bovine" accession="A0A4W2C999" >
      <cvParam accession="MS:1001088" name="protein description" cvRef="PSI-MS" value="Phosphatidylinositol-4-phosphate 3-kinase catalytic subunit type 2 alpha OS=Bos indicus x Bos taurus OX=30522 GN=PIK3C2A PE=3 SV=1" />
    </DBSequence>
    <DBSequence id="DBSeq_1_A0A4W2GNB1" searchDatabase_ref="SDB_Uniprot_bovine" accession="A0A4W2GNB1" >
      <cvParam accession="MS:1001088" name="protein description" cvRef="PSI-MS" value="Uncharacterized protein OS=Bos indicus x Bos taurus OX=30522 GN=LOC113904189 PE=4 SV=1" />
    </DBSequence>
    <DBSequence id="DBSeq_1_A0A4W2DSU0" searchDatabase_ref="SDB_Uniprot_bovine" accession="A0A4W2DSU0" >
      <cvParam accession="MS:1001088" name="protein description" cvRef="PSI-MS" value="VPS37C subunit of ESCRT-I OS=Bos indicus x Bos taurus OX=30522 GN=VPS37C PE=4 SV=1" />
    </DBSequence>
    <DBSequence id="DBSeq_1_A0A4W2C415" searchDatabase_ref="SDB_Uniprot_bovine" accession="A0A4W2C415" >
      <cvParam accession="MS:1001088" name="protein description" cvRef="PSI-MS" value="Olfactory receptor OS=Bos indicus x Bos taurus OX=30522 GN=LOC113886233 PE=3 SV=1" />
    </DBSequence>
    <DBSequence id="DBSeq_1_A0A4W2BL45" searchDatabase_ref="SDB_Uniprot_bovine" accession="A0A4W2BL45" >
      <cvParam accession="MS:1001088" name="protein description" cvRef="PSI-MS" value="Zonadhesin (gene/pseudogene) OS=Bos indicus x Bos taurus OX=30522 GN=ZAN PE=4 SV=1" />
    </DBSequence>
    <DBSequence id="DBSeq_1_A0A4W2BNA3" searchDatabase_ref="SDB_Uniprot_bovine" accession="A0A4W2BNA3" >
      <cvParam accession="MS:1001088" name="protein description" cvRef="PSI-MS" value="Leucine rich repeat neuronal 1 OS=Bos indicus x Bos taurus OX=30522 GN=LRRN1 PE=4 SV=1" />
    </DBSequence>
    <DBSequence id="DBSeq_1_A0A4W2EKP5" searchDatabase_ref="SDB_Uniprot_bovine" accession="A0A4W2EKP5" >
      <cvParam accession="MS:1001088" name="protein description" cvRef="PSI-MS" value="Leucine rich repeat neuronal 3 OS=Bos indicus x Bos taurus OX=30522 GN=LRRN3 PE=4 SV=1" />
    </DBSequence>
    <DBSequence id="DBSeq_1_A0A3Q1LI03" searchDatabase_ref="SDB_Uniprot_bovine" accession="A0A3Q1LI03" >
      <cvParam accession="MS:1001088" name="protein description" cvRef="PSI-MS" value="Peptidylprolyl isomerase OS=Bos taurus OX=9913 GN=FKBP11 PE=4 SV=1" />
    </DBSequence>
    <DBSequence id="DBSeq_1_A0A4W2D5K4" searchDatabase_ref="SDB_Uniprot_bovine" accession="A0A4W2D5K4" >
      <cvParam accession="MS:1001088" name="protein description" cvRef="PSI-MS" value="Uncharacterized protein OS=Bos indicus x Bos taurus OX=30522 GN=LOC113890296 PE=4 SV=1" />
    </DBSequence>
    <DBSequence id="DBSeq_1_A0A3Q1MAB3" searchDatabase_ref="SDB_Uniprot_bovine" accession="A0A3Q1MAB3" >
      <cvParam accession="MS:1001088" name="protein description" cvRef="PSI-MS" value="Cell division cycle 14B OS=Bos taurus OX=9913 GN=CDC14B PE=4 SV=1" />
    </DBSequence>
    <DBSequence id="DBSeq_1_A0A3Q1M6J0" searchDatabase_ref="SDB_Uniprot_bovine" accession="A0A3Q1M6J0" >
      <cvParam accession="MS:1001088" name="protein description" cvRef="PSI-MS" value="Golgin B1 OS=Bos taurus OX=9913 GN=GOLGB1 PE=4 SV=1" />
    </DBSequence>
    <DBSequence id="DBSeq_1_A0A0K0VH10" searchDatabase_ref="SDB_Uniprot_bovine" accession="A0A0K0VH10" >
      <cvParam accession="MS:1001088" name="protein description" cvRef="PSI-MS" value="E2 glycoprotein (Fragment) OS=Bovine viral diarrhea virus OX=11099 PE=4 SV=1" />
    </DBSequence>
    <DBSequence id="DBSeq_1_A0A4W2FVB7" searchDatabase_ref="SDB_Uniprot_bovine" accession="A0A4W2FVB7" >
      <cvParam accession="MS:1001088" name="protein description" cvRef="PSI-MS" value="Msh homeobox 1 OS=Bos indicus x Bos taurus OX=30522 GN=MSX1 PE=4 SV=1" />
    </DBSequence>
    <DBSequence id="DBSeq_1_F4YG20" searchDatabase_ref="SDB_Uniprot_bovine" accession="F4YG20" >
      <cvParam accession="MS:1001088" name="protein description" cvRef="PSI-MS" value="E2 glycoprotein (Fragment) OS=Bovine viral diarrhea virus OX=11099 PE=4 SV=1" />
    </DBSequence>
    <DBSequence id="DBSeq_1_A0A3Q1MDC3" searchDatabase_ref="SDB_Uniprot_bovine" accession="A0A3Q1MDC3" >
      <cvParam accession="MS:1001088" name="protein description" cvRef="PSI-MS" value="TRAF-interacting protein with FHA domain-containing protein A OS=Bos taurus OX=9913 GN=TIFA PE=4 SV=1" />
    </DBSequence>
    <DBSequence id="DBSeq_1_A0A3Q1LKT7" searchDatabase_ref="SDB_Uniprot_bovine" accession="A0A3Q1LKT7" >
      <cvParam accession="MS:1001088" name="protein description" cvRef="PSI-MS" value="Mitogen-activated protein kinase kinase kinase 9 OS=Bos taurus OX=9913 GN=MAP3K9 PE=4 SV=1" />
    </DBSequence>
    <DBSequence id="DBSeq_1_A0A3Q1MN88" searchDatabase_ref="SDB_Uniprot_bovine" accession="A0A3Q1MN88" >
      <cvParam accession="MS:1001088" name="protein description" cvRef="PSI-MS" value="Spectrin repeat containing nuclear envelope family member 3 OS=Bos taurus OX=9913 GN=SYNE3 PE=4 SV=1" />
    </DBSequence>
    <DBSequence id="DBSeq_1_A0A4W2EKB3" searchDatabase_ref="SDB_Uniprot_bovine" accession="A0A4W2EKB3" >
      <cvParam accession="MS:1001088" name="protein description" cvRef="PSI-MS" value="Reverse transcriptase domain-containing protein OS=Bos indicus x Bos taurus OX=30522 PE=4 SV=1" />
    </DBSequence>
    <DBSequence id="DBSeq_1_A0A4W2CBH1" searchDatabase_ref="SDB_Uniprot_bovine" accession="A0A4W2CBH1" >
      <cvParam accession="MS:1001088" name="protein description" cvRef="PSI-MS" value="Hexosyltransferase OS=Bos indicus x Bos taurus OX=30522 GN=CSGALNACT1 PE=3 SV=1" />
    </DBSequence>
    <DBSequence id="DBSeq_1_A0A3Q1LN56" searchDatabase_ref="SDB_Uniprot_bovine" accession="A0A3Q1LN56" >
      <cvParam accession="MS:1001088" name="protein description" cvRef="PSI-MS" value="MICOS complex subunit OS=Bos taurus OX=9913 GN=CHCHD6 PE=3 SV=1" />
    </DBSequence>
    <DBSequence id="DBSeq_1_A0A4W2C5K9" searchDatabase_ref="SDB_Uniprot_bovine" accession="A0A4W2C5K9" >
      <cvParam accession="MS:1001088" name="protein description" cvRef="PSI-MS" value="Protein tyrosine phosphatase receptor type C OS=Bos indicus x Bos taurus OX=30522 GN=PTPRC PE=4 SV=1" />
    </DBSequence>
    <DBSequence id="DBSeq_1_A0A3Q1MF36" searchDatabase_ref="SDB_Uniprot_bovine" accession="A0A3Q1MF36" >
      <cvParam accession="MS:1001088" name="protein description" cvRef="PSI-MS" value="HEAT repeat containing 1 OS=Bos taurus OX=9913 GN=HEATR1 PE=4 SV=1" />
    </DBSequence>
    <DBSequence id="DBSeq_1_A0A4W2FXG2" searchDatabase_ref="SDB_Uniprot_bovine" accession="A0A4W2FXG2" >
      <cvParam accession="MS:1001088" name="protein description" cvRef="PSI-MS" value="Muscular LMNA interacting protein OS=Bos indicus x Bos taurus OX=30522 GN=MLIP PE=4 SV=1" />
    </DBSequence>
    <DBSequence id="DBSeq_1_A0A4W2CCU7" searchDatabase_ref="SDB_Uniprot_bovine" accession="A0A4W2CCU7" >
      <cvParam accession="MS:1001088" name="protein description" cvRef="PSI-MS" value="PX domain-containing protein OS=Bos indicus x Bos taurus OX=30522 GN=KIF16B PE=4 SV=1" />
    </DBSequence>
    <DBSequence id="DBSeq_1_A0A3Q1LY98" searchDatabase_ref="SDB_Uniprot_bovine" accession="A0A3Q1LY98" >
      <cvParam accession="MS:1001088" name="protein description" cvRef="PSI-MS" value="Proline rich coiled-coil 2B OS=Bos taurus OX=9913 GN=PRRC2B PE=4 SV=1" />
    </DBSequence>
    <DBSequence id="DBSeq_1_A0A4W2BNY6" searchDatabase_ref="SDB_Uniprot_bovine" accession="A0A4W2BNY6" >
      <cvParam accession="MS:1001088" name="protein description" cvRef="PSI-MS" value="PX domain containing serine/threonine kinase like OS=Bos indicus x Bos taurus OX=30522 GN=PXK PE=4 SV=1" />
    </DBSequence>
    <DBSequence id="DBSeq_1_A0A4W2HX28" searchDatabase_ref="SDB_Uniprot_bovine" accession="A0A4W2HX28" >
      <cvParam accession="MS:1001088" name="protein description" cvRef="PSI-MS" value="Cdc42 effector protein 2 OS=Bos indicus x Bos taurus OX=30522 GN=CDC42EP2 PE=3 SV=1" />
    </DBSequence>
    <DBSequence id="DBSeq_1_A0A4W2C202" searchDatabase_ref="SDB_Uniprot_bovine" accession="A0A4W2C202" >
      <cvParam accession="MS:1001088" name="protein description" cvRef="PSI-MS" value="FLII actin remodeling protein OS=Bos indicus x Bos taurus OX=30522 GN=FLII PE=4 SV=1" />
    </DBSequence>
    <DBSequence id="DBSeq_1_A0A4W2CWM7" searchDatabase_ref="SDB_Uniprot_bovine" accession="A0A4W2CWM7" >
      <cvParam accession="MS:1001088" name="protein description" cvRef="PSI-MS" value="SAM and HD domain containing deoxynucleoside triphosphate triphosphohydrolase 1 OS=Bos indicus x Bos taurus OX=30522 GN=SAMHD1 PE=4 SV=1" />
    </DBSequence>
    <Peptide id="peptide_8_1">
      <PeptideSequence>TSKMDPR</PeptideSequence>
      <Modification location="4" residues="M" monoisotopicMassDelta="15.994915">
        <cvParam accession="UNIMOD:35" name="Oxidation" cvRef="UNIMOD" />
        <cvParam accession="MS:1001524" name="fragment neutral loss" cvRef="PSI-MS" value="63.998285" unitAccession="UO:0000221" unitName="dalton" unitCvRef="UO" />
      </Modification>
    </Peptide>
    <Peptide id="peptide_8_2">
      <PeptideSequence>TSLYNPR</PeptideSequence>
    </Peptide>
    <Peptide id="peptide_16_1">
      <PeptideSequence>VPSTYSSK</PeptideSequence>
    </Peptide>
    <Peptide id="peptide_19_1">
      <PeptideSequence>TLSHLRR</PeptideSequence>
    </Peptide>
    <Peptide id="peptide_19_2">
      <PeptideSequence>TLSMRQF</PeptideSequence>
    </Peptide>
    <Peptide id="peptide_19_3">
      <PeptideSequence>SRDLHVR</PeptideSequence>
    </Peptide>
    <Peptide id="peptide_19_4">
      <PeptideSequence>SITMMRK</PeptideSequence>
      <Modification location="4" residues="M" monoisotopicMassDelta="15.994915">
        <cvParam accession="UNIMOD:35" name="Oxidation" cvRef="UNIMOD" />
        <cvParam accession="MS:1001524" name="fragment neutral loss" cvRef="PSI-MS" value="63.998285" unitAccession="UO:0000221" unitName="dalton" unitCvRef="UO" />
      </Modification>
    </Peptide>
    <Peptide id="peptide_32_1">
      <PeptideSequence>TPWMQNPR</PeptideSequence>
      <Modification location="4" residues="M" monoisotopicMassDelta="15.994915">
        <cvParam accession="UNIMOD:35" name="Oxidation" cvRef="UNIMOD" />
        <cvParam accession="MS:1001524" name="fragment neutral loss" cvRef="PSI-MS" value="63.998285" unitAccession="UO:0000221" unitName="dalton" unitCvRef="UO" />
      </Modification>
    </Peptide>
    <Peptide id="peptide_32_2">
      <PeptideSequence>MKEPGQPSR</PeptideSequence>
      <Modification location="1" residues="M" monoisotopicMassDelta="15.994915">
        <cvParam accession="UNIMOD:35" name="Oxidation" cvRef="UNIMOD" />
        <cvParam accession="MS:1001524" name="fragment neutral loss" cvRef="PSI-MS" value="63.998285" unitAccession="UO:0000221" unitName="dalton" unitCvRef="UO" />
      </Modification>
    </Peptide>
    <Peptide id="peptide_32_3">
      <PeptideSequence>TLDAVLEER</PeptideSequence>
    </Peptide>
    <Peptide id="peptide_32_4">
      <PeptideSequence>TVTSNVLSPK</PeptideSequence>
    </Peptide>
    <Peptide id="peptide_41_1">
      <PeptideSequence>EISIHSNPIR</PeptideSequence>
    </Peptide>
    <Peptide id="peptide_41_2">
      <PeptideSequence>EISIHSNPLR</PeptideSequence>
    </Peptide>
    <Peptide id="peptide_41_3">
      <PeptideSequence>TLRPSLLPLR</PeptideSequence>
    </Peptide>
    <Peptide id="peptide_41_4">
      <PeptideSequence>TLSEEFKALK</PeptideSequence>
    </Peptide>
    <Peptide id="peptide_41_5">
      <PeptideSequence>MALPNLYDTK</PeptideSequence>
    </Peptide>
    <Peptide id="peptide_41_6">
      <PeptideSequence>GNDPNIVIVPK</PeptideSequence>
    </Peptide>
    <Peptide id="peptide_41_7">
      <PeptideSequence>ELPDGPSPLLK</PeptideSequence>
    </Peptide>
    <Peptide id="peptide_61_1">
      <PeptideSequence>SMKSSEMSPVPLR</PeptideSequence>
    </Peptide>
    <Peptide id="peptide_61_2">
      <PeptideSequence>ENFFLGGITLPLK</PeptideSequence>
    </Peptide>
    <Peptide id="peptide_61_3">
      <PeptideSequence>TYRXSKPFPHR</PeptideSequence>
      <Modification location="4" residues="X" monoisotopicMassDelta="57.021464">
        <cvParam accession="UNIMOD:4" name="Carbamidomethyl" cvRef="UNIMOD" />
      </Modification>
      <SubstitutionModification location="4" originalResidue="X" replacementResidue="C" />
    </Peptide>
    <Peptide id="peptide_61_4">
      <PeptideSequence>MAGRGSPWILGCK</PeptideSequence>
      <Modification location="1" residues="M" monoisotopicMassDelta="15.994915">
        <cvParam accession="UNIMOD:35" name="Oxidation" cvRef="UNIMOD" />
        <cvParam accession="MS:1001524" name="fragment neutral loss" cvRef="PSI-MS" value="63.998285" unitAccession="UO:0000221" unitName="dalton" unitCvRef="UO" />
      </Modification>
      <Modification location="12" residues="C" monoisotopicMassDelta="57.021464">
        <cvParam accession="UNIMOD:4" name="Carbamidomethyl" cvRef="UNIMOD" />
      </Modification>
    </Peptide>
    <Peptide id="peptide_61_5">
      <PeptideSequence>VIVMLTELKSGDK</PeptideSequence>
      <Modification location="4" residues="M" monoisotopicMassDelta="15.994915">
        <cvParam accession="UNIMOD:35" name="Oxidation" cvRef="UNIMOD" />
        <cvParam accession="MS:1001524" name="fragment neutral loss" cvRef="PSI-MS" value="63.998285" unitAccession="UO:0000221" unitName="dalton" unitCvRef="UO" />
      </Modification>
    </Peptide>
    <Peptide id="peptide_61_6">
      <PeptideSequence>LPDPNVVFPPTPR</PeptideSequence>
    </Peptide>
    <Peptide id="peptide_61_7">
      <PeptideSequence>IIAMKTATAEDLR</PeptideSequence>
      <Modification location="4" residues="M" monoisotopicMassDelta="15.994915">
        <cvParam accession="UNIMOD:35" name="Oxidation" cvRef="UNIMOD" />
        <cvParam accession="MS:1001524" name="fragment neutral loss" cvRef="PSI-MS" value="63.998285" unitAccession="UO:0000221" unitName="dalton" unitCvRef="UO" />
      </Modification>
    </Peptide>
    <Peptide id="peptide_61_8">
      <PeptideSequence>GILENTSRAANFR</PeptideSequence>
    </Peptide>
    <Peptide id="peptide_61_9">
      <PeptideSequence>QVLKGMSDVAQEK</PeptideSequence>
      <Modification location="6" residues="M" monoisotopicMassDelta="15.994915">
        <cvParam accession="UNIMOD:35" name="Oxidation" cvRef="UNIMOD" />
        <cvParam accession="MS:1001524" name="fragment neutral loss" cvRef="PSI-MS" value="63.998285" unitAccession="UO:0000221" unitName="dalton" unitCvRef="UO" />
      </Modification>
    </Peptide>
    <Peptide id="peptide_61_10">
      <PeptideSequence>NPIDHVRFYCK</PeptideSequence>
      <Modification location="10" residues="C" monoisotopicMassDelta="57.021464">
        <cvParam accession="UNIMOD:4" name="Carbamidomethyl" cvRef="UNIMOD" />
      </Modification>
    </Peptide>
    <Peptide id="peptide_68_1">
      <PeptideSequence>SRPFPHRQGGITHK</PeptideSequence>
    </Peptide>
    <Peptide id="peptide_68_2">
      <PeptideSequence>TLSAILRICSSGLVK</PeptideSequence>
      <Modification location="9" residues="C" monoisotopicMassDelta="57.021464">
        <cvParam accession="UNIMOD:4" name="Carbamidomethyl" cvRef="UNIMOD" />
      </Modification>
    </Peptide>
    <PeptideEvidence id="PE_8_1_A0A4W2GNB1_0_9_15" start="9" end="15" pre="K" post="R" peptide_ref="peptide_8_1" isDecoy="false" dBSequence_ref="DBSeq_1_A0A4W2GNB1" />
    <PeptideEvidence id="PE_8_2_A0A4W2CCU7_0_8_14" start="8" end="14" pre="R" post="S" peptide_ref="peptide_8_2" isDecoy="false" dBSequence_ref="DBSeq_1_A0A4W2CCU7" />
    <PeptideEvidence id="PE_16_1_A0A4W2BL45_0_924_931" start="924" end="931" pre="R" post="L" peptide_ref="peptide_16_1" isDecoy="false" dBSequence_ref="DBSeq_1_A0A4W2BL45" />
    <PeptideEvidence id="PE_19_1_A0A4W2DSU0_0_161_167" start="161" end="167" pre="R" post="V" peptide_ref="peptide_19_1" isDecoy="false" dBSequence_ref="DBSeq_1_A0A4W2DSU0" />
    <PeptideEvidence id="PE_19_2_A0A4W2C415_0_304_310" start="304" end="310" pre="K" post="-" peptide_ref="peptide_19_2" isDecoy="false" dBSequence_ref="DBSeq_1_A0A4W2C415" />
    <PeptideEvidence id="PE_19_3_A0A4W2D5K4_0_284_290" start="284" end="290" pre="R" post="I" peptide_ref="peptide_19_3" isDecoy="false" dBSequence_ref="DBSeq_1_A0A4W2D5K4" />
    <PeptideEvidence id="PE_19_4_A0A3Q1MAB3_0_73_79" start="73" end="79" pre="K" post="K" peptide_ref="peptide_19_4" isDecoy="false" dBSequence_ref="DBSeq_1_A0A3Q1MAB3" />
    <PeptideEvidence id="PE_32_1_A0A4W2FVB7_0_206_213" start="206" end="213" pre="R" post="F" peptide_ref="peptide_32_1" isDecoy="false" dBSequence_ref="DBSeq_1_A0A4W2FVB7" />
    <PeptideEvidence id="PE_32_2_A0A3Q1LN56_0_38_46" start="38" end="46" pre="R" post="V" peptide_ref="peptide_32_2" isDecoy="false" dBSequence_ref="DBSeq_1_A0A3Q1LN56" />
    <PeptideEvidence id="PE_32_3_A0A3Q1MF36_0_439_447" start="439" end="447" pre="K" post="L" peptide_ref="peptide_32_3" isDecoy="false" dBSequence_ref="DBSeq_1_A0A3Q1MF36" />
    <PeptideEvidence id="PE_32_4_A0A4W2FXG2_0_330_339" start="330" end="339" pre="K" post="E" peptide_ref="peptide_32_4" isDecoy="false" dBSequence_ref="DBSeq_1_A0A4W2FXG2" />
    <PeptideEvidence id="PE_41_1_A0A4W2EKP5_0_362_371" start="362" end="371" pre="K" post="C" peptide_ref="peptide_41_1" isDecoy="false" dBSequence_ref="DBSeq_1_A0A4W2EKP5" />
    <PeptideEvidence id="PE_41_2_A0A4W2BNA3_0_365_374" start="365" end="374" pre="R" post="C" peptide_ref="peptide_41_2" isDecoy="false" dBSequence_ref="DBSeq_1_A0A4W2BNA3" />
    <PeptideEvidence id="PE_41_3_A0A3Q1LI03_0_2_11" start="2" end="11" pre="M" post="L" peptide_ref="peptide_41_3" isDecoy="false" dBSequence_ref="DBSeq_1_A0A3Q1LI03" />
    <PeptideEvidence id="PE_41_4_A0A3Q1M6J0_0_1668_1677" start="1668" end="1677" pre="K" post="A" peptide_ref="peptide_41_4" isDecoy="false" dBSequence_ref="DBSeq_1_A0A3Q1M6J0" />
    <PeptideEvidence id="PE_41_5_A0A4W2EKB3_0_1_10" start="1" end="10" pre="-" post="G" peptide_ref="peptide_41_5" isDecoy="false" dBSequence_ref="DBSeq_1_A0A4W2EKB3" />
    <PeptideEvidence id="PE_41_6_A0A3Q1LY98_0_72_82" start="72" end="82" pre="K" post="D" peptide_ref="peptide_41_6" isDecoy="false" dBSequence_ref="DBSeq_1_A0A3Q1LY98" />
    <PeptideEvidence id="PE_41_7_A0A4W2HX28_0_95_105" start="95" end="105" pre="R" post="N" peptide_ref="peptide_41_7" isDecoy="false" dBSequence_ref="DBSeq_1_A0A4W2HX28" />
    <PeptideEvidence id="PE_61_1_A0A3Q1LU27_0_1060_1072" start="1060" end="1072" pre="K" post="S" peptide_ref="peptide_61_1" isDecoy="false" dBSequence_ref="DBSeq_1_A0A3Q1LU27" />
    <PeptideEvidence id="PE_61_2_A0A4W2C999_0_1656_1668" start="1656" end="1668" pre="R" post="D" peptide_ref="peptide_61_2" isDecoy="false" dBSequence_ref="DBSeq_1_A0A4W2C999" />
    <PeptideEvidence id="PE_61_3_A0A0K0VH10_0_50_60" start="50" end="60" pre="R" post="Q" peptide_ref="peptide_61_3" isDecoy="false" dBSequence_ref="DBSeq_1_A0A0K0VH10" />
    <PeptideEvidence id="PE_61_4_A0A3Q1MDC3_0_1_13" start="1" end="13" pre="-" post="A" peptide_ref="peptide_61_4" isDecoy="false" dBSequence_ref="DBSeq_1_A0A3Q1MDC3" />
    <PeptideEvidence id="PE_61_5_A0A4W2C5K9_0_685_697" start="685" end="697" pre="R" post="E" peptide_ref="peptide_61_5" isDecoy="false" dBSequence_ref="DBSeq_1_A0A4W2C5K9" />
    <PeptideEvidence id="PE_61_6_A0A3Q1LKT7_0_101_113" start="101" end="113" pre="R" post="R" peptide_ref="peptide_61_6" isDecoy="false" dBSequence_ref="DBSeq_1_A0A3Q1LKT7" />
    <PeptideEvidence id="PE_61_7_A0A3Q1MN88_0_828_840" start="828" end="840" pre="R" post="T" peptide_ref="peptide_61_7" isDecoy="false" dBSequence_ref="DBSeq_1_A0A3Q1MN88" />
    <PeptideEvidence id="PE_61_8_A0A4W2CBH1_0_305_317" start="305" end="317" pre="K" post="N" peptide_ref="peptide_61_8" isDecoy="false" dBSequence_ref="DBSeq_1_A0A4W2CBH1" />
    <PeptideEvidence id="PE_61_9_A0A4W2C202_0_432_444" start="432" end="444" pre="K" post="N" peptide_ref="peptide_61_9" isDecoy="false" dBSequence_ref="DBSeq_1_A0A4W2C202" />
    <PeptideEvidence id="PE_61_10_A0A4W2CWM7_0_502_512" start="502" end="512" pre="K" post="S" peptide_ref="peptide_61_10" isDecoy="false" dBSequence_ref="DBSeq_1_A0A4W2CWM7" />
    <PeptideEvidence id="PE_68_1_F4YG20_0_42_55" start="42" end="55" pre="R" post="I" peptide_ref="peptide_68_1" isDecoy="false" dBSequence_ref="DBSeq_1_F4YG20" />
    <PeptideEvidence id="PE_68_2_A0A4W2BNY6_0_70_84" start="70" end="84" pre="K" post="L" peptide_ref="peptide_68_2" isDecoy="false" dBSequence_ref="DBSeq_1_A0A4W2BNY6" />
  </SequenceCollection>
  <AnalysisCollection>
    <SpectrumIdentification id="SI" spectrumIdentificationProtocol_ref="SIP"  spectrumIdentificationList_ref="SIL_1" activityDate="2020-03-30T18:09:04">
      <InputSpectra spectraData_ref="SD_1" />
      <SearchDatabaseRef searchDatabase_ref="SDB_Uniprot_bovine" />
    </SpectrumIdentification>
    <ProteinDetection id="PD_1" proteinDetectionProtocol_ref="PDP_MascotParser_1" proteinDetectionList_ref="PDL_1" activityDate="2021-01-19T15:05:52">
      <InputSpectrumIdentifications spectrumIdentificationList_ref="SIL_1" />
    </ProteinDetection>
  </AnalysisCollection>
  <AnalysisProtocolCollection>
    <SpectrumIdentificationProtocol id="SIP" analysisSoftware_ref="AS_mascot_server">
      <SearchType>
        <cvParam accession="MS:1001083" name="ms-ms search" cvRef="PSI-MS" value="" />
      </SearchType>
      <AdditionalSearchParams>
        <userParam name="Mascot User Comment" value="BAEDW\2020_3_5\2020_3_5\MSMS 14\N22" />
        <userParam name="Mascot Instrument Name" value="MALDI-TOF-TOF" />
        <cvParam accession="MS:1001211" name="parent mass type mono"    cvRef="PSI-MS" />
        <cvParam accession="MS:1001259" name="param: immonium ion" cvRef="PSI-MS" />
        <cvParam accession="MS:1001108" name="param: a ion" cvRef="PSI-MS" />
        <cvParam accession="MS:1001146" name="param: a ion-NH3" cvRef="PSI-MS" />
        <cvParam accession="MS:1001148" name="param: a ion-H2O" cvRef="PSI-MS" />
        <cvParam accession="MS:1001118" name="param: b ion" cvRef="PSI-MS" />
        <cvParam accession="MS:1001149" name="param: b ion-NH3" cvRef="PSI-MS" />
        <cvParam accession="MS:1001150" name="param: b ion-H2O" cvRef="PSI-MS" />
        <cvParam accession="MS:1001262" name="param: y ion" cvRef="PSI-MS" />
        <cvParam accession="MS:1001151" name="param: y ion-NH3" cvRef="PSI-MS" />
        <cvParam accession="MS:1001152" name="param: y ion-H2O" cvRef="PSI-MS" />
        <cvParam accession="MS:1001406" name="param: internal yb ion" cvRef="PSI-MS" />
        <cvParam accession="MS:1001407" name="param: internal ya ion" cvRef="PSI-MS" />
        <cvParam accession="MS:1001258" name="param: d ion" cvRef="PSI-MS" />
        <cvParam accession="MS:1001257" name="param: v ion" cvRef="PSI-MS" />
        <cvParam accession="MS:1001260" name="param: w ion" cvRef="PSI-MS" />
      </AdditionalSearchParams>
      <ModificationParams>
        <SearchModification fixedMod="true" massDelta="57.021464" residues="C">
          <cvParam accession="UNIMOD:4" name="Carbamidomethyl" cvRef="UNIMOD" />
        </SearchModification>
        <SearchModification fixedMod="false" massDelta="15.994915" residues="M">
          <cvParam accession="UNIMOD:35" name="Oxidation" cvRef="UNIMOD" />
        </SearchModification>
      </ModificationParams>
      <Enzymes>
        <Enzyme id="ENZ_0" cTermGain="OH" nTermGain="H" missedCleavages="1" semiSpecific="0">
          <SiteRegexp><![CDATA[(?<=[KR])(?!P)]]></SiteRegexp>
          <EnzymeName>
            <cvParam accession="MS:1001251" name="Trypsin" cvRef="PSI-MS" />
          </EnzymeName>
        </Enzyme>
      </Enzymes>
      <MassTable id="MT_1" msLevel="1 2">
        <Residue code="A" mass="71.037114" />
        <Residue code="C" mass="103.009185" />
        <Residue code="D" mass="115.026943" />
        <Residue code="E" mass="129.042593" />
        <Residue code="F" mass="147.068414" />
        <Residue code="G" mass="57.021464" />
        <Residue code="H" mass="137.058912" />
        <Residue code="I" mass="113.084064" />
        <Residue code="J" mass="113.084064" />
        <Residue code="K" mass="128.094963" />
        <Residue code="L" mass="113.084064" />
        <Residue code="M" mass="131.040485" />
        <Residue code="N" mass="114.042927" />
        <Residue code="O" mass="237.147727" />
        <Residue code="P" mass="97.052764" />
        <Residue code="Q" mass="128.058578" />
        <Residue code="R" mass="156.101111" />
        <Residue code="S" mass="87.032028" />
        <Residue code="T" mass="101.047679" />
        <Residue code="U" mass="150.953633" />
        <Residue code="V" mass="99.068414" />
        <Residue code="W" mass="186.079313" />
        <Residue code="Y" mass="163.063329" />
        <AmbiguousResidue code="B">
          <cvParam accession="MS:1001360" name="alternate single letter codes" cvRef="PSI-MS" value="D N" />
        </AmbiguousResidue>
        <AmbiguousResidue code="Z">
          <cvParam accession="MS:1001360" name="alternate single letter codes" cvRef="PSI-MS" value="E Q" />
        </AmbiguousResidue>
        <AmbiguousResidue code="X">
          <cvParam accession="MS:1001360" name="alternate single letter codes" cvRef="PSI-MS" value="A C D E F G H I K L M N O P Q R S T U V W Y" />
        </AmbiguousResidue>
      </MassTable>
      <FragmentTolerance>
        <cvParam accession="MS:1001412" name="search tolerance plus value" value="0.3" cvRef="PSI-MS" unitAccession="UO:0000221" unitName="dalton" unitCvRef="UO" />
        <cvParam accession="MS:1001413" name="search tolerance minus value" value="0.3" cvRef="PSI-MS" unitAccession="UO:0000221" unitName="dalton" unitCvRef="UO" />
      </FragmentTolerance>
      <ParentTolerance>
        <cvParam accession="MS:1001412" name="search tolerance plus value" value="100" cvRef="PSI-MS" unitAccession="UO:0000169" unitName="parts per million" unitCvRef="UO" />
        <cvParam accession="MS:1001413" name="search tolerance minus value" value="100" cvRef="PSI-MS" unitAccession="UO:0000169" unitName="parts per million" unitCvRef="UO" />
      </ParentTolerance>
      <Threshold>
        <cvParam accession="MS:1001316" name="Mascot:SigThreshold" cvRef="PSI-MS" value="0.05" />
        <cvParam accession="MS:1001758" name="Mascot:SigThresholdType" cvRef="PSI-MS" value="identity" />
      </Threshold>
      <DatabaseFilters>
        <Filter>
          <FilterType>
            <cvParam accession="MS:1001020" name="DB filter taxonomy" cvRef="PSI-MS" />
          </FilterType>
        </Filter>
      </DatabaseFilters>
    </SpectrumIdentificationProtocol>
    <ProteinDetectionProtocol id="PDP_MascotParser_1"  analysisSoftware_ref="AS_mascot_parser">
      <AnalysisParams>
        <cvParam accession="MS:1001316" name="Mascot:SigThreshold"                               cvRef="PSI-MS" value="0.05" />
        <cvParam accession="MS:1001317" name="Mascot:MaxProteinHits"                             cvRef="PSI-MS" value="30" />
        <cvParam accession="MS:1001318" name="Mascot:ProteinScoringMethod"                       cvRef="PSI-MS" value="Standard" />
        <cvParam accession="MS:1001319" name="Mascot:MinMSMSThreshold"                           cvRef="PSI-MS" value="0" />
        <cvParam accession="MS:1001758" name="Mascot:SigThresholdType"                           cvRef="PSI-MS" value="identity" />
        <cvParam accession="MS:1001759" name="Mascot:ProteinGrouping"                            cvRef="PSI-MS" value="Occam's razor" />
        <cvParam accession="MS:1001320" name="Mascot:ShowHomologousProteinsWithSamePeptides"     cvRef="PSI-MS" value="0" />
        <cvParam accession="MS:1001321" name="Mascot:ShowHomologousProteinsWithSubsetOfPeptides" cvRef="PSI-MS" value="0" />
        <cvParam accession="MS:1001322" name="Mascot:RequireBoldRed"                             cvRef="PSI-MS" value="0" />
        <cvParam accession="MS:1001323" name="Mascot:UseUnigeneClustering"                       cvRef="PSI-MS" value="1" />
        <cvParam accession="MS:1001324" name="Mascot:IncludeErrorTolerantMatches"                cvRef="PSI-MS" value="1" />
        <cvParam accession="MS:1001325" name="Mascot:ShowDecoyMatches"                           cvRef="PSI-MS" value="0" />
      </AnalysisParams>
      <Threshold>
        <cvParam accession="MS:1001494" name="no threshold" cvRef="PSI-MS" />
      </Threshold>
    </ProteinDetectionProtocol>
  </AnalysisProtocolCollection>
  <DataCollection>
    <Inputs>
      <SourceFile location="file:///../data/20200330/F002158.dat" id="SF_1" >
        <FileFormat>
          <cvParam accession="MS:1001199" name="Mascot DAT format" cvRef="PSI-MS" />
        </FileFormat>
      </SourceFile>
      <SearchDatabase location="file:///D:/mascot/sequence/Uniprot_bovine/current/Uniprot_bovine_20200316.fasta" id="SDB_Uniprot_bovine" name="Uniprot_bovine" numDatabaseSequences="134392" numResidues="76244912" version="Uniprot_bovine_20200316.fasta">
        <FileFormat>
          <cvParam accession="MS:1001348" name="FASTA format" cvRef="PSI-MS" />
        </FileFormat>
        <DatabaseName>
          <userParam name="Uniprot_bovine_20200316.fasta" />
        </DatabaseName>
        <cvParam accession="MS:1001073" name="database type amino acid" cvRef="PSI-MS" />
      </SearchDatabase>
      <SpectraData location="file:///" id="SD_1">
        <FileFormat>
          <cvParam accession="MS:1001062" name="Mascot MGF format" cvRef="PSI-MS" />
        </FileFormat>
        <SpectrumIDFormat>
          <cvParam accession="MS:1000775" name="single peak list nativeID format" cvRef="PSI-MS" />
        </SpectrumIDFormat>
      </SpectraData>
    </Inputs>
    <AnalysisData>
      <SpectrumIdentificationList id="SIL_1" numSequencesSearched="134392">
        <FragmentationTable>
          <Measure id="m_mz">
            <cvParam cvRef="PSI-MS" accession="MS:1001225" name="product ion m/z" unitCvRef="PSI-MS" unitAccession="MS:1000040" unitName="m/z" />
          </Measure>
          <Measure id="m_intensity">
            <cvParam cvRef="PSI-MS" accession="MS:1001226" name="product ion intensity" unitCvRef="PSI-MS" unitAccession="MS:1000131" unitName="number of counts" />
          </Measure>
          <Measure id="m_error">
            <cvParam cvRef="PSI-MS" accession="MS:1001227" name="product ion m/z error" unitAccession="MS:1000040" unitName="m/z" unitCvRef="PSI-MS" />
          </Measure>
        </FragmentationTable>
        <SpectrumIdentificationResult id="SIR_8" spectrumID="query=8" spectraData_ref="SD_1">
          <SpectrumIdentificationItem id="SII_8_1"  calculatedMassToCharge="850.408719" chargeState="1" experimentalMassToCharge="850.48956" peptide_ref="peptide_8_1" rank="1" passThreshold="false">
            <PeptideEvidenceRef peptideEvidence_ref="PE_8_1_A0A4W2GNB1_0_9_15" />
            <cvParam accession="MS:1001171" name="Mascot:score" cvRef="PSI-MS" value="8.99" />
            <cvParam accession="MS:1001172" name="Mascot:expectation value" cvRef="PSI-MS" value="37.5330600163994" />
            <cvParam accession="MS:1001363" name="peptide unique to one protein" cvRef="PSI-MS" />
          </SpectrumIdentificationItem>
          <SpectrumIdentificationItem id="SII_8_2"  calculatedMassToCharge="850.441724" chargeState="1" experimentalMassToCharge="850.48956" peptide_ref="peptide_8_2" rank="2" passThreshold="false">
            <PeptideEvidenceRef peptideEvidence_ref="PE_8_2_A0A4W2CCU7_0_8_14" />
            <cvParam accession="MS:1001171" name="Mascot:score" cvRef="PSI-MS" value="1.42" />
            <cvParam accession="MS:1001172" name="Mascot:expectation value" cvRef="PSI-MS" value="214.493419682953" />
            <cvParam accession="MS:1001363" name="peptide unique to one protein" cvRef="PSI-MS" />
          </SpectrumIdentificationItem>
          <cvParam accession="MS:1001371" name="Mascot:identity threshold"  cvRef="PSI-MS" value="37" />
          <cvParam accession="MS:1001370" name="Mascot:homology threshold"  cvRef="PSI-MS" value="14" />
          <cvParam accession="MS:1001030" name="number of peptide seqs compared to each spectrum"  cvRef="PSI-MS" value="5949" />
          <cvParam accession="MS:1000796" name="spectrum title"  cvRef="PSI-MS" value="Locus:1..14.0.6" />
        </SpectrumIdentificationResult>
        <SpectrumIdentificationResult id="SIR_16" spectrumID="query=16" spectraData_ref="SD_1">
          <SpectrumIdentificationItem id="SII_16_1"  calculatedMassToCharge="868.441068" chargeState="1" experimentalMassToCharge="868.50153" peptide_ref="peptide_16_1" rank="1" passThreshold="false">
            <PeptideEvidenceRef peptideEvidence_ref="PE_16_1_A0A4W2BL45_0_924_931" />
            <cvParam accession="MS:1001171" name="Mascot:score" cvRef="PSI-MS" value="7.65" />
            <cvParam accession="MS:1001172" name="Mascot:expectation value" cvRef="PSI-MS" value="39.0136994723488" />
            <cvParam accession="MS:1001363" name="peptide unique to one protein" cvRef="PSI-MS" />
          </SpectrumIdentificationItem>
          <cvParam accession="MS:1001371" name="Mascot:identity threshold"  cvRef="PSI-MS" value="36" />
          <cvParam accession="MS:1001370" name="Mascot:homology threshold"  cvRef="PSI-MS" value="13" />
          <cvParam accession="MS:1001030" name="number of peptide seqs compared to each spectrum"  cvRef="PSI-MS" value="4542" />
          <cvParam accession="MS:1000796" name="spectrum title"  cvRef="PSI-MS" value="Locus:1..14.0.11" />
        </SpectrumIdentificationResult>
        <SpectrumIdentificationResult id="SIR_19" spectrumID="query=19" spectraData_ref="SD_1">
          <SpectrumIdentificationItem id="SII_19_1"  calculatedMassToCharge="882.526792" chargeState="1" experimentalMassToCharge="882.51727" peptide_ref="peptide_19_1" rank="1" passThreshold="false">
            <PeptideEvidenceRef peptideEvidence_ref="PE_19_1_A0A4W2DSU0_0_161_167" />
            <cvParam accession="MS:1001171" name="Mascot:score" cvRef="PSI-MS" value="8.20" />
            <cvParam accession="MS:1001172" name="Mascot:expectation value" cvRef="PSI-MS" value="32.0042525981836" />
            <cvParam accession="MS:1001363" name="peptide unique to one protein" cvRef="PSI-MS" />
          </SpectrumIdentificationItem>
          <SpectrumIdentificationItem id="SII_19_2"  calculatedMassToCharge="882.450193" chargeState="1" experimentalMassToCharge="882.51727" peptide_ref="peptide_19_2" rank="2" passThreshold="false">
            <PeptideEvidenceRef peptideEvidence_ref="PE_19_2_A0A4W2C415_0_304_310" />
            <cvParam accession="MS:1001171" name="Mascot:score" cvRef="PSI-MS" value="8.03" />
            <cvParam accession="MS:1001172" name="Mascot:expectation value" cvRef="PSI-MS" value="33.2818676691382" />
            <cvParam accession="MS:1001363" name="peptide unique to one protein" cvRef="PSI-MS" />
          </SpectrumIdentificationItem>
          <SpectrumIdentificationItem id="SII_19_3"  calculatedMassToCharge="882.490415" chargeState="1" experimentalMassToCharge="882.51727" peptide_ref="peptide_19_3" rank="3" passThreshold="false">
            <PeptideEvidenceRef peptideEvidence_ref="PE_19_3_A0A4W2D5K4_0_284_290" />
            <cvParam accession="MS:1001171" name="Mascot:score" cvRef="PSI-MS" value="5.62" />
            <cvParam accession="MS:1001172" name="Mascot:expectation value" cvRef="PSI-MS" value="57.970585865415" />
            <cvParam accession="MS:1001363" name="peptide unique to one protein" cvRef="PSI-MS" />
          </SpectrumIdentificationItem>
          <SpectrumIdentificationItem id="SII_19_4"  calculatedMassToCharge="882.45355" chargeState="1" experimentalMassToCharge="882.51727" peptide_ref="peptide_19_4" rank="4" passThreshold="false">
            <PeptideEvidenceRef peptideEvidence_ref="PE_19_4_A0A3Q1MAB3_0_73_79" />
            <cvParam accession="MS:1001171" name="Mascot:score" cvRef="PSI-MS" value="4.84" />
            <cvParam accession="MS:1001172" name="Mascot:expectation value" cvRef="PSI-MS" value="69.3757497287689" />
            <cvParam accession="MS:1001363" name="peptide unique to one protein" cvRef="PSI-MS" />
          </SpectrumIdentificationItem>
          <cvParam accession="MS:1001371" name="Mascot:identity threshold"  cvRef="PSI-MS" value="36" />
          <cvParam accession="MS:1001370" name="Mascot:homology threshold"  cvRef="PSI-MS" value="19" />
          <cvParam accession="MS:1001030" name="number of peptide seqs compared to each spectrum"  cvRef="PSI-MS" value="4229" />
          <cvParam accession="MS:1000796" name="spectrum title"  cvRef="PSI-MS" value="Locus:1..14.0.1" />
        </SpectrumIdentificationResult>
        <SpectrumIdentificationResult id="SIR_32" spectrumID="query=32" spectraData_ref="SD_1">
          <SpectrumIdentificationItem id="SII_32_1"  calculatedMassToCharge="1045.48837" chargeState="1" experimentalMassToCharge="1045.5127" peptide_ref="peptide_32_1" rank="1" passThreshold="false">
            <PeptideEvidenceRef peptideEvidence_ref="PE_32_1_A0A4W2FVB7_0_206_213" />
            <cvParam accession="MS:1001171" name="Mascot:score" cvRef="PSI-MS" value="3.72" />
            <cvParam accession="MS:1001172" name="Mascot:expectation value" cvRef="PSI-MS" value="159.550801152827" />
            <cvParam accession="MS:1001363" name="peptide unique to one protein" cvRef="PSI-MS" />
          </SpectrumIdentificationItem>
          <SpectrumIdentificationItem id="SII_32_2"  calculatedMassToCharge="1045.509489" chargeState="1" experimentalMassToCharge="1045.5127" peptide_ref="peptide_32_2" rank="2" passThreshold="false">
            <PeptideEvidenceRef peptideEvidence_ref="PE_32_2_A0A3Q1LN56_0_38_46" />
            <cvParam accession="MS:1001171" name="Mascot:score" cvRef="PSI-MS" value="1.63" />
            <cvParam accession="MS:1001172" name="Mascot:expectation value" cvRef="PSI-MS" value="258.165966335347" />
            <cvParam accession="MS:1001363" name="peptide unique to one protein" cvRef="PSI-MS" />
          </SpectrumIdentificationItem>
          <SpectrumIdentificationItem id="SII_32_3"  calculatedMassToCharge="1045.552396" chargeState="1" experimentalMassToCharge="1045.5127" peptide_ref="peptide_32_3" rank="3" passThreshold="false">
            <PeptideEvidenceRef peptideEvidence_ref="PE_32_3_A0A3Q1MF36_0_439_447" />
            <cvParam accession="MS:1001171" name="Mascot:score" cvRef="PSI-MS" value="1.51" />
            <cvParam accession="MS:1001172" name="Mascot:expectation value" cvRef="PSI-MS" value="265.398821014308" />
            <cvParam accession="MS:1001363" name="peptide unique to one protein" cvRef="PSI-MS" />
          </SpectrumIdentificationItem>
          <SpectrumIdentificationItem id="SII_32_4"  calculatedMassToCharge="1045.588804" chargeState="1" experimentalMassToCharge="1045.5127" peptide_ref="peptide_32_4" rank="4" passThreshold="false">
            <PeptideEvidenceRef peptideEvidence_ref="PE_32_4_A0A4W2FXG2_0_330_339" />
            <cvParam accession="MS:1001171" name="Mascot:score" cvRef="PSI-MS" value="1.51" />
            <cvParam accession="MS:1001172" name="Mascot:expectation value" cvRef="PSI-MS" value="265.398821014308" />
            <cvParam accession="MS:1001363" name="peptide unique to one protein" cvRef="PSI-MS" />
          </SpectrumIdentificationItem>
          <cvParam accession="MS:1001371" name="Mascot:identity threshold"  cvRef="PSI-MS" value="38" />
          <cvParam accession="MS:1001370" name="Mascot:homology threshold"  cvRef="PSI-MS" value="14" />
          <cvParam accession="MS:1001030" name="number of peptide seqs compared to each spectrum"  cvRef="PSI-MS" value="7515" />
          <cvParam accession="MS:1000796" name="spectrum title"  cvRef="PSI-MS" value="Locus:1..14.0.8" />
        </SpectrumIdentificationResult>
        <SpectrumIdentificationResult id="SIR_41" spectrumID="query=41" spectraData_ref="SD_1">
          <SpectrumIdentificationItem id="SII_41_1"  calculatedMassToCharge="1165.632368" chargeState="1" experimentalMassToCharge="1165.68091" peptide_ref="peptide_41_1" rank="1" passThreshold="false">
            <PeptideEvidenceRef peptideEvidence_ref="PE_41_1_A0A4W2EKP5_0_362_371" />
            <cvParam accession="MS:1001171" name="Mascot:score" cvRef="PSI-MS" value="5.87" />
            <cvParam accession="MS:1001172" name="Mascot:expectation value" cvRef="PSI-MS" value="65.8182544323431" />
            <cvParam accession="MS:1001363" name="peptide unique to one protein" cvRef="PSI-MS" />
          </SpectrumIdentificationItem>
          <SpectrumIdentificationItem id="SII_41_2"  calculatedMassToCharge="1165.632368" chargeState="1" experimentalMassToCharge="1165.68091" peptide_ref="peptide_41_2" rank="2" passThreshold="false">
            <PeptideEvidenceRef peptideEvidence_ref="PE_41_2_A0A4W2BNA3_0_365_374" />
            <cvParam accession="MS:1001171" name="Mascot:score" cvRef="PSI-MS" value="5.87" />
            <cvParam accession="MS:1001172" name="Mascot:expectation value" cvRef="PSI-MS" value="65.8182544323431" />
            <cvParam accession="MS:1001363" name="peptide unique to one protein" cvRef="PSI-MS" />
          </SpectrumIdentificationItem>
          <SpectrumIdentificationItem id="SII_41_3"  calculatedMassToCharge="1165.741529" chargeState="1" experimentalMassToCharge="1165.68091" peptide_ref="peptide_41_3" rank="3" passThreshold="false">
            <PeptideEvidenceRef peptideEvidence_ref="PE_41_3_A0A3Q1LI03_0_2_11" />
            <cvParam accession="MS:1001171" name="Mascot:score" cvRef="PSI-MS" value="5.65" />
            <cvParam accession="MS:1001172" name="Mascot:expectation value" cvRef="PSI-MS" value="69.2382942644213" />
            <cvParam accession="MS:1001363" name="peptide unique to one protein" cvRef="PSI-MS" />
          </SpectrumIdentificationItem>
          <SpectrumIdentificationItem id="SII_41_4"  calculatedMassToCharge="1165.646284" chargeState="1" experimentalMassToCharge="1165.68091" peptide_ref="peptide_41_4" rank="4" passThreshold="false">
            <PeptideEvidenceRef peptideEvidence_ref="PE_41_4_A0A3Q1M6J0_0_1668_1677" />
            <cvParam accession="MS:1001171" name="Mascot:score" cvRef="PSI-MS" value="4.72" />
            <cvParam accession="MS:1001172" name="Mascot:expectation value" cvRef="PSI-MS" value="85.7721625919504" />
            <cvParam accession="MS:1001363" name="peptide unique to one protein" cvRef="PSI-MS" />
          </SpectrumIdentificationItem>
          <SpectrumIdentificationItem id="SII_41_5"  calculatedMassToCharge="1165.592145" chargeState="1" experimentalMassToCharge="1165.68091" peptide_ref="peptide_41_5" rank="5" passThreshold="false">
            <PeptideEvidenceRef peptideEvidence_ref="PE_41_5_A0A4W2EKB3_0_1_10" />
            <cvParam accession="MS:1001171" name="Mascot:score" cvRef="PSI-MS" value="1.84" />
            <cvParam accession="MS:1001172" name="Mascot:expectation value" cvRef="PSI-MS" value="166.473979065308" />
            <cvParam accession="MS:1001363" name="peptide unique to one protein" cvRef="PSI-MS" />
          </SpectrumIdentificationItem>
          <SpectrumIdentificationItem id="SII_41_6"  calculatedMassToCharge="1165.657545" chargeState="1" experimentalMassToCharge="1165.68091" peptide_ref="peptide_41_6" rank="6" passThreshold="false">
            <PeptideEvidenceRef peptideEvidence_ref="PE_41_6_A0A3Q1LY98_0_72_82" />
            <cvParam accession="MS:1001171" name="Mascot:score" cvRef="PSI-MS" value="1.41" />
            <cvParam accession="MS:1001172" name="Mascot:expectation value" cvRef="PSI-MS" value="183.800361056032" />
            <cvParam accession="MS:1001363" name="peptide unique to one protein" cvRef="PSI-MS" />
          </SpectrumIdentificationItem>
          <SpectrumIdentificationItem id="SII_41_7"  calculatedMassToCharge="1165.646299" chargeState="1" experimentalMassToCharge="1165.68091" peptide_ref="peptide_41_7" rank="7" passThreshold="false">
            <PeptideEvidenceRef peptideEvidence_ref="PE_41_7_A0A4W2HX28_0_95_105" />
            <cvParam accession="MS:1001171" name="Mascot:score" cvRef="PSI-MS" value="1.26" />
            <cvParam accession="MS:1001172" name="Mascot:expectation value" cvRef="PSI-MS" value="190.259503979987" />
            <cvParam accession="MS:1001363" name="peptide unique to one protein" cvRef="PSI-MS" />
          </SpectrumIdentificationItem>
          <cvParam accession="MS:1001371" name="Mascot:identity threshold"  cvRef="PSI-MS" value="37" />
          <cvParam accession="MS:1001370" name="Mascot:homology threshold"  cvRef="PSI-MS" value="18" />
          <cvParam accession="MS:1001030" name="number of peptide seqs compared to each spectrum"  cvRef="PSI-MS" value="5086" />
          <cvParam accession="MS:1000796" name="spectrum title"  cvRef="PSI-MS" value="Locus:1..14.0.3" />
        </SpectrumIdentificationResult>
        <SpectrumIdentificationResult id="SIR_61" spectrumID="query=61" spectraData_ref="SD_1">
          <SpectrumIdentificationItem id="SII_61_1"  calculatedMassToCharge="1448.723569" chargeState="1" experimentalMassToCharge="1448.8479" peptide_ref="peptide_61_1" rank="1" passThreshold="false">
            <PeptideEvidenceRef peptideEvidence_ref="PE_61_1_A0A3Q1LU27_0_1060_1072" />
            <cvParam accession="MS:1001171" name="Mascot:score" cvRef="PSI-MS" value="15.42" />
            <cvParam accession="MS:1001172" name="Mascot:expectation value" cvRef="PSI-MS" value="6.37313289209481" />
            <cvParam accession="MS:1001363" name="peptide unique to one protein" cvRef="PSI-MS" />
          </SpectrumIdentificationItem>
          <SpectrumIdentificationItem id="SII_61_2"  calculatedMassToCharge="1448.814771" chargeState="1" experimentalMassToCharge="1448.8479" peptide_ref="peptide_61_2" rank="2" passThreshold="false">
            <PeptideEvidenceRef peptideEvidence_ref="PE_61_2_A0A4W2C999_0_1656_1668" />
            <cvParam accession="MS:1001171" name="Mascot:score" cvRef="PSI-MS" value="9.67" />
            <cvParam accession="MS:1001172" name="Mascot:expectation value" cvRef="PSI-MS" value="23.9526172335022" />
            <cvParam accession="MS:1001363" name="peptide unique to one protein" cvRef="PSI-MS" />
          </SpectrumIdentificationItem>
          <SpectrumIdentificationItem id="SII_61_3"  calculatedMassToCharge="1448.721555" chargeState="1" experimentalMassToCharge="1448.8479" peptide_ref="peptide_61_3" rank="3" passThreshold="false">
            <PeptideEvidenceRef peptideEvidence_ref="PE_61_3_A0A0K0VH10_0_50_60" />
            <cvParam accession="MS:1001171" name="Mascot:score" cvRef="PSI-MS" value="3.78" />
            <cvParam accession="MS:1001172" name="Mascot:expectation value" cvRef="PSI-MS" value="92.9721714561777" />
            <cvParam accession="MS:1001363" name="peptide unique to one protein" cvRef="PSI-MS" />
          </SpectrumIdentificationItem>
          <SpectrumIdentificationItem id="SII_61_4"  calculatedMassToCharge="1448.713697" chargeState="1" experimentalMassToCharge="1448.8479" peptide_ref="peptide_61_4" rank="4" passThreshold="false">
            <PeptideEvidenceRef peptideEvidence_ref="PE_61_4_A0A3Q1MDC3_0_1_13" />
            <cvParam accession="MS:1001171" name="Mascot:score" cvRef="PSI-MS" value="3.27" />
            <cvParam accession="MS:1001172" name="Mascot:expectation value" cvRef="PSI-MS" value="104.556966460123" />
            <cvParam accession="MS:1001363" name="peptide unique to one protein" cvRef="PSI-MS" />
          </SpectrumIdentificationItem>
          <SpectrumIdentificationItem id="SII_61_5"  calculatedMassToCharge="1448.802885" chargeState="1" experimentalMassToCharge="1448.8479" peptide_ref="peptide_61_5" rank="5" passThreshold="false">
            <PeptideEvidenceRef peptideEvidence_ref="PE_61_5_A0A4W2C5K9_0_685_697" />
            <cvParam accession="MS:1001171" name="Mascot:score" cvRef="PSI-MS" value="2.76" />
            <cvParam accession="MS:1001172" name="Mascot:expectation value" cvRef="PSI-MS" value="117.585284543948" />
            <cvParam accession="MS:1001363" name="peptide unique to one protein" cvRef="PSI-MS" />
          </SpectrumIdentificationItem>
          <SpectrumIdentificationItem id="SII_61_6"  calculatedMassToCharge="1448.78964" chargeState="1" experimentalMassToCharge="1448.8479" peptide_ref="peptide_61_6" rank="6" passThreshold="false">
            <PeptideEvidenceRef peptideEvidence_ref="PE_61_6_A0A3Q1LKT7_0_101_113" />
            <cvParam accession="MS:1001171" name="Mascot:score" cvRef="PSI-MS" value="2.35" />
            <cvParam accession="MS:1001172" name="Mascot:expectation value" cvRef="PSI-MS" value="129.226914345133" />
            <cvParam accession="MS:1001363" name="peptide unique to one protein" cvRef="PSI-MS" />
          </SpectrumIdentificationItem>
          <SpectrumIdentificationItem id="SII_61_7"  calculatedMassToCharge="1448.777708" chargeState="1" experimentalMassToCharge="1448.8479" peptide_ref="peptide_61_7" rank="7" passThreshold="false">
            <PeptideEvidenceRef peptideEvidence_ref="PE_61_7_A0A3Q1MN88_0_828_840" />
            <cvParam accession="MS:1001171" name="Mascot:score" cvRef="PSI-MS" value="2.29" />
            <cvParam accession="MS:1001172" name="Mascot:expectation value" cvRef="PSI-MS" value="131.024639798149" />
            <cvParam accession="MS:1001363" name="peptide unique to one protein" cvRef="PSI-MS" />
          </SpectrumIdentificationItem>
          <SpectrumIdentificationItem id="SII_61_8"  calculatedMassToCharge="1448.760419" chargeState="1" experimentalMassToCharge="1448.8479" peptide_ref="peptide_61_8" rank="8" passThreshold="false">
            <PeptideEvidenceRef peptideEvidence_ref="PE_61_8_A0A4W2CBH1_0_305_317" />
            <cvParam accession="MS:1001171" name="Mascot:score" cvRef="PSI-MS" value="1.77" />
            <cvParam accession="MS:1001172" name="Mascot:expectation value" cvRef="PSI-MS" value="147.690640676786" />
            <cvParam accession="MS:1001363" name="peptide unique to one protein" cvRef="PSI-MS" />
          </SpectrumIdentificationItem>
          <SpectrumIdentificationItem id="SII_61_9"  calculatedMassToCharge="1448.741346" chargeState="1" experimentalMassToCharge="1448.8479" peptide_ref="peptide_61_9" rank="9" passThreshold="false">
            <PeptideEvidenceRef peptideEvidence_ref="PE_61_9_A0A4W2C202_0_432_444" />
            <cvParam accession="MS:1001171" name="Mascot:score" cvRef="PSI-MS" value="1.20" />
            <cvParam accession="MS:1001172" name="Mascot:expectation value" cvRef="PSI-MS" value="168.404221656479" />
            <cvParam accession="MS:1001363" name="peptide unique to one protein" cvRef="PSI-MS" />
          </SpectrumIdentificationItem>
          <SpectrumIdentificationItem id="SII_61_10"  calculatedMassToCharge="1448.710325" chargeState="1" experimentalMassToCharge="1448.8479" peptide_ref="peptide_61_10" rank="10" passThreshold="false">
            <PeptideEvidenceRef peptideEvidence_ref="PE_61_10_A0A4W2CWM7_0_502_512" />
            <cvParam accession="MS:1001171" name="Mascot:score" cvRef="PSI-MS" value="1.17" />
            <cvParam accession="MS:1001172" name="Mascot:expectation value" cvRef="PSI-MS" value="169.571543954247" />
            <cvParam accession="MS:1001363" name="peptide unique to one protein" cvRef="PSI-MS" />
          </SpectrumIdentificationItem>
          <cvParam accession="MS:1001371" name="Mascot:identity threshold"  cvRef="PSI-MS" value="36" />
          <cvParam accession="MS:1001370" name="Mascot:homology threshold"  cvRef="PSI-MS" value="23" />
          <cvParam accession="MS:1001030" name="number of peptide seqs compared to each spectrum"  cvRef="PSI-MS" value="4440" />
          <cvParam accession="MS:1000796" name="spectrum title"  cvRef="PSI-MS" value="Locus:1..14.0.9" />
        </SpectrumIdentificationResult>
        <SpectrumIdentificationResult id="SIR_68" spectrumID="query=68" spectraData_ref="SD_1">
          <SpectrumIdentificationItem id="SII_68_1"  calculatedMassToCharge="1617.872068" chargeState="1" experimentalMassToCharge="1617.98669" peptide_ref="peptide_68_1" rank="1" passThreshold="false">
            <PeptideEvidenceRef peptideEvidence_ref="PE_68_1_F4YG20_0_42_55" />
            <cvParam accession="MS:1001171" name="Mascot:score" cvRef="PSI-MS" value="3.66" />
            <cvParam accession="MS:1001172" name="Mascot:expectation value" cvRef="PSI-MS" value="49.1015599265797" />
            <cvParam accession="MS:1001363" name="peptide unique to one protein" cvRef="PSI-MS" />
          </SpectrumIdentificationItem>
          <SpectrumIdentificationItem id="SII_68_2"  calculatedMassToCharge="1617.935621" chargeState="1" experimentalMassToCharge="1617.98669" peptide_ref="peptide_68_2" rank="2" passThreshold="false">
            <PeptideEvidenceRef peptideEvidence_ref="PE_68_2_A0A4W2BNY6_0_70_84" />
            <cvParam accession="MS:1001171" name="Mascot:score" cvRef="PSI-MS" value="1.29" />
            <cvParam accession="MS:1001172" name="Mascot:expectation value" cvRef="PSI-MS" value="84.7413326771189" />
            <cvParam accession="MS:1001363" name="peptide unique to one protein" cvRef="PSI-MS" />
          </SpectrumIdentificationItem>
          <cvParam accession="MS:1001371" name="Mascot:identity threshold"  cvRef="PSI-MS" value="33" />
          <cvParam accession="MS:1001370" name="Mascot:homology threshold"  cvRef="PSI-MS" value="14" />
          <cvParam accession="MS:1001030" name="number of peptide seqs compared to each spectrum"  cvRef="PSI-MS" value="2281" />
          <cvParam accession="MS:1000796" name="spectrum title"  cvRef="PSI-MS" value="Locus:1..14.0.5" />
        </SpectrumIdentificationResult>
      </SpectrumIdentificationList>
      <ProteinDetectionList id="PDL_1">
        <ProteinAmbiguityGroup id="PAG_hit_1" >
          <ProteinDetectionHypothesis id="PDH_A0A3Q1LU27_0" dBSequence_ref="DBSeq_1_A0A3Q1LU27"  passThreshold="true">
            <PeptideHypothesis peptideEvidence_ref="PE_61_1_A0A3Q1LU27_0_1060_1072">
              <SpectrumIdentificationItemRef spectrumIdentificationItem_ref="SII_61_1" />
            </PeptideHypothesis>
            <cvParam accession="MS:1001171" name="Mascot:score" cvRef="PSI-MS" value="15.42" />
            <cvParam accession="MS:1001591" name="anchor protein" cvRef="PSI-MS" value="" />
            <cvParam accession="MS:1001097" name="distinct peptide sequences" cvRef="PSI-MS" value="1" />
          </ProteinDetectionHypothesis>
        </ProteinAmbiguityGroup>
        <ProteinAmbiguityGroup id="PAG_hit_2" >
          <ProteinDetectionHypothesis id="PDH_A0A4W2C999_0" dBSequence_ref="DBSeq_1_A0A4W2C999"  passThreshold="true">
            <PeptideHypothesis peptideEvidence_ref="PE_61_2_A0A4W2C999_0_1656_1668">
              <SpectrumIdentificationItemRef spectrumIdentificationItem_ref="SII_61_2" />
            </PeptideHypothesis>
            <cvParam accession="MS:1001171" name="Mascot:score" cvRef="PSI-MS" value="9.67" />
            <cvParam accession="MS:1001591" name="anchor protein" cvRef="PSI-MS" value="" />
            <cvParam accession="MS:1001097" name="distinct peptide sequences" cvRef="PSI-MS" value="1" />
          </ProteinDetectionHypothesis>
        </ProteinAmbiguityGroup>
        <ProteinAmbiguityGroup id="PAG_hit_3" >
          <ProteinDetectionHypothesis id="PDH_A0A4W2GNB1_0" dBSequence_ref="DBSeq_1_A0A4W2GNB1"  passThreshold="true">
            <PeptideHypothesis peptideEvidence_ref="PE_8_1_A0A4W2GNB1_0_9_15">
              <SpectrumIdentificationItemRef spectrumIdentificationItem_ref="SII_8_1" />
            </PeptideHypothesis>
            <cvParam accession="MS:1001171" name="Mascot:score" cvRef="PSI-MS" value="8.99" />
            <cvParam accession="MS:1001591" name="anchor protein" cvRef="PSI-MS" value="" />
            <cvParam accession="MS:1001097" name="distinct peptide sequences" cvRef="PSI-MS" value="1" />
          </ProteinDetectionHypothesis>
        </ProteinAmbiguityGroup>
        <ProteinAmbiguityGroup id="PAG_hit_4" >
          <ProteinDetectionHypothesis id="PDH_A0A4W2DSU0_0" dBSequence_ref="DBSeq_1_A0A4W2DSU0"  passThreshold="true">
            <PeptideHypothesis peptideEvidence_ref="PE_19_1_A0A4W2DSU0_0_161_167">
              <SpectrumIdentificationItemRef spectrumIdentificationItem_ref="SII_19_1" />
            </PeptideHypothesis>
            <cvParam accession="MS:1001171" name="Mascot:score" cvRef="PSI-MS" value="8.2" />
            <cvParam accession="MS:1001591" name="anchor protein" cvRef="PSI-MS" value="" />
            <cvParam accession="MS:1001097" name="distinct peptide sequences" cvRef="PSI-MS" value="1" />
          </ProteinDetectionHypothesis>
        </ProteinAmbiguityGroup>
        <ProteinAmbiguityGroup id="PAG_hit_5" >
          <ProteinDetectionHypothesis id="PDH_A0A4W2C415_0" dBSequence_ref="DBSeq_1_A0A4W2C415"  passThreshold="true">
            <PeptideHypothesis peptideEvidence_ref="PE_19_2_A0A4W2C415_0_304_310">
              <SpectrumIdentificationItemRef spectrumIdentificationItem_ref="SII_19_2" />
            </PeptideHypothesis>
            <cvParam accession="MS:1001171" name="Mascot:score" cvRef="PSI-MS" value="8.03" />
            <cvParam accession="MS:1001591" name="anchor protein" cvRef="PSI-MS" value="" />
            <cvParam accession="MS:1001097" name="distinct peptide sequences" cvRef="PSI-MS" value="1" />
          </ProteinDetectionHypothesis>
        </ProteinAmbiguityGroup>
        <ProteinAmbiguityGroup id="PAG_hit_6" >
          <ProteinDetectionHypothesis id="PDH_A0A4W2BL45_0" dBSequence_ref="DBSeq_1_A0A4W2BL45"  passThreshold="true">
            <PeptideHypothesis peptideEvidence_ref="PE_16_1_A0A4W2BL45_0_924_931">
              <SpectrumIdentificationItemRef spectrumIdentificationItem_ref="SII_16_1" />
            </PeptideHypothesis>
            <cvParam accession="MS:1001171" name="Mascot:score" cvRef="PSI-MS" value="7.65" />
            <cvParam accession="MS:1001591" name="anchor protein" cvRef="PSI-MS" value="" />
            <cvParam accession="MS:1001097" name="distinct peptide sequences" cvRef="PSI-MS" value="1" />
          </ProteinDetectionHypothesis>
        </ProteinAmbiguityGroup>
        <ProteinAmbiguityGroup id="PAG_hit_7" >
          <ProteinDetectionHypothesis id="PDH_A0A4W2BNA3_0" dBSequence_ref="DBSeq_1_A0A4W2BNA3"  passThreshold="true">
            <PeptideHypothesis peptideEvidence_ref="PE_41_2_A0A4W2BNA3_0_365_374">
              <SpectrumIdentificationItemRef spectrumIdentificationItem_ref="SII_41_2" />
            </PeptideHypothesis>
            <cvParam accession="MS:1001171" name="Mascot:score" cvRef="PSI-MS" value="5.87" />
            <cvParam accession="MS:1001591" name="anchor protein" cvRef="PSI-MS" value="" />
            <cvParam accession="MS:1001097" name="distinct peptide sequences" cvRef="PSI-MS" value="1" />
          </ProteinDetectionHypothesis>
        </ProteinAmbiguityGroup>
        <ProteinAmbiguityGroup id="PAG_hit_8" >
          <ProteinDetectionHypothesis id="PDH_A0A4W2EKP5_0" dBSequence_ref="DBSeq_1_A0A4W2EKP5"  passThreshold="true">
            <PeptideHypothesis peptideEvidence_ref="PE_41_1_A0A4W2EKP5_0_362_371">
              <SpectrumIdentificationItemRef spectrumIdentificationItem_ref="SII_41_1" />
            </PeptideHypothesis>
            <cvParam accession="MS:1001171" name="Mascot:score" cvRef="PSI-MS" value="5.87" />
            <cvParam accession="MS:1001591" name="anchor protein" cvRef="PSI-MS" value="" />
            <cvParam accession="MS:1001097" name="distinct peptide sequences" cvRef="PSI-MS" value="1" />
          </ProteinDetectionHypothesis>
        </ProteinAmbiguityGroup>
        <ProteinAmbiguityGroup id="PAG_hit_9" >
          <ProteinDetectionHypothesis id="PDH_A0A3Q1LI03_0" dBSequence_ref="DBSeq_1_A0A3Q1LI03"  passThreshold="true">
            <PeptideHypothesis peptideEvidence_ref="PE_41_3_A0A3Q1LI03_0_2_11">
              <SpectrumIdentificationItemRef spectrumIdentificationItem_ref="SII_41_3" />
            </PeptideHypothesis>
            <cvParam accession="MS:1001171" name="Mascot:score" cvRef="PSI-MS" value="5.65" />
            <cvParam accession="MS:1001591" name="anchor protein" cvRef="PSI-MS" value="" />
            <cvParam accession="MS:1001097" name="distinct peptide sequences" cvRef="PSI-MS" value="1" />
          </ProteinDetectionHypothesis>
        </ProteinAmbiguityGroup>
        <ProteinAmbiguityGroup id="PAG_hit_10" >
          <ProteinDetectionHypothesis id="PDH_A0A4W2D5K4_0" dBSequence_ref="DBSeq_1_A0A4W2D5K4"  passThreshold="true">
            <PeptideHypothesis peptideEvidence_ref="PE_19_3_A0A4W2D5K4_0_284_290">
              <SpectrumIdentificationItemRef spectrumIdentificationItem_ref="SII_19_3" />
            </PeptideHypothesis>
            <cvParam accession="MS:1001171" name="Mascot:score" cvRef="PSI-MS" value="5.62" />
            <cvParam accession="MS:1001591" name="anchor protein" cvRef="PSI-MS" value="" />
            <cvParam accession="MS:1001097" name="distinct peptide sequences" cvRef="PSI-MS" value="1" />
          </ProteinDetectionHypothesis>
        </ProteinAmbiguityGroup>
        <ProteinAmbiguityGroup id="PAG_hit_11" >
          <ProteinDetectionHypothesis id="PDH_A0A3Q1MAB3_0" dBSequence_ref="DBSeq_1_A0A3Q1MAB3"  passThreshold="true">
            <PeptideHypothesis peptideEvidence_ref="PE_19_4_A0A3Q1MAB3_0_73_79">
              <SpectrumIdentificationItemRef spectrumIdentificationItem_ref="SII_19_4" />
            </PeptideHypothesis>
            <cvParam accession="MS:1001171" name="Mascot:score" cvRef="PSI-MS" value="4.84" />
            <cvParam accession="MS:1001591" name="anchor protein" cvRef="PSI-MS" value="" />
            <cvParam accession="MS:1001097" name="distinct peptide sequences" cvRef="PSI-MS" value="1" />
          </ProteinDetectionHypothesis>
        </ProteinAmbiguityGroup>
        <ProteinAmbiguityGroup id="PAG_hit_12" >
          <ProteinDetectionHypothesis id="PDH_A0A3Q1M6J0_0" dBSequence_ref="DBSeq_1_A0A3Q1M6J0"  passThreshold="true">
            <PeptideHypothesis peptideEvidence_ref="PE_41_4_A0A3Q1M6J0_0_1668_1677">
              <SpectrumIdentificationItemRef spectrumIdentificationItem_ref="SII_41_4" />
            </PeptideHypothesis>
            <cvParam accession="MS:1001171" name="Mascot:score" cvRef="PSI-MS" value="4.72" />
            <cvParam accession="MS:1001591" name="anchor protein" cvRef="PSI-MS" value="" />
            <cvParam accession="MS:1001097" name="distinct peptide sequences" cvRef="PSI-MS" value="1" />
          </ProteinDetectionHypothesis>
        </ProteinAmbiguityGroup>
        <ProteinAmbiguityGroup id="PAG_hit_13" >
          <ProteinDetectionHypothesis id="PDH_A0A0K0VH10_0" dBSequence_ref="DBSeq_1_A0A0K0VH10"  passThreshold="true">
            <PeptideHypothesis peptideEvidence_ref="PE_61_3_A0A0K0VH10_0_50_60">
              <SpectrumIdentificationItemRef spectrumIdentificationItem_ref="SII_61_3" />
            </PeptideHypothesis>
            <cvParam accession="MS:1001171" name="Mascot:score" cvRef="PSI-MS" value="3.78" />
            <cvParam accession="MS:1001591" name="anchor protein" cvRef="PSI-MS" value="" />
            <cvParam accession="MS:1001097" name="distinct peptide sequences" cvRef="PSI-MS" value="1" />
          </ProteinDetectionHypothesis>
        </ProteinAmbiguityGroup>
        <ProteinAmbiguityGroup id="PAG_hit_14" >
          <ProteinDetectionHypothesis id="PDH_A0A4W2FVB7_0" dBSequence_ref="DBSeq_1_A0A4W2FVB7"  passThreshold="true">
            <PeptideHypothesis peptideEvidence_ref="PE_32_1_A0A4W2FVB7_0_206_213">
              <SpectrumIdentificationItemRef spectrumIdentificationItem_ref="SII_32_1" />
            </PeptideHypothesis>
            <cvParam accession="MS:1001171" name="Mascot:score" cvRef="PSI-MS" value="3.72" />
            <cvParam accession="MS:1001591" name="anchor protein" cvRef="PSI-MS" value="" />
            <cvParam accession="MS:1001097" name="distinct peptide sequences" cvRef="PSI-MS" value="1" />
          </ProteinDetectionHypothesis>
        </ProteinAmbiguityGroup>
        <ProteinAmbiguityGroup id="PAG_hit_15" >
          <ProteinDetectionHypothesis id="PDH_F4YG20_0" dBSequence_ref="DBSeq_1_F4YG20"  passThreshold="true">
            <PeptideHypothesis peptideEvidence_ref="PE_68_1_F4YG20_0_42_55">
              <SpectrumIdentificationItemRef spectrumIdentificationItem_ref="SII_68_1" />
            </PeptideHypothesis>
            <cvParam accession="MS:1001171" name="Mascot:score" cvRef="PSI-MS" value="3.66" />
            <cvParam accession="MS:1001591" name="anchor protein" cvRef="PSI-MS" value="" />
            <cvParam accession="MS:1001097" name="distinct peptide sequences" cvRef="PSI-MS" value="1" />
          </ProteinDetectionHypothesis>
        </ProteinAmbiguityGroup>
        <ProteinAmbiguityGroup id="PAG_hit_16" >
          <ProteinDetectionHypothesis id="PDH_A0A3Q1MDC3_0" dBSequence_ref="DBSeq_1_A0A3Q1MDC3"  passThreshold="true">
            <PeptideHypothesis peptideEvidence_ref="PE_61_4_A0A3Q1MDC3_0_1_13">
              <SpectrumIdentificationItemRef spectrumIdentificationItem_ref="SII_61_4" />
            </PeptideHypothesis>
            <cvParam accession="MS:1001171" name="Mascot:score" cvRef="PSI-MS" value="3.27" />
            <cvParam accession="MS:1001591" name="anchor protein" cvRef="PSI-MS" value="" />
            <cvParam accession="MS:1001097" name="distinct peptide sequences" cvRef="PSI-MS" value="1" />
          </ProteinDetectionHypothesis>
        </ProteinAmbiguityGroup>
        <ProteinAmbiguityGroup id="PAG_hit_17" >
          <ProteinDetectionHypothesis id="PDH_A0A3Q1LKT7_0" dBSequence_ref="DBSeq_1_A0A3Q1LKT7"  passThreshold="true">
            <PeptideHypothesis peptideEvidence_ref="PE_61_6_A0A3Q1LKT7_0_101_113">
              <SpectrumIdentificationItemRef spectrumIdentificationItem_ref="SII_61_6" />
            </PeptideHypothesis>
            <cvParam accession="MS:1001171" name="Mascot:score" cvRef="PSI-MS" value="2.35" />
            <cvParam accession="MS:1001591" name="anchor protein" cvRef="PSI-MS" value="" />
            <cvParam accession="MS:1001097" name="distinct peptide sequences" cvRef="PSI-MS" value="1" />
          </ProteinDetectionHypothesis>
        </ProteinAmbiguityGroup>
        <ProteinAmbiguityGroup id="PAG_hit_18" >
          <ProteinDetectionHypothesis id="PDH_A0A3Q1MN88_0" dBSequence_ref="DBSeq_1_A0A3Q1MN88"  passThreshold="true">
            <PeptideHypothesis peptideEvidence_ref="PE_61_7_A0A3Q1MN88_0_828_840">
              <SpectrumIdentificationItemRef spectrumIdentificationItem_ref="SII_61_7" />
            </PeptideHypothesis>
            <cvParam accession="MS:1001171" name="Mascot:score" cvRef="PSI-MS" value="2.29" />
            <cvParam accession="MS:1001591" name="anchor protein" cvRef="PSI-MS" value="" />
            <cvParam accession="MS:1001097" name="distinct peptide sequences" cvRef="PSI-MS" value="1" />
          </ProteinDetectionHypothesis>
        </ProteinAmbiguityGroup>
        <ProteinAmbiguityGroup id="PAG_hit_19" >
          <ProteinDetectionHypothesis id="PDH_A0A4W2EKB3_0" dBSequence_ref="DBSeq_1_A0A4W2EKB3"  passThreshold="true">
            <PeptideHypothesis peptideEvidence_ref="PE_41_5_A0A4W2EKB3_0_1_10">
              <SpectrumIdentificationItemRef spectrumIdentificationItem_ref="SII_41_5" />
            </PeptideHypothesis>
            <cvParam accession="MS:1001171" name="Mascot:score" cvRef="PSI-MS" value="1.84" />
            <cvParam accession="MS:1001591" name="anchor protein" cvRef="PSI-MS" value="" />
            <cvParam accession="MS:1001097" name="distinct peptide sequences" cvRef="PSI-MS" value="1" />
          </ProteinDetectionHypothesis>
        </ProteinAmbiguityGroup>
        <ProteinAmbiguityGroup id="PAG_hit_20" >
          <ProteinDetectionHypothesis id="PDH_A0A4W2CBH1_0" dBSequence_ref="DBSeq_1_A0A4W2CBH1"  passThreshold="true">
            <PeptideHypothesis peptideEvidence_ref="PE_61_8_A0A4W2CBH1_0_305_317">
              <SpectrumIdentificationItemRef spectrumIdentificationItem_ref="SII_61_8" />
            </PeptideHypothesis>
            <cvParam accession="MS:1001171" name="Mascot:score" cvRef="PSI-MS" value="1.77" />
            <cvParam accession="MS:1001591" name="anchor protein" cvRef="PSI-MS" value="" />
            <cvParam accession="MS:1001097" name="distinct peptide sequences" cvRef="PSI-MS" value="1" />
          </ProteinDetectionHypothesis>
        </ProteinAmbiguityGroup>
        <ProteinAmbiguityGroup id="PAG_hit_21" >
          <ProteinDetectionHypothesis id="PDH_A0A3Q1LN56_0" dBSequence_ref="DBSeq_1_A0A3Q1LN56"  passThreshold="true">
            <PeptideHypothesis peptideEvidence_ref="PE_32_2_A0A3Q1LN56_0_38_46">
              <SpectrumIdentificationItemRef spectrumIdentificationItem_ref="SII_32_2" />
            </PeptideHypothesis>
            <cvParam accession="MS:1001171" name="Mascot:score" cvRef="PSI-MS" value="1.63" />
            <cvParam accession="MS:1001591" name="anchor protein" cvRef="PSI-MS" value="" />
            <cvParam accession="MS:1001097" name="distinct peptide sequences" cvRef="PSI-MS" value="1" />
          </ProteinDetectionHypothesis>
        </ProteinAmbiguityGroup>
        <ProteinAmbiguityGroup id="PAG_hit_22" >
          <ProteinDetectionHypothesis id="PDH_A0A4W2C5K9_0" dBSequence_ref="DBSeq_1_A0A4W2C5K9"  passThreshold="true">
            <PeptideHypothesis peptideEvidence_ref="PE_61_5_A0A4W2C5K9_0_685_697">
              <SpectrumIdentificationItemRef spectrumIdentificationItem_ref="SII_61_5" />
            </PeptideHypothesis>
            <cvParam accession="MS:1001171" name="Mascot:score" cvRef="PSI-MS" value="1.5844402869636" />
            <cvParam accession="MS:1001591" name="anchor protein" cvRef="PSI-MS" value="" />
            <cvParam accession="MS:1001097" name="distinct peptide sequences" cvRef="PSI-MS" value="1" />
          </ProteinDetectionHypothesis>
        </ProteinAmbiguityGroup>
        <ProteinAmbiguityGroup id="PAG_hit_23" >
          <ProteinDetectionHypothesis id="PDH_A0A3Q1MF36_0" dBSequence_ref="DBSeq_1_A0A3Q1MF36"  passThreshold="true">
            <PeptideHypothesis peptideEvidence_ref="PE_32_3_A0A3Q1MF36_0_439_447">
              <SpectrumIdentificationItemRef spectrumIdentificationItem_ref="SII_32_3" />
            </PeptideHypothesis>
            <cvParam accession="MS:1001171" name="Mascot:score" cvRef="PSI-MS" value="1.51" />
            <cvParam accession="MS:1001591" name="anchor protein" cvRef="PSI-MS" value="" />
            <cvParam accession="MS:1001097" name="distinct peptide sequences" cvRef="PSI-MS" value="1" />
          </ProteinDetectionHypothesis>
        </ProteinAmbiguityGroup>
        <ProteinAmbiguityGroup id="PAG_hit_24" >
          <ProteinDetectionHypothesis id="PDH_A0A4W2FXG2_0" dBSequence_ref="DBSeq_1_A0A4W2FXG2"  passThreshold="true">
            <PeptideHypothesis peptideEvidence_ref="PE_32_4_A0A4W2FXG2_0_330_339">
              <SpectrumIdentificationItemRef spectrumIdentificationItem_ref="SII_32_4" />
            </PeptideHypothesis>
            <cvParam accession="MS:1001171" name="Mascot:score" cvRef="PSI-MS" value="1.51" />
            <cvParam accession="MS:1001591" name="anchor protein" cvRef="PSI-MS" value="" />
            <cvParam accession="MS:1001097" name="distinct peptide sequences" cvRef="PSI-MS" value="1" />
          </ProteinDetectionHypothesis>
        </ProteinAmbiguityGroup>
        <ProteinAmbiguityGroup id="PAG_hit_25" >
          <ProteinDetectionHypothesis id="PDH_A0A4W2CCU7_0" dBSequence_ref="DBSeq_1_A0A4W2CCU7"  passThreshold="true">
            <PeptideHypothesis peptideEvidence_ref="PE_8_2_A0A4W2CCU7_0_8_14">
              <SpectrumIdentificationItemRef spectrumIdentificationItem_ref="SII_8_2" />
            </PeptideHypothesis>
            <cvParam accession="MS:1001171" name="Mascot:score" cvRef="PSI-MS" value="1.42" />
            <cvParam accession="MS:1001591" name="anchor protein" cvRef="PSI-MS" value="" />
            <cvParam accession="MS:1001097" name="distinct peptide sequences" cvRef="PSI-MS" value="1" />
          </ProteinDetectionHypothesis>
        </ProteinAmbiguityGroup>
        <ProteinAmbiguityGroup id="PAG_hit_26" >
          <ProteinDetectionHypothesis id="PDH_A0A3Q1LY98_0" dBSequence_ref="DBSeq_1_A0A3Q1LY98"  passThreshold="true">
            <PeptideHypothesis peptideEvidence_ref="PE_41_6_A0A3Q1LY98_0_72_82">
              <SpectrumIdentificationItemRef spectrumIdentificationItem_ref="SII_41_6" />
            </PeptideHypothesis>
            <cvParam accession="MS:1001171" name="Mascot:score" cvRef="PSI-MS" value="1.41" />
            <cvParam accession="MS:1001591" name="anchor protein" cvRef="PSI-MS" value="" />
            <cvParam accession="MS:1001097" name="distinct peptide sequences" cvRef="PSI-MS" value="1" />
          </ProteinDetectionHypothesis>
        </ProteinAmbiguityGroup>
        <ProteinAmbiguityGroup id="PAG_hit_27" >
          <ProteinDetectionHypothesis id="PDH_A0A4W2BNY6_0" dBSequence_ref="DBSeq_1_A0A4W2BNY6"  passThreshold="true">
            <PeptideHypothesis peptideEvidence_ref="PE_68_2_A0A4W2BNY6_0_70_84">
              <SpectrumIdentificationItemRef spectrumIdentificationItem_ref="SII_68_2" />
            </PeptideHypothesis>
            <cvParam accession="MS:1001171" name="Mascot:score" cvRef="PSI-MS" value="1.29" />
            <cvParam accession="MS:1001591" name="anchor protein" cvRef="PSI-MS" value="" />
            <cvParam accession="MS:1001097" name="distinct peptide sequences" cvRef="PSI-MS" value="1" />
          </ProteinDetectionHypothesis>
        </ProteinAmbiguityGroup>
        <ProteinAmbiguityGroup id="PAG_hit_28" >
          <ProteinDetectionHypothesis id="PDH_A0A4W2HX28_0" dBSequence_ref="DBSeq_1_A0A4W2HX28"  passThreshold="true">
            <PeptideHypothesis peptideEvidence_ref="PE_41_7_A0A4W2HX28_0_95_105">
              <SpectrumIdentificationItemRef spectrumIdentificationItem_ref="SII_41_7" />
            </PeptideHypothesis>
            <cvParam accession="MS:1001171" name="Mascot:score" cvRef="PSI-MS" value="1.26" />
            <cvParam accession="MS:1001591" name="anchor protein" cvRef="PSI-MS" value="" />
            <cvParam accession="MS:1001097" name="distinct peptide sequences" cvRef="PSI-MS" value="1" />
          </ProteinDetectionHypothesis>
        </ProteinAmbiguityGroup>
        <ProteinAmbiguityGroup id="PAG_hit_29" >
          <ProteinDetectionHypothesis id="PDH_A0A4W2C202_0" dBSequence_ref="DBSeq_1_A0A4W2C202"  passThreshold="true">
            <PeptideHypothesis peptideEvidence_ref="PE_61_9_A0A4W2C202_0_432_444">
              <SpectrumIdentificationItemRef spectrumIdentificationItem_ref="SII_61_9" />
            </PeptideHypothesis>
            <cvParam accession="MS:1001171" name="Mascot:score" cvRef="PSI-MS" value="1.2" />
            <cvParam accession="MS:1001591" name="anchor protein" cvRef="PSI-MS" value="" />
            <cvParam accession="MS:1001097" name="distinct peptide sequences" cvRef="PSI-MS" value="1" />
          </ProteinDetectionHypothesis>
        </ProteinAmbiguityGroup>
        <ProteinAmbiguityGroup id="PAG_hit_30" >
          <ProteinDetectionHypothesis id="PDH_A0A4W2CWM7_0" dBSequence_ref="DBSeq_1_A0A4W2CWM7"  passThreshold="true">
            <PeptideHypothesis peptideEvidence_ref="PE_61_10_A0A4W2CWM7_0_502_512">
              <SpectrumIdentificationItemRef spectrumIdentificationItem_ref="SII_61_10" />
            </PeptideHypothesis>
            <cvParam accession="MS:1001171" name="Mascot:score" cvRef="PSI-MS" value="1.17" />
            <cvParam accession="MS:1001591" name="anchor protein" cvRef="PSI-MS" value="" />
            <cvParam accession="MS:1001097" name="distinct peptide sequences" cvRef="PSI-MS" value="1" />
          </ProteinDetectionHypothesis>
        </ProteinAmbiguityGroup>
      </ProteinDetectionList>
    </AnalysisData>
  </DataCollection>
  <BibliographicReference 
    id="10.1002/(SICI)1522-2683(19991201)20:18&lt;3551::AID-ELPS3551&gt;3.0.CO;2-2"
    authors="David N. Perkins, Darryl J. C. Pappin, David M. Creasy, John S. Cottrell"
    editor="" 
    title="Probability-based protein identification by searching sequence databases using mass spectrometry data"
    name="Probability-based protein identification by searching sequence databases using mass spectrometry data"
    publication="Electrophoresis" 
    volume="20" 
    issue="18" 
    pages="3551-3567" 
    publisher="Wiley VCH"
    year="1999"
    />
</MzIdentML>
