# Supplementary material for: Alpha-2-Macroglobulin as a New Promising Biomarker Improving the Diagnostic Sensitivity of Bovine Paratuberculosis
Source: Front Vet Sci. 2021 Mar 5;8:637716. doi: 10.3389/fvets.2021.637716 (PMC7973028; doi:10.3389/fvets.2021.637716)
Supplement: Supplementary Data 1 — Mascot search results and raw data files for LC-MS/MS analysis for the identification of specific blood proteins in cattle with Johne's disease. [file Data_Sheet_1.zip › mzidentML/9 new n24. mzid.mzid]

<?xml version="1.0" encoding="UTF-8"?>
<MzIdentML id="report" version="1.1.0"
             xsi:schemaLocation="http://psidev.info/psi/pi/mzIdentML/1.1 http://203.255.41.217/mascot/xmlns/schema/mzIdentML/mzIdentML1.1.0.xsd"
             xmlns="http://psidev.info/psi/pi/mzIdentML/1.1"
             xmlns:xsi="http://www.w3.org/2001/XMLSchema-instance"
             creationDate="2021-01-19T16:19:30">
  <cvList>
    <cv id="PSI-MS" fullName="Proteomics Standards Initiative Mass Spectrometry Vocabularies"   uri="http://psidev.cvs.sourceforge.net/viewvc/*checkout*/psidev/psi/psi-ms/mzML/controlledVocabulary/psi-ms.obo" version="3.64.0"></cv>
    <cv id="UNIMOD" fullName="UNIMOD"        uri="http://www.unimod.org/obo/unimod.obo"></cv>
    <cv id="UO"     fullName="UNIT-ONTOLOGY" uri="http://obo.cvs.sourceforge.net/*checkout*/obo/obo/ontology/phenotype/unit.obo"></cv>
  </cvList>
  <AnalysisSoftwareList>
    <AnalysisSoftware id="AS_mascot_server" name="Mascot Server" version="2.5.1" uri="http://www.matrixscience.com/search_form_select.html">
      <ContactRole contact_ref="ORG_MSL">
        <Role>
          <cvParam accession="MS:1001267" name="software vendor" cvRef="PSI-MS" />
        </Role>
      </ContactRole>
      <SoftwareName>
        <cvParam accession="MS:1001207" name="Mascot" cvRef="PSI-MS" />
      </SoftwareName>
      <Customizations>
        No customisations
      </Customizations>
    </AnalysisSoftware>
    <AnalysisSoftware id="AS_mascot_parser" name="Mascot Parser" version="2.5.2.0" uri="http://www.matrixscience.com/msparser.html">
      <ContactRole contact_ref="ORG_MSL">
        <Role>
          <cvParam accession="MS:1001267" name="software vendor" cvRef="PSI-MS" />
        </Role>
      </ContactRole>
      <SoftwareName>
        <cvParam accession="MS:1001478" name="Mascot Parser" cvRef="PSI-MS" />
      </SoftwareName>
      <Customizations>
        No customisations
      </Customizations>
    </AnalysisSoftware>
  </AnalysisSoftwareList>
  <Provider id="PROVIDER">
    <ContactRole contact_ref="PERSON_DOC_OWNER">
      <Role>
        <cvParam accession="MS:1001271" name="researcher" cvRef="PSI-MS" />
      </Role>
    </ContactRole>
  </Provider>
  <AuditCollection>
    <Person id="PERSON_MSL">
      <Affiliation organization_ref="ORG_MSL" />
    </Person>
    <Person id="PERSON_DOC_OWNER" name="">
      <Affiliation organization_ref="ORG_DOC_OWNER" />
    </Person>
    <Organization id="ORG_MSL" name="Matrix Science Limited">
      <cvParam accession="MS:1000589" name="contact email" value="support@matrixscience.com" cvRef="PSI-MS" />
      <cvParam accession="MS:1000587" name="contact address" value="64 Baker Street, London W1U 7GB, UK" cvRef="PSI-MS" />
      <cvParam accession="MS:1001755" name="contact phone number" value="+44 (0)20 7486 1050" cvRef="PSI-MS" />
      <cvParam accession="MS:1001756" name="contact fax number" value="+44 (0)20 7224 1344" cvRef="PSI-MS" />
    </Organization>
    <Organization id="ORG_DOC_OWNER" />
  </AuditCollection>
  <SequenceCollection>
    <DBSequence id="DBSeq_1_A0A3Q1MU98" searchDatabase_ref="SDB_Uniprot_bovine" accession="A0A3Q1MU98" >
      <cvParam accession="MS:1001088" name="protein description" cvRef="PSI-MS" value="Complement component C9 OS=Bos taurus OX=9913 GN=C9 PE=1 SV=1" />
    </DBSequence>
    <DBSequence id="DBSeq_1_A0A3Q1MJT2" searchDatabase_ref="SDB_Uniprot_bovine" accession="A0A3Q1MJT2" >
      <cvParam accession="MS:1001088" name="protein description" cvRef="PSI-MS" value="Alpha-1B-glycoprotein OS=Bos taurus OX=9913 GN=A1BG PE=1 SV=1" />
    </DBSequence>
    <DBSequence id="DBSeq_1_A0A140T897" searchDatabase_ref="SDB_Uniprot_bovine" accession="A0A140T897" >
      <cvParam accession="MS:1001088" name="protein description" cvRef="PSI-MS" value="Serum albumin OS=Bos taurus OX=9913 GN=ALB PE=4 SV=1" />
    </DBSequence>
    <DBSequence id="DBSeq_1_A0A4W2EQE0" searchDatabase_ref="SDB_Uniprot_bovine" accession="A0A4W2EQE0" >
      <cvParam accession="MS:1001088" name="protein description" cvRef="PSI-MS" value="Cation channel sperm associated auxiliary subunit delta OS=Bos indicus x Bos taurus OX=30522 GN=CATSPERD PE=4 SV=1" />
    </DBSequence>
    <DBSequence id="DBSeq_1_A0A3Q1M3P6" searchDatabase_ref="SDB_Uniprot_bovine" accession="A0A3Q1M3P6" >
      <cvParam accession="MS:1001088" name="protein description" cvRef="PSI-MS" value="Tetratricopeptide repeat domain 3 OS=Bos taurus OX=9913 GN=TTC3 PE=4 SV=1" />
    </DBSequence>
    <DBSequence id="DBSeq_1_A0A3Q1LJA7" searchDatabase_ref="SDB_Uniprot_bovine" accession="A0A3Q1LJA7" >
      <cvParam accession="MS:1001088" name="protein description" cvRef="PSI-MS" value="Regulating synaptic membrane exocytosis 1 OS=Bos taurus OX=9913 GN=RIMS1 PE=4 SV=1" />
    </DBSequence>
    <DBSequence id="DBSeq_1_A0A4W2GU33" searchDatabase_ref="SDB_Uniprot_bovine" accession="A0A4W2GU33" >
      <cvParam accession="MS:1001088" name="protein description" cvRef="PSI-MS" value="Ankyrin repeat and SOCS box containing 7 OS=Bos indicus x Bos taurus OX=30522 GN=ASB7 PE=4 SV=1" />
    </DBSequence>
    <DBSequence id="DBSeq_1_A0A3Q1M896" searchDatabase_ref="SDB_Uniprot_bovine" accession="A0A3Q1M896" >
      <cvParam accession="MS:1001088" name="protein description" cvRef="PSI-MS" value="Ankyrin repeat domain 31 OS=Bos taurus OX=9913 GN=ANKRD31 PE=4 SV=1" />
    </DBSequence>
    <DBSequence id="DBSeq_1_A0A140T898" searchDatabase_ref="SDB_Uniprot_bovine" accession="A0A140T898" >
      <cvParam accession="MS:1001088" name="protein description" cvRef="PSI-MS" value="Ras-related protein Rab-13 OS=Bos taurus OX=9913 GN=RAB13 PE=4 SV=1" />
    </DBSequence>
    <DBSequence id="DBSeq_1_A0A3Q1LM79" searchDatabase_ref="SDB_Uniprot_bovine" accession="A0A3Q1LM79" >
      <cvParam accession="MS:1001088" name="protein description" cvRef="PSI-MS" value="Uncharacterized protein OS=Bos taurus OX=9913 GN=DNM3 PE=3 SV=1" />
    </DBSequence>
    <DBSequence id="DBSeq_1_A0A3Q1MF24" searchDatabase_ref="SDB_Uniprot_bovine" accession="A0A3Q1MF24" >
      <cvParam accession="MS:1001088" name="protein description" cvRef="PSI-MS" value="Galectin OS=Bos taurus OX=9913 GN=LGALS12 PE=4 SV=1" />
    </DBSequence>
    <DBSequence id="DBSeq_1_A0A4W2DWF8" searchDatabase_ref="SDB_Uniprot_bovine" accession="A0A4W2DWF8" >
      <cvParam accession="MS:1001088" name="protein description" cvRef="PSI-MS" value="Arginine vasopressin induced 1 OS=Bos indicus x Bos taurus OX=30522 GN=AVPI1 PE=4 SV=1" />
    </DBSequence>
    <DBSequence id="DBSeq_1_A0A4W2E4B0" searchDatabase_ref="SDB_Uniprot_bovine" accession="A0A4W2E4B0" >
      <cvParam accession="MS:1001088" name="protein description" cvRef="PSI-MS" value="Uncharacterized protein OS=Bos indicus x Bos taurus OX=30522 PE=4 SV=1" />
    </DBSequence>
    <DBSequence id="DBSeq_1_A0A4W2DX84" searchDatabase_ref="SDB_Uniprot_bovine" accession="A0A4W2DX84" >
      <cvParam accession="MS:1001088" name="protein description" cvRef="PSI-MS" value="C1q domain-containing protein OS=Bos indicus x Bos taurus OX=30522 PE=4 SV=1" />
    </DBSequence>
    <DBSequence id="DBSeq_1_A0A4W2BMS6" searchDatabase_ref="SDB_Uniprot_bovine" accession="A0A4W2BMS6" >
      <cvParam accession="MS:1001088" name="protein description" cvRef="PSI-MS" value="Uncharacterized protein OS=Bos indicus x Bos taurus OX=30522 PE=4 SV=1" />
    </DBSequence>
    <DBSequence id="DBSeq_1_A0A4W2CLC3" searchDatabase_ref="SDB_Uniprot_bovine" accession="A0A4W2CLC3" >
      <cvParam accession="MS:1001088" name="protein description" cvRef="PSI-MS" value="Ventral anterior homeobox 2 OS=Bos indicus x Bos taurus OX=30522 GN=VAX2 PE=4 SV=1" />
    </DBSequence>
    <DBSequence id="DBSeq_1_A0A4W2E721" searchDatabase_ref="SDB_Uniprot_bovine" accession="A0A4W2E721" >
      <cvParam accession="MS:1001088" name="protein description" cvRef="PSI-MS" value="Zinc finger DBF-type containing 2 OS=Bos indicus x Bos taurus OX=30522 GN=ZDBF2 PE=4 SV=1" />
    </DBSequence>
    <DBSequence id="DBSeq_1_A0A4W2DY69" searchDatabase_ref="SDB_Uniprot_bovine" accession="A0A4W2DY69" >
      <cvParam accession="MS:1001088" name="protein description" cvRef="PSI-MS" value="IQ motif containing GTPase activating protein 1 OS=Bos indicus x Bos taurus OX=30522 GN=IQGAP1 PE=4 SV=1" />
    </DBSequence>
    <DBSequence id="DBSeq_1_A0A4W2E0F3" searchDatabase_ref="SDB_Uniprot_bovine" accession="A0A4W2E0F3" >
      <cvParam accession="MS:1001088" name="protein description" cvRef="PSI-MS" value="PDZ domain-containing protein OS=Bos indicus x Bos taurus OX=30522 PE=4 SV=1" />
    </DBSequence>
    <DBSequence id="DBSeq_1_A0A3Q1LVX9" searchDatabase_ref="SDB_Uniprot_bovine" accession="A0A3Q1LVX9" >
      <cvParam accession="MS:1001088" name="protein description" cvRef="PSI-MS" value="Pleckstrin homology, MyTH4 and FERM domain containing H2 OS=Bos taurus OX=9913 GN=PLEKHH2 PE=4 SV=1" />
    </DBSequence>
    <DBSequence id="DBSeq_1_A0A3Q1M518" searchDatabase_ref="SDB_Uniprot_bovine" accession="A0A3Q1M518" >
      <cvParam accession="MS:1001088" name="protein description" cvRef="PSI-MS" value="Zinc finger and BTB domain containing 24 OS=Bos taurus OX=9913 GN=ZBTB24 PE=4 SV=1" />
    </DBSequence>
    <DBSequence id="DBSeq_1_A0A4W2ERT5" searchDatabase_ref="SDB_Uniprot_bovine" accession="A0A4W2ERT5" >
      <cvParam accession="MS:1001088" name="protein description" cvRef="PSI-MS" value="Visual system homeobox 2 OS=Bos indicus x Bos taurus OX=30522 GN=VSX2 PE=3 SV=1" />
    </DBSequence>
    <DBSequence id="DBSeq_1_A0A3Q1LXR0" searchDatabase_ref="SDB_Uniprot_bovine" accession="A0A3Q1LXR0" >
      <cvParam accession="MS:1001088" name="protein description" cvRef="PSI-MS" value="6-phosphofructo-2-kinase/fructose-2,6-bisphosphatase 1 OS=Bos taurus OX=9913 GN=PFKFB1 PE=4 SV=1" />
    </DBSequence>
    <DBSequence id="DBSeq_1_A0A3Q1M730" searchDatabase_ref="SDB_Uniprot_bovine" accession="A0A3Q1M730" >
      <cvParam accession="MS:1001088" name="protein description" cvRef="PSI-MS" value="Aprataxin OS=Bos taurus OX=9913 GN=APTX PE=4 SV=1" />
    </DBSequence>
    <DBSequence id="DBSeq_1_A0A1X9T9N2" searchDatabase_ref="SDB_Uniprot_bovine" accession="A0A1X9T9N2" >
      <cvParam accession="MS:1001088" name="protein description" cvRef="PSI-MS" value="CPXV132 protein OS=Cowpox virus OX=10243 GN=CPXV132 PE=4 SV=1" />
    </DBSequence>
    <DBSequence id="DBSeq_1_A0A3Q1MEU8" searchDatabase_ref="SDB_Uniprot_bovine" accession="A0A3Q1MEU8" >
      <cvParam accession="MS:1001088" name="protein description" cvRef="PSI-MS" value="Guanylate cyclase domain-containing protein OS=Bos taurus OX=9913 PE=4 SV=1" />
    </DBSequence>
    <DBSequence id="DBSeq_1_A0A4W2EHJ5" searchDatabase_ref="SDB_Uniprot_bovine" accession="A0A4W2EHJ5" >
      <cvParam accession="MS:1001088" name="protein description" cvRef="PSI-MS" value="Reverse transcriptase domain-containing protein OS=Bos indicus x Bos taurus OX=30522 PE=4 SV=1" />
    </DBSequence>
    <DBSequence id="DBSeq_1_A0A3Q1MFM4" searchDatabase_ref="SDB_Uniprot_bovine" accession="A0A3Q1MFM4" >
      <cvParam accession="MS:1001088" name="protein description" cvRef="PSI-MS" value="VPS50 subunit of EARP/GARPII complex OS=Bos taurus OX=9913 GN=VPS50 PE=4 SV=1" />
    </DBSequence>
    <DBSequence id="DBSeq_1_A0A4W2GBB8" searchDatabase_ref="SDB_Uniprot_bovine" accession="A0A4W2GBB8" >
      <cvParam accession="MS:1001088" name="protein description" cvRef="PSI-MS" value="Conserved oligomeric Golgi complex subunit 6 OS=Bos indicus x Bos taurus OX=30522 GN=COG6 PE=3 SV=1" />
    </DBSequence>
    <DBSequence id="DBSeq_1_A0A452DJ53" searchDatabase_ref="SDB_Uniprot_bovine" accession="A0A452DJ53" >
      <cvParam accession="MS:1001088" name="protein description" cvRef="PSI-MS" value="Sorting nexin-27 OS=Bos taurus OX=9913 GN=SNX27 PE=4 SV=1" />
    </DBSequence>
    <Peptide id="peptide_44_1">
      <PeptideSequence>SIEIFGQFNGR</PeptideSequence>
    </Peptide>
    <Peptide id="peptide_44_2">
      <PeptideSequence>VTQLYCDGVGR</PeptideSequence>
      <Modification location="6" residues="C" monoisotopicMassDelta="57.021464">
        <cvParam accession="UNIMOD:4" name="Carbamidomethyl" cvRef="UNIMOD" />
      </Modification>
    </Peptide>
    <Peptide id="peptide_44_3">
      <PeptideSequence>ISSFTPKMQGR</PeptideSequence>
      <Modification location="8" residues="M" monoisotopicMassDelta="15.994915">
        <cvParam accession="UNIMOD:35" name="Oxidation" cvRef="UNIMOD" />
        <cvParam accession="MS:1001524" name="fragment neutral loss" cvRef="PSI-MS" value="63.998285" unitAccession="UO:0000221" unitName="dalton" unitCvRef="UO" />
      </Modification>
    </Peptide>
    <Peptide id="peptide_44_4">
      <PeptideSequence>MLEQGYSPNGR</PeptideSequence>
      <Modification location="1" residues="M" monoisotopicMassDelta="15.994915">
        <cvParam accession="UNIMOD:35" name="Oxidation" cvRef="UNIMOD" />
        <cvParam accession="MS:1001524" name="fragment neutral loss" cvRef="PSI-MS" value="0" unitAccession="UO:0000221" unitName="dalton" unitCvRef="UO" />
      </Modification>
    </Peptide>
    <Peptide id="peptide_44_5">
      <PeptideSequence>DQQKPLPGGDGR</PeptideSequence>
    </Peptide>
    <Peptide id="peptide_44_6">
      <PeptideSequence>HGESELNLRGR</PeptideSequence>
    </Peptide>
    <Peptide id="peptide_44_7">
      <PeptideSequence>LPHLETVMVGR</PeptideSequence>
      <Modification location="8" residues="M" monoisotopicMassDelta="15.994915">
        <cvParam accession="UNIMOD:35" name="Oxidation" cvRef="UNIMOD" />
        <cvParam accession="MS:1001524" name="fragment neutral loss" cvRef="PSI-MS" value="0" unitAccession="UO:0000221" unitName="dalton" unitCvRef="UO" />
      </Modification>
    </Peptide>
    <Peptide id="peptide_44_8">
      <PeptideSequence>ALQSPAGPWGAGR</PeptideSequence>
    </Peptide>
    <Peptide id="peptide_53_1">
      <PeptideSequence>VLTSPEISQEER</PeptideSequence>
    </Peptide>
    <Peptide id="peptide_53_2">
      <PeptideSequence>VWDGNTLTYYR</PeptideSequence>
    </Peptide>
    <Peptide id="peptide_53_3">
      <PeptideSequence>EEAADEDRPAER</PeptideSequence>
    </Peptide>
    <Peptide id="peptide_53_4">
      <PeptideSequence>LSSLTFGCFLSR</PeptideSequence>
      <Modification location="8" residues="C" monoisotopicMassDelta="57.021464">
        <cvParam accession="UNIMOD:4" name="Carbamidomethyl" cvRef="UNIMOD" />
      </Modification>
    </Peptide>
    <Peptide id="peptide_53_5">
      <PeptideSequence>SELAAEEEIQLR</PeptideSequence>
    </Peptide>
    <Peptide id="peptide_58_1">
      <PeptideSequence>AIEDYINEFSVR</PeptideSequence>
    </Peptide>
    <Peptide id="peptide_58_2">
      <PeptideSequence>IVKSESGYGFNVR</PeptideSequence>
    </Peptide>
    <Peptide id="peptide_58_3">
      <PeptideSequence>MAIPDHLTCLLR</PeptideSequence>
      <Modification location="1" residues="M" monoisotopicMassDelta="15.994915">
        <cvParam accession="UNIMOD:35" name="Oxidation" cvRef="UNIMOD" />
        <cvParam accession="MS:1001524" name="fragment neutral loss" cvRef="PSI-MS" value="0" unitAccession="UO:0000221" unitName="dalton" unitCvRef="UO" />
      </Modification>
      <Modification location="9" residues="C" monoisotopicMassDelta="57.021464">
        <cvParam accession="UNIMOD:4" name="Carbamidomethyl" cvRef="UNIMOD" />
      </Modification>
    </Peptide>
    <Peptide id="peptide_58_4">
      <PeptideSequence>QSVNYFKNYHR</PeptideSequence>
    </Peptide>
    <Peptide id="peptide_58_5">
      <PeptideSequence>FQLTSDEMSLLR</PeptideSequence>
      <Modification location="8" residues="M" monoisotopicMassDelta="15.994915">
        <cvParam accession="UNIMOD:35" name="Oxidation" cvRef="UNIMOD" />
        <cvParam accession="MS:1001524" name="fragment neutral loss" cvRef="PSI-MS" value="0" unitAccession="UO:0000221" unitName="dalton" unitCvRef="UO" />
      </Modification>
    </Peptide>
    <Peptide id="peptide_61_1">
      <PeptideSequence>ASFADRTLAWVSR</PeptideSequence>
    </Peptide>
    <Peptide id="peptide_61_2">
      <PeptideSequence>GTPASVVSEPPPWR</PeptideSequence>
    </Peptide>
    <Peptide id="peptide_61_3">
      <PeptideSequence>SASLPFPPSGLPGPR</PeptideSequence>
    </Peptide>
    <Peptide id="peptide_63_1">
      <PeptideSequence>VLSPAGPEAQFELR</PeptideSequence>
    </Peptide>
    <Peptide id="peptide_63_2">
      <PeptideSequence>CFRMGVWAPPHR</PeptideSequence>
      <Modification location="1" residues="C" monoisotopicMassDelta="57.021464">
        <cvParam accession="UNIMOD:4" name="Carbamidomethyl" cvRef="UNIMOD" />
      </Modification>
    </Peptide>
    <Peptide id="peptide_63_3">
      <PeptideSequence>EISYAIKNIHGIR</PeptideSequence>
    </Peptide>
    <Peptide id="peptide_63_4">
      <PeptideSequence>SSMNVDEAFSSLAR</PeptideSequence>
    </Peptide>
    <Peptide id="peptide_63_5">
      <PeptideSequence>THTGEKPYQCHR</PeptideSequence>
      <Modification location="10" residues="C" monoisotopicMassDelta="57.021464">
        <cvParam accession="UNIMOD:4" name="Carbamidomethyl" cvRef="UNIMOD" />
      </Modification>
    </Peptide>
    <Peptide id="peptide_63_6">
      <PeptideSequence>DSLASMVKSHVALR</PeptideSequence>
    </Peptide>
    <Peptide id="peptide_68_1">
      <PeptideSequence>DAFLGSFLYEYSR</PeptideSequence>
    </Peptide>
    <Peptide id="peptide_68_2">
      <PeptideSequence>DGEPGWLPSMGLHR</PeptideSequence>
      <Modification location="10" residues="M" monoisotopicMassDelta="15.994915">
        <cvParam accession="UNIMOD:35" name="Oxidation" cvRef="UNIMOD" />
        <cvParam accession="MS:1001524" name="fragment neutral loss" cvRef="PSI-MS" value="0" unitAccession="UO:0000221" unitName="dalton" unitCvRef="UO" />
      </Modification>
    </Peptide>
    <Peptide id="peptide_68_3">
      <PeptideSequence>DDHVDPKDESTGPR</PeptideSequence>
    </Peptide>
    <Peptide id="peptide_68_4">
      <PeptideSequence>DGQPGLGEADHCRR</PeptideSequence>
      <Modification location="12" residues="C" monoisotopicMassDelta="57.021464">
        <cvParam accession="UNIMOD:4" name="Carbamidomethyl" cvRef="UNIMOD" />
      </Modification>
    </Peptide>
    <Peptide id="peptide_68_5">
      <PeptideSequence>DLLSPVYCTQESR</PeptideSequence>
      <Modification location="8" residues="C" monoisotopicMassDelta="57.021464">
        <cvParam accession="UNIMOD:4" name="Carbamidomethyl" cvRef="UNIMOD" />
      </Modification>
    </Peptide>
    <PeptideEvidence id="PE_44_1_A0A3Q1MU98_0_64_74" start="64" end="74" pre="R" post="K" peptide_ref="peptide_44_1" isDecoy="false" dBSequence_ref="DBSeq_1_A0A3Q1MU98" />
    <PeptideEvidence id="PE_44_2_A0A3Q1M3P6_0_38_48" start="38" end="48" pre="R" post="Q" peptide_ref="peptide_44_2" isDecoy="false" dBSequence_ref="DBSeq_1_A0A3Q1M3P6" />
    <PeptideEvidence id="PE_44_3_A0A3Q1LJA7_0_1067_1077" start="1067" end="1077" pre="R" post="R" peptide_ref="peptide_44_3" isDecoy="false" dBSequence_ref="DBSeq_1_A0A3Q1LJA7" />
    <PeptideEvidence id="PE_44_4_A0A4W2GU33_0_33_43" start="33" end="43" pre="K" post="D" peptide_ref="peptide_44_4" isDecoy="false" dBSequence_ref="DBSeq_1_A0A4W2GU33" />
    <PeptideEvidence id="PE_44_5_A0A4W2E0F3_0_1495_1506" start="1495" end="1506" pre="R" post="T" peptide_ref="peptide_44_5" isDecoy="false" dBSequence_ref="DBSeq_1_A0A4W2E0F3" />
    <PeptideEvidence id="PE_44_6_A0A3Q1LXR0_0_236_246" start="236" end="246" pre="R" post="I" peptide_ref="peptide_44_6" isDecoy="false" dBSequence_ref="DBSeq_1_A0A3Q1LXR0" />
    <PeptideEvidence id="PE_44_7_A0A3Q1M730_0_36_46" start="36" end="46" pre="K" post="S" peptide_ref="peptide_44_7" isDecoy="false" dBSequence_ref="DBSeq_1_A0A3Q1M730" />
    <PeptideEvidence id="PE_44_8_A0A3Q1MEU8_0_90_102" start="90" end="102" pre="K" post="A" peptide_ref="peptide_44_8" isDecoy="false" dBSequence_ref="DBSeq_1_A0A3Q1MEU8" />
    <PeptideEvidence id="PE_53_1_A0A3Q1M896_0_243_254" start="243" end="254" pre="R" post="L" peptide_ref="peptide_53_1" isDecoy="false" dBSequence_ref="DBSeq_1_A0A3Q1M896" />
    <PeptideEvidence id="PE_53_2_A0A3Q1MU98_0_182_192" start="182" end="192" pre="R" post="R" peptide_ref="peptide_53_2" isDecoy="false" dBSequence_ref="DBSeq_1_A0A3Q1MU98" />
    <PeptideEvidence id="PE_53_3_A0A4W2ERT5_0_340_351" start="340" end="351" pre="R" post="L" peptide_ref="peptide_53_3" isDecoy="false" dBSequence_ref="DBSeq_1_A0A4W2ERT5" />
    <PeptideEvidence id="PE_53_4_A0A3Q1LVX9_0_159_170" start="159" end="170" pre="R" post="A" peptide_ref="peptide_53_4" isDecoy="false" dBSequence_ref="DBSeq_1_A0A3Q1LVX9" />
    <PeptideEvidence id="PE_53_5_A0A3Q1M518_0_176_187" start="176" end="187" pre="K" post="V" peptide_ref="peptide_53_5" isDecoy="false" dBSequence_ref="DBSeq_1_A0A3Q1M518" />
    <PeptideEvidence id="PE_58_1_A0A3Q1MU98_0_460_471" start="460" end="471" pre="R" post="K" peptide_ref="peptide_58_1" isDecoy="false" dBSequence_ref="DBSeq_1_A0A3Q1MU98" />
    <PeptideEvidence id="PE_58_2_A0A452DJ53_0_46_58" start="46" end="58" pre="R" post="G" peptide_ref="peptide_58_2" isDecoy="false" dBSequence_ref="DBSeq_1_A0A452DJ53" />
    <PeptideEvidence id="PE_58_3_A0A4W2EHJ5_0_1_12" start="1" end="12" pre="-" post="N" peptide_ref="peptide_58_3" isDecoy="false" dBSequence_ref="DBSeq_1_A0A4W2EHJ5" />
    <PeptideEvidence id="PE_58_4_A0A3Q1MFM4_0_403_413" start="403" end="413" pre="K" post="T" peptide_ref="peptide_58_4" isDecoy="false" dBSequence_ref="DBSeq_1_A0A3Q1MFM4" />
    <PeptideEvidence id="PE_58_5_A0A4W2GBB8_0_160_171" start="160" end="171" pre="K" post="G" peptide_ref="peptide_58_5" isDecoy="false" dBSequence_ref="DBSeq_1_A0A4W2GBB8" />
    <PeptideEvidence id="PE_61_1_A0A3Q1MF24_0_225_237" start="225" end="237" pre="R" post="W" peptide_ref="peptide_61_1" isDecoy="false" dBSequence_ref="DBSeq_1_A0A3Q1MF24" />
    <PeptideEvidence id="PE_61_2_A0A4W2DWF8_0_2_15" start="2" end="15" pre="M" post="A" peptide_ref="peptide_61_2" isDecoy="false" dBSequence_ref="DBSeq_1_A0A4W2DWF8" />
    <PeptideEvidence id="PE_61_3_A0A4W2DX84_0_122_136" start="122" end="136" pre="R" post="G" peptide_ref="peptide_61_3" isDecoy="false" dBSequence_ref="DBSeq_1_A0A4W2DX84" />
    <PeptideEvidence id="PE_63_1_A0A3Q1MJT2_0_357_370" start="357" end="370" pre="R" post="G" peptide_ref="peptide_63_1" isDecoy="false" dBSequence_ref="DBSeq_1_A0A3Q1MJT2" />
    <PeptideEvidence id="PE_63_2_A0A4W2E4B0_0_9_20" start="9" end="20" pre="R" post="L" peptide_ref="peptide_63_2" isDecoy="false" dBSequence_ref="DBSeq_1_A0A4W2E4B0" />
    <PeptideEvidence id="PE_63_3_A0A3Q1LM79_0_319_331" start="319" end="331" pre="R" post="T" peptide_ref="peptide_63_3" isDecoy="false" dBSequence_ref="DBSeq_1_A0A3Q1LM79" />
    <PeptideEvidence id="PE_63_4_A0A140T898_0_154_167" start="154" end="167" pre="K" post="D" peptide_ref="peptide_63_4" isDecoy="false" dBSequence_ref="DBSeq_1_A0A140T898" />
    <PeptideEvidence id="PE_63_5_A0A4W2DY69_0_201_212" start="201" end="212" pre="R" post="C" peptide_ref="peptide_63_5" isDecoy="false" dBSequence_ref="DBSeq_1_A0A4W2DY69" />
    <PeptideEvidence id="PE_63_6_A0A1X9T9N2_0_84_97" start="84" end="97" pre="R" post="E" peptide_ref="peptide_63_6" isDecoy="false" dBSequence_ref="DBSeq_1_A0A1X9T9N2" />
    <PeptideEvidence id="PE_68_1_A0A140T897_0_347_359" start="347" end="359" pre="K" post="R" peptide_ref="peptide_68_1" isDecoy="false" dBSequence_ref="DBSeq_1_A0A140T897" />
    <PeptideEvidence id="PE_68_2_A0A4W2EQE0_0_756_769" start="756" end="769" pre="R" post="V" peptide_ref="peptide_68_2" isDecoy="false" dBSequence_ref="DBSeq_1_A0A4W2EQE0" />
    <PeptideEvidence id="PE_68_3_A0A4W2E721_0_1098_1111" start="1098" end="1111" pre="K" post="G" peptide_ref="peptide_68_3" isDecoy="false" dBSequence_ref="DBSeq_1_A0A4W2E721" />
    <PeptideEvidence id="PE_68_4_A0A4W2CLC3_0_61_74" start="61" end="74" pre="R" post="I" peptide_ref="peptide_68_4" isDecoy="false" dBSequence_ref="DBSeq_1_A0A4W2CLC3" />
    <PeptideEvidence id="PE_68_5_A0A4W2BMS6_0_55_67" start="55" end="67" pre="R" post="E" peptide_ref="peptide_68_5" isDecoy="false" dBSequence_ref="DBSeq_1_A0A4W2BMS6" />
  </SequenceCollection>
  <AnalysisCollection>
    <SpectrumIdentification id="SI" spectrumIdentificationProtocol_ref="SIP"  spectrumIdentificationList_ref="SIL_1" activityDate="2020-03-30T18:09:09">
      <InputSpectra spectraData_ref="SD_1" />
      <SearchDatabaseRef searchDatabase_ref="SDB_Uniprot_bovine" />
    </SpectrumIdentification>
    <ProteinDetection id="PD_1" proteinDetectionProtocol_ref="PDP_MascotParser_1" proteinDetectionList_ref="PDL_1" activityDate="2021-01-19T16:19:30">
      <InputSpectrumIdentifications spectrumIdentificationList_ref="SIL_1" />
    </ProteinDetection>
  </AnalysisCollection>
  <AnalysisProtocolCollection>
    <SpectrumIdentificationProtocol id="SIP" analysisSoftware_ref="AS_mascot_server">
      <SearchType>
        <cvParam accession="MS:1001083" name="ms-ms search" cvRef="PSI-MS" value="" />
      </SearchType>
      <AdditionalSearchParams>
        <userParam name="Mascot User Comment" value="BAEDW\2020_3_5\2020_3_5\MSMS 14\N24" />
        <userParam name="Mascot Instrument Name" value="MALDI-TOF-TOF" />
        <cvParam accession="MS:1001211" name="parent mass type mono"    cvRef="PSI-MS" />
        <cvParam accession="MS:1001259" name="param: immonium ion" cvRef="PSI-MS" />
        <cvParam accession="MS:1001108" name="param: a ion" cvRef="PSI-MS" />
        <cvParam accession="MS:1001146" name="param: a ion-NH3" cvRef="PSI-MS" />
        <cvParam accession="MS:1001148" name="param: a ion-H2O" cvRef="PSI-MS" />
        <cvParam accession="MS:1001118" name="param: b ion" cvRef="PSI-MS" />
        <cvParam accession="MS:1001149" name="param: b ion-NH3" cvRef="PSI-MS" />
        <cvParam accession="MS:1001150" name="param: b ion-H2O" cvRef="PSI-MS" />
        <cvParam accession="MS:1001262" name="param: y ion" cvRef="PSI-MS" />
        <cvParam accession="MS:1001151" name="param: y ion-NH3" cvRef="PSI-MS" />
        <cvParam accession="MS:1001152" name="param: y ion-H2O" cvRef="PSI-MS" />
        <cvParam accession="MS:1001406" name="param: internal yb ion" cvRef="PSI-MS" />
        <cvParam accession="MS:1001407" name="param: internal ya ion" cvRef="PSI-MS" />
        <cvParam accession="MS:1001258" name="param: d ion" cvRef="PSI-MS" />
        <cvParam accession="MS:1001257" name="param: v ion" cvRef="PSI-MS" />
        <cvParam accession="MS:1001260" name="param: w ion" cvRef="PSI-MS" />
      </AdditionalSearchParams>
      <ModificationParams>
        <SearchModification fixedMod="true" massDelta="57.021464" residues="C">
          <cvParam accession="UNIMOD:4" name="Carbamidomethyl" cvRef="UNIMOD" />
        </SearchModification>
        <SearchModification fixedMod="false" massDelta="15.994915" residues="M">
          <cvParam accession="UNIMOD:35" name="Oxidation" cvRef="UNIMOD" />
        </SearchModification>
      </ModificationParams>
      <Enzymes>
        <Enzyme id="ENZ_0" cTermGain="OH" nTermGain="H" missedCleavages="1" semiSpecific="0">
          <SiteRegexp><![CDATA[(?<=[KR])(?!P)]]></SiteRegexp>
          <EnzymeName>
            <cvParam accession="MS:1001251" name="Trypsin" cvRef="PSI-MS" />
          </EnzymeName>
        </Enzyme>
      </Enzymes>
      <MassTable id="MT_1" msLevel="1 2">
        <Residue code="A" mass="71.037114" />
        <Residue code="C" mass="103.009185" />
        <Residue code="D" mass="115.026943" />
        <Residue code="E" mass="129.042593" />
        <Residue code="F" mass="147.068414" />
        <Residue code="G" mass="57.021464" />
        <Residue code="H" mass="137.058912" />
        <Residue code="I" mass="113.084064" />
        <Residue code="J" mass="113.084064" />
        <Residue code="K" mass="128.094963" />
        <Residue code="L" mass="113.084064" />
        <Residue code="M" mass="131.040485" />
        <Residue code="N" mass="114.042927" />
        <Residue code="O" mass="237.147727" />
        <Residue code="P" mass="97.052764" />
        <Residue code="Q" mass="128.058578" />
        <Residue code="R" mass="156.101111" />
        <Residue code="S" mass="87.032028" />
        <Residue code="T" mass="101.047679" />
        <Residue code="U" mass="150.953633" />
        <Residue code="V" mass="99.068414" />
        <Residue code="W" mass="186.079313" />
        <Residue code="Y" mass="163.063329" />
        <AmbiguousResidue code="B">
          <cvParam accession="MS:1001360" name="alternate single letter codes" cvRef="PSI-MS" value="D N" />
        </AmbiguousResidue>
        <AmbiguousResidue code="Z">
          <cvParam accession="MS:1001360" name="alternate single letter codes" cvRef="PSI-MS" value="E Q" />
        </AmbiguousResidue>
        <AmbiguousResidue code="X">
          <cvParam accession="MS:1001360" name="alternate single letter codes" cvRef="PSI-MS" value="A C D E F G H I K L M N O P Q R S T U V W Y" />
        </AmbiguousResidue>
      </MassTable>
      <FragmentTolerance>
        <cvParam accession="MS:1001412" name="search tolerance plus value" value="0.3" cvRef="PSI-MS" unitAccession="UO:0000221" unitName="dalton" unitCvRef="UO" />
        <cvParam accession="MS:1001413" name="search tolerance minus value" value="0.3" cvRef="PSI-MS" unitAccession="UO:0000221" unitName="dalton" unitCvRef="UO" />
      </FragmentTolerance>
      <ParentTolerance>
        <cvParam accession="MS:1001412" name="search tolerance plus value" value="100" cvRef="PSI-MS" unitAccession="UO:0000169" unitName="parts per million" unitCvRef="UO" />
        <cvParam accession="MS:1001413" name="search tolerance minus value" value="100" cvRef="PSI-MS" unitAccession="UO:0000169" unitName="parts per million" unitCvRef="UO" />
      </ParentTolerance>
      <Threshold>
        <cvParam accession="MS:1001316" name="Mascot:SigThreshold" cvRef="PSI-MS" value="0.05" />
        <cvParam accession="MS:1001758" name="Mascot:SigThresholdType" cvRef="PSI-MS" value="identity" />
      </Threshold>
      <DatabaseFilters>
        <Filter>
          <FilterType>
            <cvParam accession="MS:1001020" name="DB filter taxonomy" cvRef="PSI-MS" />
          </FilterType>
        </Filter>
      </DatabaseFilters>
    </SpectrumIdentificationProtocol>
    <ProteinDetectionProtocol id="PDP_MascotParser_1"  analysisSoftware_ref="AS_mascot_parser">
      <AnalysisParams>
        <cvParam accession="MS:1001316" name="Mascot:SigThreshold"                               cvRef="PSI-MS" value="0.05" />
        <cvParam accession="MS:1001317" name="Mascot:MaxProteinHits"                             cvRef="PSI-MS" value="30" />
        <cvParam accession="MS:1001318" name="Mascot:ProteinScoringMethod"                       cvRef="PSI-MS" value="Standard" />
        <cvParam accession="MS:1001319" name="Mascot:MinMSMSThreshold"                           cvRef="PSI-MS" value="0" />
        <cvParam accession="MS:1001758" name="Mascot:SigThresholdType"                           cvRef="PSI-MS" value="identity" />
        <cvParam accession="MS:1001759" name="Mascot:ProteinGrouping"                            cvRef="PSI-MS" value="Occam's razor" />
        <cvParam accession="MS:1001320" name="Mascot:ShowHomologousProteinsWithSamePeptides"     cvRef="PSI-MS" value="0" />
        <cvParam accession="MS:1001321" name="Mascot:ShowHomologousProteinsWithSubsetOfPeptides" cvRef="PSI-MS" value="0" />
        <cvParam accession="MS:1001322" name="Mascot:RequireBoldRed"                             cvRef="PSI-MS" value="0" />
        <cvParam accession="MS:1001323" name="Mascot:UseUnigeneClustering"                       cvRef="PSI-MS" value="1" />
        <cvParam accession="MS:1001324" name="Mascot:IncludeErrorTolerantMatches"                cvRef="PSI-MS" value="1" />
        <cvParam accession="MS:1001325" name="Mascot:ShowDecoyMatches"                           cvRef="PSI-MS" value="0" />
      </AnalysisParams>
      <Threshold>
        <cvParam accession="MS:1001494" name="no threshold" cvRef="PSI-MS" />
      </Threshold>
    </ProteinDetectionProtocol>
  </AnalysisProtocolCollection>
  <DataCollection>
    <Inputs>
      <SourceFile location="file:///../data/20200330/F002160.dat" id="SF_1" >
        <FileFormat>
          <cvParam accession="MS:1001199" name="Mascot DAT format" cvRef="PSI-MS" />
        </FileFormat>
      </SourceFile>
      <SearchDatabase location="file:///D:/mascot/sequence/Uniprot_bovine/current/Uniprot_bovine_20200316.fasta" id="SDB_Uniprot_bovine" name="Uniprot_bovine" numDatabaseSequences="134392" numResidues="76244912" version="Uniprot_bovine_20200316.fasta">
        <FileFormat>
          <cvParam accession="MS:1001348" name="FASTA format" cvRef="PSI-MS" />
        </FileFormat>
        <DatabaseName>
          <userParam name="Uniprot_bovine_20200316.fasta" />
        </DatabaseName>
        <cvParam accession="MS:1001073" name="database type amino acid" cvRef="PSI-MS" />
      </SearchDatabase>
      <SpectraData location="file:///" id="SD_1">
        <FileFormat>
          <cvParam accession="MS:1001062" name="Mascot MGF format" cvRef="PSI-MS" />
        </FileFormat>
        <SpectrumIDFormat>
          <cvParam accession="MS:1000775" name="single peak list nativeID format" cvRef="PSI-MS" />
        </SpectrumIDFormat>
      </SpectraData>
    </Inputs>
    <AnalysisData>
      <SpectrumIdentificationList id="SIL_1" numSequencesSearched="134392">
        <FragmentationTable>
          <Measure id="m_mz">
            <cvParam cvRef="PSI-MS" accession="MS:1001225" name="product ion m/z" unitCvRef="PSI-MS" unitAccession="MS:1000040" unitName="m/z" />
          </Measure>
          <Measure id="m_intensity">
            <cvParam cvRef="PSI-MS" accession="MS:1001226" name="product ion intensity" unitCvRef="PSI-MS" unitAccession="MS:1000131" unitName="number of counts" />
          </Measure>
          <Measure id="m_error">
            <cvParam cvRef="PSI-MS" accession="MS:1001227" name="product ion m/z error" unitAccession="MS:1000040" unitName="m/z" unitCvRef="PSI-MS" />
          </Measure>
        </FragmentationTable>
        <SpectrumIdentificationResult id="SIR_44" spectrumID="query=44" spectraData_ref="SD_1">
          <SpectrumIdentificationItem id="SII_44_1"  calculatedMassToCharge="1267.642957" chargeState="1" experimentalMassToCharge="1267.55823" peptide_ref="peptide_44_1" rank="1" passThreshold="false">
            <PeptideEvidenceRef peptideEvidence_ref="PE_44_1_A0A3Q1MU98_0_64_74" />
            <cvParam accession="MS:1001171" name="Mascot:score" cvRef="PSI-MS" value="28.86" />
            <cvParam accession="MS:1001172" name="Mascot:expectation value" cvRef="PSI-MS" value="0.267834933074858" />
            <cvParam accession="MS:1001363" name="peptide unique to one protein" cvRef="PSI-MS" />
          </SpectrumIdentificationItem>
          <SpectrumIdentificationItem id="SII_44_2"  calculatedMassToCharge="1267.609968" chargeState="1" experimentalMassToCharge="1267.55823" peptide_ref="peptide_44_2" rank="2" passThreshold="false">
            <PeptideEvidenceRef peptideEvidence_ref="PE_44_2_A0A3Q1M3P6_0_38_48" />
            <cvParam accession="MS:1001171" name="Mascot:score" cvRef="PSI-MS" value="17.86" />
            <cvParam accession="MS:1001172" name="Mascot:expectation value" cvRef="PSI-MS" value="3.37184203414129" />
            <cvParam accession="MS:1001363" name="peptide unique to one protein" cvRef="PSI-MS" />
          </SpectrumIdentificationItem>
          <SpectrumIdentificationItem id="SII_44_3"  calculatedMassToCharge="1267.646329" chargeState="1" experimentalMassToCharge="1267.55823" peptide_ref="peptide_44_3" rank="3" passThreshold="false">
            <PeptideEvidenceRef peptideEvidence_ref="PE_44_3_A0A3Q1LJA7_0_1067_1077" />
            <cvParam accession="MS:1001171" name="Mascot:score" cvRef="PSI-MS" value="17.80" />
            <cvParam accession="MS:1001172" name="Mascot:expectation value" cvRef="PSI-MS" value="3.41874902932138" />
            <cvParam accession="MS:1001363" name="peptide unique to one protein" cvRef="PSI-MS" />
          </SpectrumIdentificationItem>
          <SpectrumIdentificationItem id="SII_44_4"  calculatedMassToCharge="1267.573545" chargeState="1" experimentalMassToCharge="1267.55823" peptide_ref="peptide_44_4" rank="4" passThreshold="false">
            <PeptideEvidenceRef peptideEvidence_ref="PE_44_4_A0A4W2GU33_0_33_43" />
            <cvParam accession="MS:1001171" name="Mascot:score" cvRef="PSI-MS" value="17.80" />
            <cvParam accession="MS:1001172" name="Mascot:expectation value" cvRef="PSI-MS" value="3.41874902932138" />
            <cvParam accession="MS:1001363" name="peptide unique to one protein" cvRef="PSI-MS" />
          </SpectrumIdentificationItem>
          <SpectrumIdentificationItem id="SII_44_5"  calculatedMassToCharge="1267.638944" chargeState="1" experimentalMassToCharge="1267.55823" peptide_ref="peptide_44_5" rank="5" passThreshold="false">
            <PeptideEvidenceRef peptideEvidence_ref="PE_44_5_A0A4W2E0F3_0_1495_1506" />
            <cvParam accession="MS:1001171" name="Mascot:score" cvRef="PSI-MS" value="16.11" />
            <cvParam accession="MS:1001172" name="Mascot:expectation value" cvRef="PSI-MS" value="5.04507027820018" />
            <cvParam accession="MS:1001363" name="peptide unique to one protein" cvRef="PSI-MS" />
          </SpectrumIdentificationItem>
          <SpectrumIdentificationItem id="SII_44_6"  calculatedMassToCharge="1267.650144" chargeState="1" experimentalMassToCharge="1267.55823" peptide_ref="peptide_44_6" rank="6" passThreshold="false">
            <PeptideEvidenceRef peptideEvidence_ref="PE_44_6_A0A3Q1LXR0_0_236_246" />
            <cvParam accession="MS:1001171" name="Mascot:score" cvRef="PSI-MS" value="13.01" />
            <cvParam accession="MS:1001172" name="Mascot:expectation value" cvRef="PSI-MS" value="10.3007114205258" />
            <cvParam accession="MS:1001363" name="peptide unique to one protein" cvRef="PSI-MS" />
          </SpectrumIdentificationItem>
          <SpectrumIdentificationItem id="SII_44_7"  calculatedMassToCharge="1267.682722" chargeState="1" experimentalMassToCharge="1267.55823" peptide_ref="peptide_44_7" rank="7" passThreshold="false">
            <PeptideEvidenceRef peptideEvidence_ref="PE_44_7_A0A3Q1M730_0_36_46" />
            <cvParam accession="MS:1001171" name="Mascot:score" cvRef="PSI-MS" value="13.01" />
            <cvParam accession="MS:1001172" name="Mascot:expectation value" cvRef="PSI-MS" value="10.3007114205258" />
            <cvParam accession="MS:1001363" name="peptide unique to one protein" cvRef="PSI-MS" />
          </SpectrumIdentificationItem>
          <SpectrumIdentificationItem id="SII_44_8"  calculatedMassToCharge="1267.654188" chargeState="1" experimentalMassToCharge="1267.55823" peptide_ref="peptide_44_8" rank="8" passThreshold="false">
            <PeptideEvidenceRef peptideEvidence_ref="PE_44_8_A0A3Q1MEU8_0_90_102" />
            <cvParam accession="MS:1001171" name="Mascot:score" cvRef="PSI-MS" value="12.17" />
            <cvParam accession="MS:1001172" name="Mascot:expectation value" cvRef="PSI-MS" value="12.4987683895232" />
            <cvParam accession="MS:1001363" name="peptide unique to one protein" cvRef="PSI-MS" />
          </SpectrumIdentificationItem>
          <cvParam accession="MS:1001371" name="Mascot:identity threshold"  cvRef="PSI-MS" value="36" />
          <cvParam accession="MS:1001370" name="Mascot:homology threshold"  cvRef="PSI-MS" value="32" />
          <cvParam accession="MS:1001030" name="number of peptide seqs compared to each spectrum"  cvRef="PSI-MS" value="4120" />
          <cvParam accession="MS:1000796" name="spectrum title"  cvRef="PSI-MS" value="Locus:1..14.0.2" />
        </SpectrumIdentificationResult>
        <SpectrumIdentificationResult id="SIR_53" spectrumID="query=53" spectraData_ref="SD_1">
          <SpectrumIdentificationItem id="SII_53_1"  calculatedMassToCharge="1387.706327" chargeState="1" experimentalMassToCharge="1387.56824" peptide_ref="peptide_53_1" rank="1" passThreshold="false">
            <PeptideEvidenceRef peptideEvidence_ref="PE_53_1_A0A3Q1M896_0_243_254" />
            <cvParam accession="MS:1001171" name="Mascot:score" cvRef="PSI-MS" value="17.74" />
            <cvParam accession="MS:1001172" name="Mascot:expectation value" cvRef="PSI-MS" value="2.48194424007894" />
            <cvParam accession="MS:1001363" name="peptide unique to one protein" cvRef="PSI-MS" />
          </SpectrumIdentificationItem>
          <SpectrumIdentificationItem id="SII_53_2"  calculatedMassToCharge="1387.664091" chargeState="1" experimentalMassToCharge="1387.56824" peptide_ref="peptide_53_2" rank="2" passThreshold="false">
            <PeptideEvidenceRef peptideEvidence_ref="PE_53_2_A0A3Q1MU98_0_182_192" />
            <cvParam accession="MS:1001171" name="Mascot:score" cvRef="PSI-MS" value="17.74" />
            <cvParam accession="MS:1001172" name="Mascot:expectation value" cvRef="PSI-MS" value="2.48194424007894" />
            <cvParam accession="MS:1001363" name="peptide unique to one protein" cvRef="PSI-MS" />
          </SpectrumIdentificationItem>
          <SpectrumIdentificationItem id="SII_53_3"  calculatedMassToCharge="1387.608381" chargeState="1" experimentalMassToCharge="1387.56824" peptide_ref="peptide_53_3" rank="3" passThreshold="false">
            <PeptideEvidenceRef peptideEvidence_ref="PE_53_3_A0A4W2ERT5_0_340_351" />
            <cvParam accession="MS:1001171" name="Mascot:score" cvRef="PSI-MS" value="13.67" />
            <cvParam accession="MS:1001172" name="Mascot:expectation value" cvRef="PSI-MS" value="6.33566229478208" />
            <cvParam accession="MS:1001363" name="peptide unique to one protein" cvRef="PSI-MS" />
          </SpectrumIdentificationItem>
          <SpectrumIdentificationItem id="SII_53_4"  calculatedMassToCharge="1387.703855" chargeState="1" experimentalMassToCharge="1387.56824" peptide_ref="peptide_53_4" rank="4" passThreshold="false">
            <PeptideEvidenceRef peptideEvidence_ref="PE_53_4_A0A3Q1LVX9_0_159_170" />
            <cvParam accession="MS:1001171" name="Mascot:score" cvRef="PSI-MS" value="13.67" />
            <cvParam accession="MS:1001172" name="Mascot:expectation value" cvRef="PSI-MS" value="6.33566229478208" />
            <cvParam accession="MS:1001363" name="peptide unique to one protein" cvRef="PSI-MS" />
          </SpectrumIdentificationItem>
          <SpectrumIdentificationItem id="SII_53_5"  calculatedMassToCharge="1387.706296" chargeState="1" experimentalMassToCharge="1387.56824" peptide_ref="peptide_53_5" rank="5" passThreshold="false">
            <PeptideEvidenceRef peptideEvidence_ref="PE_53_5_A0A3Q1M518_0_176_187" />
            <cvParam accession="MS:1001171" name="Mascot:score" cvRef="PSI-MS" value="13.67" />
            <cvParam accession="MS:1001172" name="Mascot:expectation value" cvRef="PSI-MS" value="6.33566229478208" />
            <cvParam accession="MS:1001363" name="peptide unique to one protein" cvRef="PSI-MS" />
          </SpectrumIdentificationItem>
          <cvParam accession="MS:1001371" name="Mascot:identity threshold"  cvRef="PSI-MS" value="34" />
          <cvParam accession="MS:1001030" name="number of peptide seqs compared to each spectrum"  cvRef="PSI-MS" value="2950" />
          <cvParam accession="MS:1000796" name="spectrum title"  cvRef="PSI-MS" value="Locus:1..14.0.3" />
        </SpectrumIdentificationResult>
        <SpectrumIdentificationResult id="SIR_58" spectrumID="query=58" spectraData_ref="SD_1">
          <SpectrumIdentificationItem id="SII_58_1"  calculatedMassToCharge="1455.711408" chargeState="1" experimentalMassToCharge="1455.6167" peptide_ref="peptide_58_1" rank="1" passThreshold="true">
            <PeptideEvidenceRef peptideEvidence_ref="PE_58_1_A0A3Q1MU98_0_460_471" />
            <cvParam accession="MS:1001171" name="Mascot:score" cvRef="PSI-MS" value="56.57" />
            <cvParam accession="MS:1001172" name="Mascot:expectation value" cvRef="PSI-MS" value="0.000386173008973271" />
            <cvParam accession="MS:1001363" name="peptide unique to one protein" cvRef="PSI-MS" />
          </SpectrumIdentificationItem>
          <SpectrumIdentificationItem id="SII_58_2"  calculatedMassToCharge="1455.759046" chargeState="1" experimentalMassToCharge="1455.6167" peptide_ref="peptide_58_2" rank="2" passThreshold="false">
            <PeptideEvidenceRef peptideEvidence_ref="PE_58_2_A0A452DJ53_0_46_58" />
            <cvParam accession="MS:1001171" name="Mascot:score" cvRef="PSI-MS" value="12.13" />
            <cvParam accession="MS:1001172" name="Mascot:expectation value" cvRef="PSI-MS" value="10.7345023669353" />
            <cvParam accession="MS:1001363" name="peptide unique to one protein" cvRef="PSI-MS" />
          </SpectrumIdentificationItem>
          <SpectrumIdentificationItem id="SII_58_3"  calculatedMassToCharge="1455.744657" chargeState="1" experimentalMassToCharge="1455.6167" peptide_ref="peptide_58_3" rank="3" passThreshold="false">
            <PeptideEvidenceRef peptideEvidence_ref="PE_58_3_A0A4W2EHJ5_0_1_12" />
            <cvParam accession="MS:1001171" name="Mascot:score" cvRef="PSI-MS" value="11.90" />
            <cvParam accession="MS:1001172" name="Mascot:expectation value" cvRef="PSI-MS" value="11.3183186349775" />
            <cvParam accession="MS:1001363" name="peptide unique to one protein" cvRef="PSI-MS" />
          </SpectrumIdentificationItem>
          <SpectrumIdentificationItem id="SII_58_4"  calculatedMassToCharge="1455.712751" chargeState="1" experimentalMassToCharge="1455.6167" peptide_ref="peptide_58_4" rank="4" passThreshold="false">
            <PeptideEvidenceRef peptideEvidence_ref="PE_58_4_A0A3Q1MFM4_0_403_413" />
            <cvParam accession="MS:1001171" name="Mascot:score" cvRef="PSI-MS" value="11.47" />
            <cvParam accession="MS:1001172" name="Mascot:expectation value" cvRef="PSI-MS" value="12.4963136181179" />
            <cvParam accession="MS:1001363" name="peptide unique to one protein" cvRef="PSI-MS" />
          </SpectrumIdentificationItem>
          <SpectrumIdentificationItem id="SII_58_5"  calculatedMassToCharge="1455.714796" chargeState="1" experimentalMassToCharge="1455.6167" peptide_ref="peptide_58_5" rank="5" passThreshold="false">
            <PeptideEvidenceRef peptideEvidence_ref="PE_58_5_A0A4W2GBB8_0_160_171" />
            <cvParam accession="MS:1001171" name="Mascot:score" cvRef="PSI-MS" value="11.26" />
            <cvParam accession="MS:1001172" name="Mascot:expectation value" cvRef="PSI-MS" value="13.1154113439605" />
            <cvParam accession="MS:1001363" name="peptide unique to one protein" cvRef="PSI-MS" />
          </SpectrumIdentificationItem>
          <cvParam accession="MS:1001371" name="Mascot:identity threshold"  cvRef="PSI-MS" value="35" />
          <cvParam accession="MS:1001370" name="Mascot:homology threshold"  cvRef="PSI-MS" value="28" />
          <cvParam accession="MS:1001030" name="number of peptide seqs compared to each spectrum"  cvRef="PSI-MS" value="3506" />
          <cvParam accession="MS:1000796" name="spectrum title"  cvRef="PSI-MS" value="Locus:1..14.0.1" />
        </SpectrumIdentificationResult>
        <SpectrumIdentificationResult id="SIR_61" spectrumID="query=61" spectraData_ref="SD_1">
          <SpectrumIdentificationItem id="SII_61_1"  calculatedMassToCharge="1479.770276" chargeState="1" experimentalMassToCharge="1479.69641" peptide_ref="peptide_61_1" rank="1" passThreshold="false">
            <PeptideEvidenceRef peptideEvidence_ref="PE_61_1_A0A3Q1MF24_0_225_237" />
            <cvParam accession="MS:1001171" name="Mascot:score" cvRef="PSI-MS" value="17.52" />
            <cvParam accession="MS:1001172" name="Mascot:expectation value" cvRef="PSI-MS" value="5.30501654807731" />
            <cvParam accession="MS:1001363" name="peptide unique to one protein" cvRef="PSI-MS" />
          </SpectrumIdentificationItem>
          <SpectrumIdentificationItem id="SII_61_2"  calculatedMassToCharge="1479.759061" chargeState="1" experimentalMassToCharge="1479.69641" peptide_ref="peptide_61_2" rank="2" passThreshold="false">
            <PeptideEvidenceRef peptideEvidence_ref="PE_61_2_A0A4W2DWF8_0_2_15" />
            <cvParam accession="MS:1001171" name="Mascot:score" cvRef="PSI-MS" value="17.52" />
            <cvParam accession="MS:1001172" name="Mascot:expectation value" cvRef="PSI-MS" value="5.30501654807731" />
            <cvParam accession="MS:1001363" name="peptide unique to one protein" cvRef="PSI-MS" />
          </SpectrumIdentificationItem>
          <SpectrumIdentificationItem id="SII_61_3"  calculatedMassToCharge="1479.795438" chargeState="1" experimentalMassToCharge="1479.69641" peptide_ref="peptide_61_3" rank="3" passThreshold="false">
            <PeptideEvidenceRef peptideEvidence_ref="PE_61_3_A0A4W2DX84_0_122_136" />
            <cvParam accession="MS:1001171" name="Mascot:score" cvRef="PSI-MS" value="17.32" />
            <cvParam accession="MS:1001172" name="Mascot:expectation value" cvRef="PSI-MS" value="5.55503427537419" />
            <cvParam accession="MS:1001363" name="peptide unique to one protein" cvRef="PSI-MS" />
          </SpectrumIdentificationItem>
          <cvParam accession="MS:1001371" name="Mascot:identity threshold"  cvRef="PSI-MS" value="37" />
          <cvParam accession="MS:1001030" name="number of peptide seqs compared to each spectrum"  cvRef="PSI-MS" value="5994" />
          <cvParam accession="MS:1000796" name="spectrum title"  cvRef="PSI-MS" value="Locus:1..14.0.5" />
        </SpectrumIdentificationResult>
        <SpectrumIdentificationResult id="SIR_63" spectrumID="query=63" spectraData_ref="SD_1">
          <SpectrumIdentificationItem id="SII_63_1"  calculatedMassToCharge="1513.800901" chargeState="1" experimentalMassToCharge="1513.69946" peptide_ref="peptide_63_1" rank="1" passThreshold="false">
            <PeptideEvidenceRef peptideEvidence_ref="PE_63_1_A0A3Q1MJT2_0_357_370" />
            <cvParam accession="MS:1001171" name="Mascot:score" cvRef="PSI-MS" value="27.38" />
            <cvParam accession="MS:1001172" name="Mascot:expectation value" cvRef="PSI-MS" value="0.492033173174819" />
            <cvParam accession="MS:1001363" name="peptide unique to one protein" cvRef="PSI-MS" />
          </SpectrumIdentificationItem>
          <SpectrumIdentificationItem id="SII_63_2"  calculatedMassToCharge="1513.730359" chargeState="1" experimentalMassToCharge="1513.69946" peptide_ref="peptide_63_2" rank="2" passThreshold="false">
            <PeptideEvidenceRef peptideEvidence_ref="PE_63_2_A0A4W2E4B0_0_9_20" />
            <cvParam accession="MS:1001171" name="Mascot:score" cvRef="PSI-MS" value="17.52" />
            <cvParam accession="MS:1001172" name="Mascot:expectation value" cvRef="PSI-MS" value="4.76424826131134" />
            <cvParam accession="MS:1001363" name="peptide unique to one protein" cvRef="PSI-MS" />
          </SpectrumIdentificationItem>
          <SpectrumIdentificationItem id="SII_63_3"  calculatedMassToCharge="1513.848493" chargeState="1" experimentalMassToCharge="1513.69946" peptide_ref="peptide_63_3" rank="3" passThreshold="false">
            <PeptideEvidenceRef peptideEvidence_ref="PE_63_3_A0A3Q1LM79_0_319_331" />
            <cvParam accession="MS:1001171" name="Mascot:score" cvRef="PSI-MS" value="17.52" />
            <cvParam accession="MS:1001172" name="Mascot:expectation value" cvRef="PSI-MS" value="4.76424826131134" />
            <cvParam accession="MS:1001363" name="peptide unique to one protein" cvRef="PSI-MS" />
          </SpectrumIdentificationItem>
          <SpectrumIdentificationItem id="SII_63_4"  calculatedMassToCharge="1513.695112" chargeState="1" experimentalMassToCharge="1513.69946" peptide_ref="peptide_63_4" rank="4" passThreshold="false">
            <PeptideEvidenceRef peptideEvidence_ref="PE_63_4_A0A140T898_0_154_167" />
            <cvParam accession="MS:1001171" name="Mascot:score" cvRef="PSI-MS" value="17.52" />
            <cvParam accession="MS:1001172" name="Mascot:expectation value" cvRef="PSI-MS" value="4.76424826131134" />
            <cvParam accession="MS:1001363" name="peptide unique to one protein" cvRef="PSI-MS" />
          </SpectrumIdentificationItem>
          <SpectrumIdentificationItem id="SII_63_5"  calculatedMassToCharge="1513.69647" chargeState="1" experimentalMassToCharge="1513.69946" peptide_ref="peptide_63_5" rank="5" passThreshold="false">
            <PeptideEvidenceRef peptideEvidence_ref="PE_63_5_A0A4W2DY69_0_201_212" />
            <cvParam accession="MS:1001171" name="Mascot:score" cvRef="PSI-MS" value="17.52" />
            <cvParam accession="MS:1001172" name="Mascot:expectation value" cvRef="PSI-MS" value="4.76424826131134" />
            <cvParam accession="MS:1001363" name="peptide unique to one protein" cvRef="PSI-MS" />
          </SpectrumIdentificationItem>
          <SpectrumIdentificationItem id="SII_63_6"  calculatedMassToCharge="1513.815504" chargeState="1" experimentalMassToCharge="1513.69946" peptide_ref="peptide_63_6" rank="6" passThreshold="false">
            <PeptideEvidenceRef peptideEvidence_ref="PE_63_6_A0A1X9T9N2_0_84_97" />
            <cvParam accession="MS:1001171" name="Mascot:score" cvRef="PSI-MS" value="12.59" />
            <cvParam accession="MS:1001172" name="Mascot:expectation value" cvRef="PSI-MS" value="14.8249891487514" />
            <cvParam accession="MS:1001363" name="peptide unique to one protein" cvRef="PSI-MS" />
          </SpectrumIdentificationItem>
          <cvParam accession="MS:1001371" name="Mascot:identity threshold"  cvRef="PSI-MS" value="37" />
          <cvParam accession="MS:1001030" name="number of peptide seqs compared to each spectrum"  cvRef="PSI-MS" value="5383" />
          <cvParam accession="MS:1000796" name="spectrum title"  cvRef="PSI-MS" value="Locus:1..14.0.4" />
        </SpectrumIdentificationResult>
        <SpectrumIdentificationResult id="SIR_68" spectrumID="query=68" spectraData_ref="SD_1">
          <SpectrumIdentificationItem id="SII_68_1"  calculatedMassToCharge="1567.742719" chargeState="1" experimentalMassToCharge="1567.64136" peptide_ref="peptide_68_1" rank="1" passThreshold="false">
            <PeptideEvidenceRef peptideEvidence_ref="PE_68_1_A0A140T897_0_347_359" />
            <cvParam accession="MS:1001171" name="Mascot:score" cvRef="PSI-MS" value="26.67" />
            <cvParam accession="MS:1001172" name="Mascot:expectation value" cvRef="PSI-MS" value="0.316997110438164" />
            <cvParam accession="MS:1001363" name="peptide unique to one protein" cvRef="PSI-MS" />
          </SpectrumIdentificationItem>
          <SpectrumIdentificationItem id="SII_68_2"  calculatedMassToCharge="1567.732191" chargeState="1" experimentalMassToCharge="1567.64136" peptide_ref="peptide_68_2" rank="2" passThreshold="false">
            <PeptideEvidenceRef peptideEvidence_ref="PE_68_2_A0A4W2EQE0_0_756_769" />
            <cvParam accession="MS:1001171" name="Mascot:score" cvRef="PSI-MS" value="26.67" />
            <cvParam accession="MS:1001172" name="Mascot:expectation value" cvRef="PSI-MS" value="0.316997110438164" />
            <cvParam accession="MS:1001363" name="peptide unique to one protein" cvRef="PSI-MS" />
          </SpectrumIdentificationItem>
          <SpectrumIdentificationItem id="SII_68_3"  calculatedMassToCharge="1567.698316" chargeState="1" experimentalMassToCharge="1567.64136" peptide_ref="peptide_68_3" rank="3" passThreshold="false">
            <PeptideEvidenceRef peptideEvidence_ref="PE_68_3_A0A4W2E721_0_1098_1111" />
            <cvParam accession="MS:1001171" name="Mascot:score" cvRef="PSI-MS" value="16.98" />
            <cvParam accession="MS:1001172" name="Mascot:expectation value" cvRef="PSI-MS" value="2.9515850602952" />
            <cvParam accession="MS:1001363" name="peptide unique to one protein" cvRef="PSI-MS" />
          </SpectrumIdentificationItem>
          <SpectrumIdentificationItem id="SII_68_4"  calculatedMassToCharge="1567.703016" chargeState="1" experimentalMassToCharge="1567.64136" peptide_ref="peptide_68_4" rank="4" passThreshold="false">
            <PeptideEvidenceRef peptideEvidence_ref="PE_68_4_A0A4W2CLC3_0_61_74" />
            <cvParam accession="MS:1001171" name="Mascot:score" cvRef="PSI-MS" value="16.98" />
            <cvParam accession="MS:1001172" name="Mascot:expectation value" cvRef="PSI-MS" value="2.9515850602952" />
            <cvParam accession="MS:1001363" name="peptide unique to one protein" cvRef="PSI-MS" />
          </SpectrumIdentificationItem>
          <SpectrumIdentificationItem id="SII_68_5"  calculatedMassToCharge="1567.742078" chargeState="1" experimentalMassToCharge="1567.64136" peptide_ref="peptide_68_5" rank="5" passThreshold="false">
            <PeptideEvidenceRef peptideEvidence_ref="PE_68_5_A0A4W2BMS6_0_55_67" />
            <cvParam accession="MS:1001171" name="Mascot:score" cvRef="PSI-MS" value="16.98" />
            <cvParam accession="MS:1001172" name="Mascot:expectation value" cvRef="PSI-MS" value="2.9515850602952" />
            <cvParam accession="MS:1001363" name="peptide unique to one protein" cvRef="PSI-MS" />
          </SpectrumIdentificationItem>
          <cvParam accession="MS:1001371" name="Mascot:identity threshold"  cvRef="PSI-MS" value="34" />
          <cvParam accession="MS:1001030" name="number of peptide seqs compared to each spectrum"  cvRef="PSI-MS" value="2945" />
          <cvParam accession="MS:1000796" name="spectrum title"  cvRef="PSI-MS" value="Locus:1..14.0.8" />
        </SpectrumIdentificationResult>
      </SpectrumIdentificationList>
      <ProteinDetectionList id="PDL_1">
        <ProteinAmbiguityGroup id="PAG_hit_1" >
          <ProteinDetectionHypothesis id="PDH_A0A3Q1MU98_0" dBSequence_ref="DBSeq_1_A0A3Q1MU98"  passThreshold="true">
            <PeptideHypothesis peptideEvidence_ref="PE_44_1_A0A3Q1MU98_0_64_74">
              <SpectrumIdentificationItemRef spectrumIdentificationItem_ref="SII_44_1" />
            </PeptideHypothesis>
            <PeptideHypothesis peptideEvidence_ref="PE_53_2_A0A3Q1MU98_0_182_192">
              <SpectrumIdentificationItemRef spectrumIdentificationItem_ref="SII_53_2" />
            </PeptideHypothesis>
            <PeptideHypothesis peptideEvidence_ref="PE_58_1_A0A3Q1MU98_0_460_471">
              <SpectrumIdentificationItemRef spectrumIdentificationItem_ref="SII_58_1" />
            </PeptideHypothesis>
            <cvParam accession="MS:1001171" name="Mascot:score" cvRef="PSI-MS" value="103.17" />
            <cvParam accession="MS:1001591" name="anchor protein" cvRef="PSI-MS" value="" />
            <cvParam accession="MS:1001097" name="distinct peptide sequences" cvRef="PSI-MS" value="3" />
          </ProteinDetectionHypothesis>
        </ProteinAmbiguityGroup>
        <ProteinAmbiguityGroup id="PAG_hit_2" >
          <ProteinDetectionHypothesis id="PDH_A0A3Q1MJT2_0" dBSequence_ref="DBSeq_1_A0A3Q1MJT2"  passThreshold="true">
            <PeptideHypothesis peptideEvidence_ref="PE_63_1_A0A3Q1MJT2_0_357_370">
              <SpectrumIdentificationItemRef spectrumIdentificationItem_ref="SII_63_1" />
            </PeptideHypothesis>
            <cvParam accession="MS:1001171" name="Mascot:score" cvRef="PSI-MS" value="27.38" />
            <cvParam accession="MS:1001591" name="anchor protein" cvRef="PSI-MS" value="" />
            <cvParam accession="MS:1001097" name="distinct peptide sequences" cvRef="PSI-MS" value="1" />
          </ProteinDetectionHypothesis>
        </ProteinAmbiguityGroup>
        <ProteinAmbiguityGroup id="PAG_hit_3" >
          <ProteinDetectionHypothesis id="PDH_A0A140T897_0" dBSequence_ref="DBSeq_1_A0A140T897"  passThreshold="true">
            <PeptideHypothesis peptideEvidence_ref="PE_68_1_A0A140T897_0_347_359">
              <SpectrumIdentificationItemRef spectrumIdentificationItem_ref="SII_68_1" />
            </PeptideHypothesis>
            <cvParam accession="MS:1001171" name="Mascot:score" cvRef="PSI-MS" value="26.67" />
            <cvParam accession="MS:1001591" name="anchor protein" cvRef="PSI-MS" value="" />
            <cvParam accession="MS:1001097" name="distinct peptide sequences" cvRef="PSI-MS" value="1" />
          </ProteinDetectionHypothesis>
        </ProteinAmbiguityGroup>
        <ProteinAmbiguityGroup id="PAG_hit_4" >
          <ProteinDetectionHypothesis id="PDH_A0A4W2EQE0_0" dBSequence_ref="DBSeq_1_A0A4W2EQE0"  passThreshold="true">
            <PeptideHypothesis peptideEvidence_ref="PE_68_2_A0A4W2EQE0_0_756_769">
              <SpectrumIdentificationItemRef spectrumIdentificationItem_ref="SII_68_2" />
            </PeptideHypothesis>
            <cvParam accession="MS:1001171" name="Mascot:score" cvRef="PSI-MS" value="26.67" />
            <cvParam accession="MS:1001591" name="anchor protein" cvRef="PSI-MS" value="" />
            <cvParam accession="MS:1001097" name="distinct peptide sequences" cvRef="PSI-MS" value="1" />
          </ProteinDetectionHypothesis>
        </ProteinAmbiguityGroup>
        <ProteinAmbiguityGroup id="PAG_hit_5" >
          <ProteinDetectionHypothesis id="PDH_A0A3Q1M3P6_0" dBSequence_ref="DBSeq_1_A0A3Q1M3P6"  passThreshold="true">
            <PeptideHypothesis peptideEvidence_ref="PE_44_2_A0A3Q1M3P6_0_38_48">
              <SpectrumIdentificationItemRef spectrumIdentificationItem_ref="SII_44_2" />
            </PeptideHypothesis>
            <cvParam accession="MS:1001171" name="Mascot:score" cvRef="PSI-MS" value="17.86" />
            <cvParam accession="MS:1001591" name="anchor protein" cvRef="PSI-MS" value="" />
            <cvParam accession="MS:1001097" name="distinct peptide sequences" cvRef="PSI-MS" value="1" />
          </ProteinDetectionHypothesis>
        </ProteinAmbiguityGroup>
        <ProteinAmbiguityGroup id="PAG_hit_6" >
          <ProteinDetectionHypothesis id="PDH_A0A3Q1LJA7_0" dBSequence_ref="DBSeq_1_A0A3Q1LJA7"  passThreshold="true">
            <PeptideHypothesis peptideEvidence_ref="PE_44_3_A0A3Q1LJA7_0_1067_1077">
              <SpectrumIdentificationItemRef spectrumIdentificationItem_ref="SII_44_3" />
            </PeptideHypothesis>
            <cvParam accession="MS:1001171" name="Mascot:score" cvRef="PSI-MS" value="17.8" />
            <cvParam accession="MS:1001591" name="anchor protein" cvRef="PSI-MS" value="" />
            <cvParam accession="MS:1001097" name="distinct peptide sequences" cvRef="PSI-MS" value="1" />
          </ProteinDetectionHypothesis>
        </ProteinAmbiguityGroup>
        <ProteinAmbiguityGroup id="PAG_hit_7" >
          <ProteinDetectionHypothesis id="PDH_A0A4W2GU33_0" dBSequence_ref="DBSeq_1_A0A4W2GU33"  passThreshold="true">
            <PeptideHypothesis peptideEvidence_ref="PE_44_4_A0A4W2GU33_0_33_43">
              <SpectrumIdentificationItemRef spectrumIdentificationItem_ref="SII_44_4" />
            </PeptideHypothesis>
            <cvParam accession="MS:1001171" name="Mascot:score" cvRef="PSI-MS" value="17.8" />
            <cvParam accession="MS:1001591" name="anchor protein" cvRef="PSI-MS" value="" />
            <cvParam accession="MS:1001097" name="distinct peptide sequences" cvRef="PSI-MS" value="1" />
          </ProteinDetectionHypothesis>
        </ProteinAmbiguityGroup>
        <ProteinAmbiguityGroup id="PAG_hit_8" >
          <ProteinDetectionHypothesis id="PDH_A0A3Q1M896_0" dBSequence_ref="DBSeq_1_A0A3Q1M896"  passThreshold="true">
            <PeptideHypothesis peptideEvidence_ref="PE_53_1_A0A3Q1M896_0_243_254">
              <SpectrumIdentificationItemRef spectrumIdentificationItem_ref="SII_53_1" />
            </PeptideHypothesis>
            <cvParam accession="MS:1001171" name="Mascot:score" cvRef="PSI-MS" value="17.74" />
            <cvParam accession="MS:1001591" name="anchor protein" cvRef="PSI-MS" value="" />
            <cvParam accession="MS:1001097" name="distinct peptide sequences" cvRef="PSI-MS" value="1" />
          </ProteinDetectionHypothesis>
        </ProteinAmbiguityGroup>
        <ProteinAmbiguityGroup id="PAG_hit_9" >
          <ProteinDetectionHypothesis id="PDH_A0A140T898_0" dBSequence_ref="DBSeq_1_A0A140T898"  passThreshold="true">
            <PeptideHypothesis peptideEvidence_ref="PE_63_4_A0A140T898_0_154_167">
              <SpectrumIdentificationItemRef spectrumIdentificationItem_ref="SII_63_4" />
            </PeptideHypothesis>
            <cvParam accession="MS:1001171" name="Mascot:score" cvRef="PSI-MS" value="17.52" />
            <cvParam accession="MS:1001591" name="anchor protein" cvRef="PSI-MS" value="" />
            <cvParam accession="MS:1001097" name="distinct peptide sequences" cvRef="PSI-MS" value="1" />
          </ProteinDetectionHypothesis>
        </ProteinAmbiguityGroup>
        <ProteinAmbiguityGroup id="PAG_hit_10" >
          <ProteinDetectionHypothesis id="PDH_A0A3Q1LM79_0" dBSequence_ref="DBSeq_1_A0A3Q1LM79"  passThreshold="true">
            <PeptideHypothesis peptideEvidence_ref="PE_63_3_A0A3Q1LM79_0_319_331">
              <SpectrumIdentificationItemRef spectrumIdentificationItem_ref="SII_63_3" />
            </PeptideHypothesis>
            <cvParam accession="MS:1001171" name="Mascot:score" cvRef="PSI-MS" value="17.52" />
            <cvParam accession="MS:1001591" name="anchor protein" cvRef="PSI-MS" value="" />
            <cvParam accession="MS:1001097" name="distinct peptide sequences" cvRef="PSI-MS" value="1" />
          </ProteinDetectionHypothesis>
        </ProteinAmbiguityGroup>
        <ProteinAmbiguityGroup id="PAG_hit_11" >
          <ProteinDetectionHypothesis id="PDH_A0A3Q1MF24_0" dBSequence_ref="DBSeq_1_A0A3Q1MF24"  passThreshold="true">
            <PeptideHypothesis peptideEvidence_ref="PE_61_1_A0A3Q1MF24_0_225_237">
              <SpectrumIdentificationItemRef spectrumIdentificationItem_ref="SII_61_1" />
            </PeptideHypothesis>
            <cvParam accession="MS:1001171" name="Mascot:score" cvRef="PSI-MS" value="17.52" />
            <cvParam accession="MS:1001591" name="anchor protein" cvRef="PSI-MS" value="" />
            <cvParam accession="MS:1001097" name="distinct peptide sequences" cvRef="PSI-MS" value="1" />
          </ProteinDetectionHypothesis>
        </ProteinAmbiguityGroup>
        <ProteinAmbiguityGroup id="PAG_hit_12" >
          <ProteinDetectionHypothesis id="PDH_A0A4W2DWF8_0" dBSequence_ref="DBSeq_1_A0A4W2DWF8"  passThreshold="true">
            <PeptideHypothesis peptideEvidence_ref="PE_61_2_A0A4W2DWF8_0_2_15">
              <SpectrumIdentificationItemRef spectrumIdentificationItem_ref="SII_61_2" />
            </PeptideHypothesis>
            <cvParam accession="MS:1001171" name="Mascot:score" cvRef="PSI-MS" value="17.52" />
            <cvParam accession="MS:1001591" name="anchor protein" cvRef="PSI-MS" value="" />
            <cvParam accession="MS:1001097" name="distinct peptide sequences" cvRef="PSI-MS" value="1" />
          </ProteinDetectionHypothesis>
        </ProteinAmbiguityGroup>
        <ProteinAmbiguityGroup id="PAG_hit_13" >
          <ProteinDetectionHypothesis id="PDH_A0A4W2E4B0_0" dBSequence_ref="DBSeq_1_A0A4W2E4B0"  passThreshold="true">
            <PeptideHypothesis peptideEvidence_ref="PE_63_2_A0A4W2E4B0_0_9_20">
              <SpectrumIdentificationItemRef spectrumIdentificationItem_ref="SII_63_2" />
            </PeptideHypothesis>
            <cvParam accession="MS:1001171" name="Mascot:score" cvRef="PSI-MS" value="17.52" />
            <cvParam accession="MS:1001591" name="anchor protein" cvRef="PSI-MS" value="" />
            <cvParam accession="MS:1001097" name="distinct peptide sequences" cvRef="PSI-MS" value="1" />
          </ProteinDetectionHypothesis>
        </ProteinAmbiguityGroup>
        <ProteinAmbiguityGroup id="PAG_hit_14" >
          <ProteinDetectionHypothesis id="PDH_A0A4W2DX84_0" dBSequence_ref="DBSeq_1_A0A4W2DX84"  passThreshold="true">
            <PeptideHypothesis peptideEvidence_ref="PE_61_3_A0A4W2DX84_0_122_136">
              <SpectrumIdentificationItemRef spectrumIdentificationItem_ref="SII_61_3" />
            </PeptideHypothesis>
            <cvParam accession="MS:1001171" name="Mascot:score" cvRef="PSI-MS" value="17.32" />
            <cvParam accession="MS:1001591" name="anchor protein" cvRef="PSI-MS" value="" />
            <cvParam accession="MS:1001097" name="distinct peptide sequences" cvRef="PSI-MS" value="1" />
          </ProteinDetectionHypothesis>
        </ProteinAmbiguityGroup>
        <ProteinAmbiguityGroup id="PAG_hit_15" >
          <ProteinDetectionHypothesis id="PDH_A0A4W2BMS6_0" dBSequence_ref="DBSeq_1_A0A4W2BMS6"  passThreshold="true">
            <PeptideHypothesis peptideEvidence_ref="PE_68_5_A0A4W2BMS6_0_55_67">
              <SpectrumIdentificationItemRef spectrumIdentificationItem_ref="SII_68_5" />
            </PeptideHypothesis>
            <cvParam accession="MS:1001171" name="Mascot:score" cvRef="PSI-MS" value="16.98" />
            <cvParam accession="MS:1001591" name="anchor protein" cvRef="PSI-MS" value="" />
            <cvParam accession="MS:1001097" name="distinct peptide sequences" cvRef="PSI-MS" value="1" />
          </ProteinDetectionHypothesis>
        </ProteinAmbiguityGroup>
        <ProteinAmbiguityGroup id="PAG_hit_16" >
          <ProteinDetectionHypothesis id="PDH_A0A4W2CLC3_0" dBSequence_ref="DBSeq_1_A0A4W2CLC3"  passThreshold="true">
            <PeptideHypothesis peptideEvidence_ref="PE_68_4_A0A4W2CLC3_0_61_74">
              <SpectrumIdentificationItemRef spectrumIdentificationItem_ref="SII_68_4" />
            </PeptideHypothesis>
            <cvParam accession="MS:1001171" name="Mascot:score" cvRef="PSI-MS" value="16.98" />
            <cvParam accession="MS:1001591" name="anchor protein" cvRef="PSI-MS" value="" />
            <cvParam accession="MS:1001097" name="distinct peptide sequences" cvRef="PSI-MS" value="1" />
          </ProteinDetectionHypothesis>
        </ProteinAmbiguityGroup>
        <ProteinAmbiguityGroup id="PAG_hit_17" >
          <ProteinDetectionHypothesis id="PDH_A0A4W2E721_0" dBSequence_ref="DBSeq_1_A0A4W2E721"  passThreshold="true">
            <PeptideHypothesis peptideEvidence_ref="PE_68_3_A0A4W2E721_0_1098_1111">
              <SpectrumIdentificationItemRef spectrumIdentificationItem_ref="SII_68_3" />
            </PeptideHypothesis>
            <cvParam accession="MS:1001171" name="Mascot:score" cvRef="PSI-MS" value="16.98" />
            <cvParam accession="MS:1001591" name="anchor protein" cvRef="PSI-MS" value="" />
            <cvParam accession="MS:1001097" name="distinct peptide sequences" cvRef="PSI-MS" value="1" />
          </ProteinDetectionHypothesis>
        </ProteinAmbiguityGroup>
        <ProteinAmbiguityGroup id="PAG_hit_18" >
          <ProteinDetectionHypothesis id="PDH_A0A4W2DY69_0" dBSequence_ref="DBSeq_1_A0A4W2DY69"  passThreshold="true">
            <PeptideHypothesis peptideEvidence_ref="PE_63_5_A0A4W2DY69_0_201_212">
              <SpectrumIdentificationItemRef spectrumIdentificationItem_ref="SII_63_5" />
            </PeptideHypothesis>
            <cvParam accession="MS:1001171" name="Mascot:score" cvRef="PSI-MS" value="16.3444402869636" />
            <cvParam accession="MS:1001591" name="anchor protein" cvRef="PSI-MS" value="" />
            <cvParam accession="MS:1001097" name="distinct peptide sequences" cvRef="PSI-MS" value="1" />
          </ProteinDetectionHypothesis>
        </ProteinAmbiguityGroup>
        <ProteinAmbiguityGroup id="PAG_hit_19" >
          <ProteinDetectionHypothesis id="PDH_A0A4W2E0F3_0" dBSequence_ref="DBSeq_1_A0A4W2E0F3"  passThreshold="true">
            <PeptideHypothesis peptideEvidence_ref="PE_44_5_A0A4W2E0F3_0_1495_1506">
              <SpectrumIdentificationItemRef spectrumIdentificationItem_ref="SII_44_5" />
            </PeptideHypothesis>
            <cvParam accession="MS:1001171" name="Mascot:score" cvRef="PSI-MS" value="16.11" />
            <cvParam accession="MS:1001591" name="anchor protein" cvRef="PSI-MS" value="" />
            <cvParam accession="MS:1001097" name="distinct peptide sequences" cvRef="PSI-MS" value="1" />
          </ProteinDetectionHypothesis>
        </ProteinAmbiguityGroup>
        <ProteinAmbiguityGroup id="PAG_hit_20" >
          <ProteinDetectionHypothesis id="PDH_A0A3Q1LVX9_0" dBSequence_ref="DBSeq_1_A0A3Q1LVX9"  passThreshold="true">
            <PeptideHypothesis peptideEvidence_ref="PE_53_4_A0A3Q1LVX9_0_159_170">
              <SpectrumIdentificationItemRef spectrumIdentificationItem_ref="SII_53_4" />
            </PeptideHypothesis>
            <cvParam accession="MS:1001171" name="Mascot:score" cvRef="PSI-MS" value="13.67" />
            <cvParam accession="MS:1001591" name="anchor protein" cvRef="PSI-MS" value="" />
            <cvParam accession="MS:1001097" name="distinct peptide sequences" cvRef="PSI-MS" value="1" />
          </ProteinDetectionHypothesis>
        </ProteinAmbiguityGroup>
        <ProteinAmbiguityGroup id="PAG_hit_21" >
          <ProteinDetectionHypothesis id="PDH_A0A3Q1M518_0" dBSequence_ref="DBSeq_1_A0A3Q1M518"  passThreshold="true">
            <PeptideHypothesis peptideEvidence_ref="PE_53_5_A0A3Q1M518_0_176_187">
              <SpectrumIdentificationItemRef spectrumIdentificationItem_ref="SII_53_5" />
            </PeptideHypothesis>
            <cvParam accession="MS:1001171" name="Mascot:score" cvRef="PSI-MS" value="13.67" />
            <cvParam accession="MS:1001591" name="anchor protein" cvRef="PSI-MS" value="" />
            <cvParam accession="MS:1001097" name="distinct peptide sequences" cvRef="PSI-MS" value="1" />
          </ProteinDetectionHypothesis>
        </ProteinAmbiguityGroup>
        <ProteinAmbiguityGroup id="PAG_hit_22" >
          <ProteinDetectionHypothesis id="PDH_A0A4W2ERT5_0" dBSequence_ref="DBSeq_1_A0A4W2ERT5"  passThreshold="true">
            <PeptideHypothesis peptideEvidence_ref="PE_53_3_A0A4W2ERT5_0_340_351">
              <SpectrumIdentificationItemRef spectrumIdentificationItem_ref="SII_53_3" />
            </PeptideHypothesis>
            <cvParam accession="MS:1001171" name="Mascot:score" cvRef="PSI-MS" value="13.67" />
            <cvParam accession="MS:1001591" name="anchor protein" cvRef="PSI-MS" value="" />
            <cvParam accession="MS:1001097" name="distinct peptide sequences" cvRef="PSI-MS" value="1" />
          </ProteinDetectionHypothesis>
        </ProteinAmbiguityGroup>
        <ProteinAmbiguityGroup id="PAG_hit_23" >
          <ProteinDetectionHypothesis id="PDH_A0A3Q1LXR0_0" dBSequence_ref="DBSeq_1_A0A3Q1LXR0"  passThreshold="true">
            <PeptideHypothesis peptideEvidence_ref="PE_44_6_A0A3Q1LXR0_0_236_246">
              <SpectrumIdentificationItemRef spectrumIdentificationItem_ref="SII_44_6" />
            </PeptideHypothesis>
            <cvParam accession="MS:1001171" name="Mascot:score" cvRef="PSI-MS" value="13.01" />
            <cvParam accession="MS:1001591" name="anchor protein" cvRef="PSI-MS" value="" />
            <cvParam accession="MS:1001097" name="distinct peptide sequences" cvRef="PSI-MS" value="1" />
          </ProteinDetectionHypothesis>
        </ProteinAmbiguityGroup>
        <ProteinAmbiguityGroup id="PAG_hit_24" >
          <ProteinDetectionHypothesis id="PDH_A0A3Q1M730_0" dBSequence_ref="DBSeq_1_A0A3Q1M730"  passThreshold="true">
            <PeptideHypothesis peptideEvidence_ref="PE_44_7_A0A3Q1M730_0_36_46">
              <SpectrumIdentificationItemRef spectrumIdentificationItem_ref="SII_44_7" />
            </PeptideHypothesis>
            <cvParam accession="MS:1001171" name="Mascot:score" cvRef="PSI-MS" value="13.01" />
            <cvParam accession="MS:1001591" name="anchor protein" cvRef="PSI-MS" value="" />
            <cvParam accession="MS:1001097" name="distinct peptide sequences" cvRef="PSI-MS" value="1" />
          </ProteinDetectionHypothesis>
        </ProteinAmbiguityGroup>
        <ProteinAmbiguityGroup id="PAG_hit_25" >
          <ProteinDetectionHypothesis id="PDH_A0A1X9T9N2_0" dBSequence_ref="DBSeq_1_A0A1X9T9N2"  passThreshold="true">
            <PeptideHypothesis peptideEvidence_ref="PE_63_6_A0A1X9T9N2_0_84_97">
              <SpectrumIdentificationItemRef spectrumIdentificationItem_ref="SII_63_6" />
            </PeptideHypothesis>
            <cvParam accession="MS:1001171" name="Mascot:score" cvRef="PSI-MS" value="12.59" />
            <cvParam accession="MS:1001591" name="anchor protein" cvRef="PSI-MS" value="" />
            <cvParam accession="MS:1001097" name="distinct peptide sequences" cvRef="PSI-MS" value="1" />
          </ProteinDetectionHypothesis>
        </ProteinAmbiguityGroup>
        <ProteinAmbiguityGroup id="PAG_hit_26" >
          <ProteinDetectionHypothesis id="PDH_A0A3Q1MEU8_0" dBSequence_ref="DBSeq_1_A0A3Q1MEU8"  passThreshold="true">
            <PeptideHypothesis peptideEvidence_ref="PE_44_8_A0A3Q1MEU8_0_90_102">
              <SpectrumIdentificationItemRef spectrumIdentificationItem_ref="SII_44_8" />
            </PeptideHypothesis>
            <cvParam accession="MS:1001171" name="Mascot:score" cvRef="PSI-MS" value="12.17" />
            <cvParam accession="MS:1001591" name="anchor protein" cvRef="PSI-MS" value="" />
            <cvParam accession="MS:1001097" name="distinct peptide sequences" cvRef="PSI-MS" value="1" />
          </ProteinDetectionHypothesis>
        </ProteinAmbiguityGroup>
        <ProteinAmbiguityGroup id="PAG_hit_27" >
          <ProteinDetectionHypothesis id="PDH_A0A4W2EHJ5_0" dBSequence_ref="DBSeq_1_A0A4W2EHJ5"  passThreshold="true">
            <PeptideHypothesis peptideEvidence_ref="PE_58_3_A0A4W2EHJ5_0_1_12">
              <SpectrumIdentificationItemRef spectrumIdentificationItem_ref="SII_58_3" />
            </PeptideHypothesis>
            <cvParam accession="MS:1001171" name="Mascot:score" cvRef="PSI-MS" value="11.9" />
            <cvParam accession="MS:1001591" name="anchor protein" cvRef="PSI-MS" value="" />
            <cvParam accession="MS:1001097" name="distinct peptide sequences" cvRef="PSI-MS" value="1" />
          </ProteinDetectionHypothesis>
        </ProteinAmbiguityGroup>
        <ProteinAmbiguityGroup id="PAG_hit_28" >
          <ProteinDetectionHypothesis id="PDH_A0A3Q1MFM4_0" dBSequence_ref="DBSeq_1_A0A3Q1MFM4"  passThreshold="true">
            <PeptideHypothesis peptideEvidence_ref="PE_58_4_A0A3Q1MFM4_0_403_413">
              <SpectrumIdentificationItemRef spectrumIdentificationItem_ref="SII_58_4" />
            </PeptideHypothesis>
            <cvParam accession="MS:1001171" name="Mascot:score" cvRef="PSI-MS" value="11.47" />
            <cvParam accession="MS:1001591" name="anchor protein" cvRef="PSI-MS" value="" />
            <cvParam accession="MS:1001097" name="distinct peptide sequences" cvRef="PSI-MS" value="1" />
          </ProteinDetectionHypothesis>
        </ProteinAmbiguityGroup>
        <ProteinAmbiguityGroup id="PAG_hit_29" >
          <ProteinDetectionHypothesis id="PDH_A0A4W2GBB8_0" dBSequence_ref="DBSeq_1_A0A4W2GBB8"  passThreshold="true">
            <PeptideHypothesis peptideEvidence_ref="PE_58_5_A0A4W2GBB8_0_160_171">
              <SpectrumIdentificationItemRef spectrumIdentificationItem_ref="SII_58_5" />
            </PeptideHypothesis>
            <cvParam accession="MS:1001171" name="Mascot:score" cvRef="PSI-MS" value="11.26" />
            <cvParam accession="MS:1001591" name="anchor protein" cvRef="PSI-MS" value="" />
            <cvParam accession="MS:1001097" name="distinct peptide sequences" cvRef="PSI-MS" value="1" />
          </ProteinDetectionHypothesis>
        </ProteinAmbiguityGroup>
        <ProteinAmbiguityGroup id="PAG_hit_30" >
          <ProteinDetectionHypothesis id="PDH_A0A452DJ53_0" dBSequence_ref="DBSeq_1_A0A452DJ53"  passThreshold="true">
            <PeptideHypothesis peptideEvidence_ref="PE_58_2_A0A452DJ53_0_46_58">
              <SpectrumIdentificationItemRef spectrumIdentificationItem_ref="SII_58_2" />
            </PeptideHypothesis>
            <cvParam accession="MS:1001171" name="Mascot:score" cvRef="PSI-MS" value="10.9544402869636" />
            <cvParam accession="MS:1001591" name="anchor protein" cvRef="PSI-MS" value="" />
            <cvParam accession="MS:1001097" name="distinct peptide sequences" cvRef="PSI-MS" value="1" />
          </ProteinDetectionHypothesis>
        </ProteinAmbiguityGroup>
      </ProteinDetectionList>
    </AnalysisData>
  </DataCollection>
  <BibliographicReference 
    id="10.1002/(SICI)1522-2683(19991201)20:18&lt;3551::AID-ELPS3551&gt;3.0.CO;2-2"
    authors="David N. Perkins, Darryl J. C. Pappin, David M. Creasy, John S. Cottrell"
    editor="" 
    title="Probability-based protein identification by searching sequence databases using mass spectrometry data"
    name="Probability-based protein identification by searching sequence databases using mass spectrometry data"
    publication="Electrophoresis" 
    volume="20" 
    issue="18" 
    pages="3551-3567" 
    publisher="Wiley VCH"
    year="1999"
    />
</MzIdentML>
